# Supplementary material for: Rational identification and characterisation of peptide ligands for targeting polysialic acid
Source: Sci Rep. 2020 May 6;10:7697. doi: 10.1038/s41598-020-64088-z (PMC7203153; doi:10.1038/s41598-020-64088-z)
Supplement: Supplementary file 2 — Supplementary Information 2. [file 41598_2020_64088_MOESM2_ESM.zip]

Archive with 24 entries (21 files):
- Supplementary PDB Files (txt)/
- Supplementary PDB Files (txt)/.DS_Store
- __MACOSX/
- __MACOSX/Supplementary PDB Files (txt)/
- __MACOSX/Supplementary PDB Files (txt)/._.DS_Store
- Supplementary PDB Files (txt)/I-P24 with 2_8-2_9-PSA (Snapshot).txt
- __MACOSX/Supplementary PDB Files (txt)/._I-P24 with 2_8-2_9-PSA (Snapshot).txt
- Supplementary PDB Files (txt)/I-P24 with 2_8-PSA (Snapshot).txt
- __MACOSX/Supplementary PDB Files (txt)/._I-P24 with 2_8-PSA (Snapshot).txt
- Supplementary PDB Files (txt)/I-P50 with 2_8-PSA (Snapshot).txt
- __MACOSX/Supplementary PDB Files (txt)/._I-P50 with 2_8-PSA (Snapshot).txt
- Supplementary PDB Files (txt)/II-P336 with 2_8-2_9-PSA (Snapshot).txt
- __MACOSX/Supplementary PDB Files (txt)/._II-P336 with 2_8-2_9-PSA (Snapshot).txt
- Supplementary PDB Files (txt)/II-P336 with 2_8-PSA (Snapshot).txt
- __MACOSX/Supplementary PDB Files (txt)/._II-P336 with 2_8-PSA (Snapshot).txt
- Supplementary PDB Files (txt)/Siglec-11 Domain 1 with 2_8-2_9-PSA (Snapshot).txt
- __MACOSX/Supplementary PDB Files (txt)/._Siglec-11 Domain 1 with 2_8-2_9-PSA (Snapshot).txt
- Supplementary PDB Files (txt)/Siglec-11 Domain 1 with 2_8-PSA (Snapshot 1).txt
- __MACOSX/Supplementary PDB Files (txt)/._Siglec-11 Domain 1 with 2_8-PSA (Snapshot 1).txt
- Supplementary PDB Files (txt)/Siglec-11 Domain 1 with 2_8-PSA (Snapshot 2).txt
- __MACOSX/Supplementary PDB Files (txt)/._Siglec-11 Domain 1 with 2_8-PSA (Snapshot 2).txt
- Supplementary PDB Files (txt)/Siglec-11 Domain 1 with 2_8-PSA (Snapshot 3).txt
- __MACOSX/Supplementary PDB Files (txt)/._Siglec-11 Domain 1 with 2_8-PSA (Snapshot 3).txt
- __MACOSX/._Supplementary PDB Files (txt)
