# Supplementary material for: Rational identification and characterisation of peptide ligands for targeting polysialic acid
Source: Sci Rep. 2020 May 6;10:7697. doi: 10.1038/s41598-020-64088-z (PMC7203153; doi:10.1038/s41598-020-64088-z)
Supplement: Supplementary file 2 — Supplementary Information 2. [file 41598_2020_64088_MOESM2_ESM.zip › Supplementary PDB Files (txt)/I-P24 with 2_8-2_9-PSA (Snapshot).txt]

CRYST1   65.332   65.332   65.332  90.00  90.00  90.00 P 1           1
ATOM      1  CAY PHE A   1      35.083  33.717  23.337  1.00  0.00           C
ATOM      2  HY1 PHE A   1      35.274  34.165  22.339  1.00  0.00           H
ATOM      3  HY2 PHE A   1      33.999  33.665  23.573  1.00  0.00           H
ATOM      4  HY3 PHE A   1      35.544  32.708  23.399  1.00  0.00           H
ATOM      5  CY  PHE A   1      35.564  34.545  24.499  1.00  0.00           C
ATOM      6  OY  PHE A   1      36.632  34.342  24.977  1.00  0.00           O
ATOM      7  N   PHE A   1      34.667  35.436  24.879  1.00  0.00           N
ATOM      8  HN  PHE A   1      33.919  35.686  24.269  1.00  0.00           H
ATOM      9  CA  PHE A   1      34.611  36.309  26.076  1.00  0.00           C
ATOM     10  HA  PHE A   1      35.389  37.058  26.060  1.00  0.00           H
ATOM     11  CB  PHE A   1      33.282  37.028  26.090  1.00  0.00           C
ATOM     12  HB1 PHE A   1      33.223  37.693  26.978  1.00  0.00           H
ATOM     13  HB2 PHE A   1      32.413  36.346  26.213  1.00  0.00           H
ATOM     14  CG  PHE A   1      33.052  37.956  24.998  1.00  0.00           C
ATOM     15  CD1 PHE A   1      33.761  39.221  24.935  1.00  0.00           C
ATOM     16  HD1 PHE A   1      34.495  39.448  25.694  1.00  0.00           H
ATOM     17  CE1 PHE A   1      33.732  40.047  23.838  1.00  0.00           C
ATOM     18  HE1 PHE A   1      34.289  40.966  23.943  1.00  0.00           H
ATOM     19  CZ  PHE A   1      32.937  39.657  22.743  1.00  0.00           C
ATOM     20  HZ  PHE A   1      32.773  40.262  21.864  1.00  0.00           H
ATOM     21  CD2 PHE A   1      32.278  37.619  23.928  1.00  0.00           C
ATOM     22  HD2 PHE A   1      31.783  36.661  23.993  1.00  0.00           H
ATOM     23  CE2 PHE A   1      32.155  38.438  22.830  1.00  0.00           C
ATOM     24  HE2 PHE A   1      31.530  38.377  21.951  1.00  0.00           H
ATOM     25  C   PHE A   1      34.782  35.482  27.344  1.00  0.00           C
ATOM     26  O   PHE A   1      34.130  34.460  27.517  1.00  0.00           O
ATOM     27  N   LYS A   2      35.598  35.971  28.280  1.00  0.00           N
ATOM     28  HN  LYS A   2      36.166  36.754  28.037  1.00  0.00           H
ATOM     29  CA  LYS A   2      35.991  35.207  29.517  1.00  0.00           C
ATOM     30  HA  LYS A   2      35.325  34.377  29.697  1.00  0.00           H
ATOM     31  CB  LYS A   2      37.388  34.569  29.272  1.00  0.00           C
ATOM     32  HB1 LYS A   2      37.785  34.221  30.250  1.00  0.00           H
ATOM     33  HB2 LYS A   2      38.077  35.313  28.817  1.00  0.00           H
ATOM     34  CG  LYS A   2      37.363  33.448  28.185  1.00  0.00           C
ATOM     35  HG1 LYS A   2      36.712  33.636  27.305  1.00  0.00           H
ATOM     36  HG2 LYS A   2      36.927  32.600  28.754  1.00  0.00           H
ATOM     37  CD  LYS A   2      38.781  32.963  27.609  1.00  0.00           C
ATOM     38  HD1 LYS A   2      39.463  32.705  28.447  1.00  0.00           H
ATOM     39  HD2 LYS A   2      39.176  33.792  26.984  1.00  0.00           H
ATOM     40  CE  LYS A   2      38.758  31.729  26.732  1.00  0.00           C
ATOM     41  HE1 LYS A   2      38.629  30.785  27.302  1.00  0.00           H
ATOM     42  HE2 LYS A   2      39.751  31.710  26.235  1.00  0.00           H
ATOM     43  NZ  LYS A   2      37.711  31.865  25.764  1.00  0.00           N
ATOM     44  HZ1 LYS A   2      36.790  31.614  26.178  1.00  0.00           H
ATOM     45  HZ2 LYS A   2      37.887  31.367  24.868  1.00  0.00           H
ATOM     46  HZ3 LYS A   2      37.705  32.875  25.517  1.00  0.00           H
ATOM     47  C   LYS A   2      35.958  36.174  30.805  1.00  0.00           C
ATOM     48  O   LYS A   2      36.580  37.264  30.825  1.00  0.00           O
ATOM     49  N   GLY A   3      35.184  35.812  31.848  1.00  0.00           N
ATOM     50  HN  GLY A   3      34.831  34.904  32.060  1.00  0.00           H
ATOM     51  CA  GLY A   3      35.010  36.640  32.979  1.00  0.00           C
ATOM     52  HA1 GLY A   3      35.898  37.163  33.304  1.00  0.00           H
ATOM     53  HA2 GLY A   3      34.656  35.990  33.765  1.00  0.00           H
ATOM     54  C   GLY A   3      33.908  37.627  32.771  1.00  0.00           C
ATOM     55  O   GLY A   3      34.000  38.734  33.336  1.00  0.00           O
ATOM     56  N   ARG A   4      32.925  37.337  31.931  1.00  0.00           N
ATOM     57  HN  ARG A   4      32.950  36.460  31.458  1.00  0.00           H
ATOM     58  CA  ARG A   4      31.868  38.265  31.516  1.00  0.00           C
ATOM     59  HA  ARG A   4      31.334  37.813  30.694  1.00  0.00           H
ATOM     60  CB  ARG A   4      30.714  38.345  32.552  1.00  0.00           C
ATOM     61  HB1 ARG A   4      29.822  38.765  32.039  1.00  0.00           H
ATOM     62  HB2 ARG A   4      30.985  38.894  33.479  1.00  0.00           H
ATOM     63  CG  ARG A   4      30.197  36.956  33.027  1.00  0.00           C
ATOM     64  HG1 ARG A   4      30.861  36.394  33.719  1.00  0.00           H
ATOM     65  HG2 ARG A   4      30.074  36.438  32.052  1.00  0.00           H
ATOM     66  CD  ARG A   4      28.889  36.906  33.809  1.00  0.00           C
ATOM     67  HD1 ARG A   4      28.168  37.513  33.220  1.00  0.00           H
ATOM     68  HD2 ARG A   4      28.982  37.290  34.847  1.00  0.00           H
ATOM     69  NE  ARG A   4      28.564  35.430  33.683  1.00  0.00           N
ATOM     70  HE  ARG A   4      28.730  35.101  32.753  1.00  0.00           H
ATOM     71  CZ  ARG A   4      27.796  34.726  34.539  1.00  0.00           C
ATOM     72  NH1 ARG A   4      27.374  35.224  35.679  1.00  0.00           N
ATOM     73 1HH1 ARG A   4      27.090  34.534  36.345  1.00  0.00           H
ATOM     74 2HH1 ARG A   4      27.868  36.016  36.036  1.00  0.00           H
ATOM     75  NH2 ARG A   4      27.502  33.467  34.166  1.00  0.00           N
ATOM     76 1HH2 ARG A   4      28.002  33.162  33.356  1.00  0.00           H
ATOM     77 2HH2 ARG A   4      27.101  32.857  34.850  1.00  0.00           H
ATOM     78  C   ARG A   4      32.172  39.661  30.864  1.00  0.00           C
ATOM     79  O   ARG A   4      31.579  40.707  31.162  1.00  0.00           O
ATOM     80  N   THR A   5      33.208  39.624  29.939  1.00  0.00           N
ATOM     81  HN  THR A   5      33.730  38.775  29.957  1.00  0.00           H
ATOM     82  CA  THR A   5      33.830  40.727  29.161  1.00  0.00           C
ATOM     83  HA  THR A   5      33.932  41.589  29.804  1.00  0.00           H
ATOM     84  CB  THR A   5      35.197  40.289  28.591  1.00  0.00           C
ATOM     85  HB  THR A   5      35.687  40.786  27.727  1.00  0.00           H
ATOM     86  OG1 THR A   5      35.133  38.892  28.304  1.00  0.00           O
ATOM     87  HG1 THR A   5      35.916  38.654  27.803  1.00  0.00           H
ATOM     88  CG2 THR A   5      36.152  40.369  29.781  1.00  0.00           C
ATOM     89 1HG2 THR A   5      36.005  41.324  30.330  1.00  0.00           H
ATOM     90 2HG2 THR A   5      37.176  40.270  29.362  1.00  0.00           H
ATOM     91 3HG2 THR A   5      35.978  39.533  30.491  1.00  0.00           H
ATOM     92  C   THR A   5      32.992  41.319  27.962  1.00  0.00           C
ATOM     93  O   THR A   5      33.502  42.144  27.152  1.00  0.00           O
ATOM     94  N   SER A   6      31.704  40.903  27.793  1.00  0.00           N
ATOM     95  HN  SER A   6      31.251  40.179  28.308  1.00  0.00           H
ATOM     96  CA  SER A   6      30.887  41.213  26.610  1.00  0.00           C
ATOM     97  HA  SER A   6      31.480  40.904  25.762  1.00  0.00           H
ATOM     98  CB  SER A   6      29.483  40.448  26.641  1.00  0.00           C
ATOM     99  HB1 SER A   6      28.682  40.723  25.922  1.00  0.00           H
ATOM    100  HB2 SER A   6      28.973  40.571  27.620  1.00  0.00           H
ATOM    101  OG  SER A   6      29.692  39.041  26.395  1.00  0.00           O
ATOM    102  HG1 SER A   6      29.719  39.014  25.436  1.00  0.00           H
ATOM    103  C   SER A   6      30.487  42.680  26.426  1.00  0.00           C
ATOM    104  O   SER A   6      30.303  43.303  27.462  1.00  0.00           O
ATOM    105  N   PRO A   7      30.378  43.290  25.159  1.00  0.00           N
ATOM    106  CD  PRO A   7      30.321  42.537  23.861  1.00  0.00           C
ATOM    107  HD1 PRO A   7      29.808  41.557  23.969  1.00  0.00           H
ATOM    108  HD2 PRO A   7      31.289  42.328  23.357  1.00  0.00           H
ATOM    109  CA  PRO A   7      29.984  44.669  24.995  1.00  0.00           C
ATOM    110  HA  PRO A   7      30.849  45.251  25.277  1.00  0.00           H
ATOM    111  CB  PRO A   7      29.697  44.791  23.465  1.00  0.00           C
ATOM    112  HB1 PRO A   7      30.497  45.312  22.896  1.00  0.00           H
ATOM    113  HB2 PRO A   7      28.728  45.317  23.329  1.00  0.00           H
ATOM    114  CG  PRO A   7      29.605  43.430  22.830  1.00  0.00           C
ATOM    115  HG1 PRO A   7      28.539  43.167  23.003  1.00  0.00           H
ATOM    116  HG2 PRO A   7      30.005  43.257  21.808  1.00  0.00           H
ATOM    117  C   PRO A   7      28.859  45.233  25.881  1.00  0.00           C
ATOM    118  O   PRO A   7      27.817  44.621  26.030  1.00  0.00           O
ATOM    119  N   LYS A   8      28.979  46.492  26.430  1.00  0.00           N
ATOM    120  HN  LYS A   8      29.819  46.997  26.247  1.00  0.00           H
ATOM    121  CA  LYS A   8      27.980  47.152  27.307  1.00  0.00           C
ATOM    122  HA  LYS A   8      27.774  46.519  28.157  1.00  0.00           H
ATOM    123  CB  LYS A   8      28.645  48.366  27.947  1.00  0.00           C
ATOM    124  HB1 LYS A   8      27.840  48.949  28.444  1.00  0.00           H
ATOM    125  HB2 LYS A   8      29.032  48.980  27.107  1.00  0.00           H
ATOM    126  CG  LYS A   8      29.664  48.052  28.981  1.00  0.00           C
ATOM    127  HG1 LYS A   8      30.553  47.548  28.545  1.00  0.00           H
ATOM    128  HG2 LYS A   8      29.212  47.355  29.719  1.00  0.00           H
ATOM    129  CD  LYS A   8      30.096  49.292  29.850  1.00  0.00           C
ATOM    130  HD1 LYS A   8      30.752  49.037  30.710  1.00  0.00           H
ATOM    131  HD2 LYS A   8      29.143  49.721  30.225  1.00  0.00           H
ATOM    132  CE  LYS A   8      30.716  50.454  29.026  1.00  0.00           C
ATOM    133  HE1 LYS A   8      29.927  50.952  28.422  1.00  0.00           H
ATOM    134  HE2 LYS A   8      31.553  49.990  28.462  1.00  0.00           H
ATOM    135  NZ  LYS A   8      31.231  51.460  29.946  1.00  0.00           N
ATOM    136  HZ1 LYS A   8      30.528  51.872  30.592  1.00  0.00           H
ATOM    137  HZ2 LYS A   8      31.672  52.219  29.389  1.00  0.00           H
ATOM    138  HZ3 LYS A   8      31.954  51.109  30.606  1.00  0.00           H
ATOM    139  C   LYS A   8      26.607  47.399  26.582  1.00  0.00           C
ATOM    140  O   LYS A   8      26.631  47.813  25.447  1.00  0.00           O
ATOM    141  N   THR A   9      25.405  47.230  27.237  1.00  0.00           N
ATOM    142  HN  THR A   9      25.387  46.946  28.193  1.00  0.00           H
ATOM    143  CA  THR A   9      24.117  47.497  26.616  1.00  0.00           C
ATOM    144  HA  THR A   9      24.021  48.444  26.107  1.00  0.00           H
ATOM    145  CB  THR A   9      23.694  46.414  25.663  1.00  0.00           C
ATOM    146  HB  THR A   9      24.020  45.419  26.032  1.00  0.00           H
ATOM    147  OG1 THR A   9      24.422  46.659  24.462  1.00  0.00           O
ATOM    148  HG1 THR A   9      25.270  46.877  24.855  1.00  0.00           H
ATOM    149  CG2 THR A   9      22.154  46.407  25.301  1.00  0.00           C
ATOM    150 1HG2 THR A   9      21.951  45.565  24.605  1.00  0.00           H
ATOM    151 2HG2 THR A   9      21.791  47.348  24.836  1.00  0.00           H
ATOM    152 3HG2 THR A   9      21.471  46.224  26.158  1.00  0.00           H
ATOM    153  C   THR A   9      23.170  47.598  27.733  1.00  0.00           C
ATOM    154  O   THR A   9      23.274  46.719  28.627  1.00  0.00           O
ATOM    155  N   GLY A  10      22.268  48.644  27.713  1.00  0.00           N
ATOM    156  HN  GLY A  10      22.151  49.186  26.884  1.00  0.00           H
ATOM    157  CA  GLY A  10      21.359  48.931  28.877  1.00  0.00           C
ATOM    158  HA1 GLY A  10      21.210  48.052  29.487  1.00  0.00           H
ATOM    159  HA2 GLY A  10      20.419  49.335  28.532  1.00  0.00           H
ATOM    160  C   GLY A  10      21.974  50.068  29.730  1.00  0.00           C
ATOM    161  O   GLY A  10      23.113  50.495  29.612  1.00  0.00           O
ATOM    162  N   ALA A  11      21.158  50.660  30.676  1.00  0.00           N
ATOM    163  HN  ALA A  11      20.206  50.405  30.825  1.00  0.00           H
ATOM    164  CA  ALA A  11      21.733  51.275  31.819  1.00  0.00           C
ATOM    165  HA  ALA A  11      22.305  52.105  31.434  1.00  0.00           H
ATOM    166  CB  ALA A  11      20.583  51.812  32.756  1.00  0.00           C
ATOM    167  HB1 ALA A  11      20.070  50.950  33.235  1.00  0.00           H
ATOM    168  HB2 ALA A  11      19.801  52.229  32.086  1.00  0.00           H
ATOM    169  HB3 ALA A  11      20.857  52.495  33.588  1.00  0.00           H
ATOM    170  C   ALA A  11      22.588  50.300  32.649  1.00  0.00           C
ATOM    171  O   ALA A  11      22.278  49.138  32.803  1.00  0.00           O
ATOM    172  N   PRO A  12      23.745  50.720  33.206  1.00  0.00           N
ATOM    173  CD  PRO A  12      24.307  52.063  32.967  1.00  0.00           C
ATOM    174  HD1 PRO A  12      23.483  52.674  33.395  1.00  0.00           H
ATOM    175  HD2 PRO A  12      24.501  52.196  31.881  1.00  0.00           H
ATOM    176  CA  PRO A  12      24.609  49.822  34.096  1.00  0.00           C
ATOM    177  HA  PRO A  12      24.668  48.795  33.767  1.00  0.00           H
ATOM    178  CB  PRO A  12      25.944  50.584  34.017  1.00  0.00           C
ATOM    179  HB1 PRO A  12      26.536  50.190  33.163  1.00  0.00           H
ATOM    180  HB2 PRO A  12      26.550  50.453  34.939  1.00  0.00           H
ATOM    181  CG  PRO A  12      25.619  52.057  33.844  1.00  0.00           C
ATOM    182  HG1 PRO A  12      25.167  52.412  34.795  1.00  0.00           H
ATOM    183  HG2 PRO A  12      26.443  52.731  33.528  1.00  0.00           H
ATOM    184  C   PRO A  12      24.084  49.943  35.533  1.00  0.00           C
ATOM    185  O   PRO A  12      23.292  50.742  35.944  1.00  0.00           O
ATOM    186  N   VAL A  13      24.536  48.913  36.320  1.00  0.00           N
ATOM    187  HN  VAL A  13      25.347  48.439  35.986  1.00  0.00           H
ATOM    188  CA  VAL A  13      24.230  48.764  37.729  1.00  0.00           C
ATOM    189  HA  VAL A  13      23.213  49.088  37.893  1.00  0.00           H
ATOM    190  CB  VAL A  13      24.461  47.346  38.382  1.00  0.00           C
ATOM    191  HB  VAL A  13      25.543  47.106  38.461  1.00  0.00           H
ATOM    192  CG1 VAL A  13      23.822  47.286  39.748  1.00  0.00           C
ATOM    193 1HG1 VAL A  13      22.752  47.556  39.624  1.00  0.00           H
ATOM    194 2HG1 VAL A  13      24.293  47.875  40.564  1.00  0.00           H
ATOM    195 3HG1 VAL A  13      23.816  46.230  40.093  1.00  0.00           H
ATOM    196  CG2 VAL A  13      23.829  46.318  37.451  1.00  0.00           C
ATOM    197 1HG2 VAL A  13      24.354  46.366  36.473  1.00  0.00           H
ATOM    198 2HG2 VAL A  13      22.792  46.640  37.217  1.00  0.00           H
ATOM    199 3HG2 VAL A  13      23.733  45.266  37.797  1.00  0.00           H
ATOM    200  C   VAL A  13      25.072  49.777  38.553  1.00  0.00           C
ATOM    201  O   VAL A  13      26.301  49.749  38.590  1.00  0.00           O
ATOM    202  N   ALA A  14      24.371  50.606  39.337  1.00  0.00           N
ATOM    203  HN  ALA A  14      23.382  50.480  39.367  1.00  0.00           H
ATOM    204  CA  ALA A  14      24.773  51.772  40.210  1.00  0.00           C
ATOM    205  HA  ALA A  14      25.015  52.535  39.485  1.00  0.00           H
ATOM    206  CB  ALA A  14      23.598  52.244  41.090  1.00  0.00           C
ATOM    207  HB1 ALA A  14      23.588  51.677  42.045  1.00  0.00           H
ATOM    208  HB2 ALA A  14      22.642  52.229  40.524  1.00  0.00           H
ATOM    209  HB3 ALA A  14      23.888  53.291  41.322  1.00  0.00           H
ATOM    210  C   ALA A  14      26.012  51.434  41.017  1.00  0.00           C
ATOM    211  O   ALA A  14      26.032  50.453  41.760  1.00  0.00           O
ATOM    212  N   THR A  15      27.100  52.178  40.881  1.00  0.00           N
ATOM    213  HN  THR A  15      27.048  52.990  40.305  1.00  0.00           H
ATOM    214  CA  THR A  15      28.387  51.662  41.382  1.00  0.00           C
ATOM    215  HA  THR A  15      28.470  50.619  41.651  1.00  0.00           H
ATOM    216  CB  THR A  15      29.546  51.850  40.429  1.00  0.00           C
ATOM    217  HB  THR A  15      29.679  52.918  40.154  1.00  0.00           H
ATOM    218  OG1 THR A  15      29.184  51.107  39.216  1.00  0.00           O
ATOM    219  HG1 THR A  15      28.900  50.260  39.566  1.00  0.00           H
ATOM    220  CG2 THR A  15      30.871  51.261  40.922  1.00  0.00           C
ATOM    221 1HG2 THR A  15      30.745  50.181  41.153  1.00  0.00           H
ATOM    222 2HG2 THR A  15      31.314  51.854  41.751  1.00  0.00           H
ATOM    223 3HG2 THR A  15      31.548  51.214  40.042  1.00  0.00           H
ATOM    224  C   THR A  15      28.641  52.352  42.766  1.00  0.00           C
ATOM    225  O   THR A  15      28.203  51.745  43.784  1.00  0.00           O
ATOM    226  NT  THR A  15      29.168  53.588  42.787  1.00  0.00           N
ATOM    227  HT1 THR A  15      29.210  54.062  43.667  1.00  0.00           H
ATOM    228  HT2 THR A  15      29.338  54.090  41.939  1.00  0.00           H
ATOM    229  C1  ANE5B   1      17.761  22.080  20.534  1.00  0.00           C
ATOM    230  O11 ANE5B   1      16.648  22.116  19.942  1.00  0.00           O
ATOM    231  O12 ANE5B   1      18.777  21.416  20.195  1.00  0.00           O
ATOM    232  C2  ANE5B   1      17.850  22.910  21.891  1.00  0.00           C
ATOM    233  O2  ANE5B   1      16.901  23.922  21.960  1.00  0.00           O
ATOM    234  HO2 ANE5B   1      16.540  23.967  21.072  1.00  0.00           H
ATOM    235  C6  ANE5B   1      19.493  24.217  23.078  1.00  0.00           C
ATOM    236  H6  ANE5B   1      20.583  24.321  22.891  1.00  0.00           H
ATOM    237  O6  ANE5B   1      19.096  23.505  21.877  1.00  0.00           O
ATOM    238  C3  ANE5B   1      17.707  22.045  23.099  1.00  0.00           C
ATOM    239  H31 ANE5B   1      18.442  21.229  22.933  1.00  0.00           H
ATOM    240  H32 ANE5B   1      16.697  21.585  23.141  1.00  0.00           H
ATOM    241  C4  ANE5B   1      18.027  22.680  24.378  1.00  0.00           C
ATOM    242  H4  ANE5B   1      18.044  21.866  25.134  1.00  0.00           H
ATOM    243  O4  ANE5B   1      17.010  23.630  24.726  1.00  0.00           O
ATOM    244  HO4 ANE5B   1      16.589  23.940  23.921  1.00  0.00           H
ATOM    245  C5  ANE5B   1      19.364  23.423  24.398  1.00  0.00           C
ATOM    246  H5  ANE5B   1      19.481  24.117  25.258  1.00  0.00           H
ATOM    247  N   ANE5B   1      20.454  22.444  24.546  1.00  0.00           N
ATOM    248  HN  ANE5B   1      20.689  22.000  23.685  1.00  0.00           H
ATOM    249  C   ANE5B   1      20.868  21.988  25.749  1.00  0.00           C
ATOM    250  O   ANE5B   1      20.551  22.427  26.827  1.00  0.00           O
ATOM    251  CT  ANE5B   1      21.663  20.758  25.657  1.00  0.00           C
ATOM    252  HT1 ANE5B   1      22.347  20.623  26.522  1.00  0.00           H
ATOM    253  HT2 ANE5B   1      22.193  20.810  24.682  1.00  0.00           H
ATOM    254  HT3 ANE5B   1      21.174  19.761  25.650  1.00  0.00           H
ATOM    255  C7  ANE5B   1      19.078  25.703  23.063  1.00  0.00           C
ATOM    256  H7  ANE5B   1      18.104  25.667  23.597  1.00  0.00           H
ATOM    257  O7  ANE5B   1      18.963  26.082  21.696  1.00  0.00           O
ATOM    258  HO7 ANE5B   1      18.456  25.360  21.317  1.00  0.00           H
ATOM    259  C8  ANE5B   1      20.138  26.622  23.704  1.00  0.00           C
ATOM    260  H8  ANE5B   1      20.737  27.026  22.860  1.00  0.00           H
ATOM    261  O8  ANE5B   1      20.946  25.823  24.618  1.00  0.00           O
ATOM    262  C9  ANE5B   1      19.495  27.803  24.343  1.00  0.00           C
ATOM    263  H91 ANE5B   1      18.739  28.255  23.666  1.00  0.00           H
ATOM    264  H92 ANE5B   1      20.194  28.544  24.787  1.00  0.00           H
ATOM    265  O9  ANE5B   1      18.892  27.224  25.478  1.00  0.00           O
ATOM    266  HO9 ANE5B   1      19.673  26.743  25.762  1.00  0.00           H
ATOM    267  C1  ANE5B   2      22.862  27.400  24.231  1.00  0.00           C
ATOM    268  O11 ANE5B   2      23.323  26.856  23.182  1.00  0.00           O
ATOM    269  O12 ANE5B   2      22.922  28.661  24.508  1.00  0.00           O
ATOM    270  C2  ANE5B   2      22.115  26.411  25.206  1.00  0.00           C
ATOM    271  C6  ANE5B   2      22.801  27.315  27.272  1.00  0.00           C
ATOM    272  H6  ANE5B   2      23.600  27.916  26.788  1.00  0.00           H
ATOM    273  O6  ANE5B   2      21.715  27.076  26.398  1.00  0.00           O
ATOM    274  C3  ANE5B   2      22.803  25.078  25.575  1.00  0.00           C
ATOM    275  H31 ANE5B   2      23.130  24.523  24.669  1.00  0.00           H
ATOM    276  H32 ANE5B   2      22.147  24.443  26.208  1.00  0.00           H
ATOM    277  C4  ANE5B   2      24.022  25.405  26.405  1.00  0.00           C
ATOM    278  H4  ANE5B   2      24.653  26.095  25.806  1.00  0.00           H
ATOM    279  O4  ANE5B   2      24.664  24.178  26.680  1.00  0.00           O
ATOM    280  HO4 ANE5B   2      25.540  24.319  27.046  1.00  0.00           H
ATOM    281  C5  ANE5B   2      23.575  26.037  27.675  1.00  0.00           C
ATOM    282  H5  ANE5B   2      22.956  25.339  28.277  1.00  0.00           H
ATOM    283  N   ANE5B   2      24.712  26.259  28.640  1.00  0.00           N
ATOM    284  HN  ANE5B   2      24.704  25.464  29.242  1.00  0.00           H
ATOM    285  C   ANE5B   2      25.755  27.138  28.548  1.00  0.00           C
ATOM    286  O   ANE5B   2      25.798  27.854  27.592  1.00  0.00           O
ATOM    287  CT  ANE5B   2      26.812  26.975  29.528  1.00  0.00           C
ATOM    288  HT1 ANE5B   2      26.540  26.291  30.360  1.00  0.00           H
ATOM    289  HT2 ANE5B   2      26.905  27.911  30.120  1.00  0.00           H
ATOM    290  HT3 ANE5B   2      27.824  26.953  29.071  1.00  0.00           H
ATOM    291  C7  ANE5B   2      22.307  28.026  28.479  1.00  0.00           C
ATOM    292  H7  ANE5B   2      23.145  28.392  29.110  1.00  0.00           H
ATOM    293  O7  ANE5B   2      21.381  27.219  29.307  1.00  0.00           O
ATOM    294  HO7 ANE5B   2      20.567  27.254  28.800  1.00  0.00           H
ATOM    295  C8  ANE5B   2      21.788  29.439  28.197  1.00  0.00           C
ATOM    296  H8  ANE5B   2      21.303  29.761  29.143  1.00  0.00           H
ATOM    297  O8  ANE5B   2      20.730  29.564  27.247  1.00  0.00           O
ATOM    298  HO8 ANE5B   2      20.711  28.644  26.974  1.00  0.00           H
ATOM    299  C9  ANE5B   2      22.843  30.441  27.909  1.00  0.00           C
ATOM    300  H91 ANE5B   2      23.663  30.005  27.299  1.00  0.00           H
ATOM    301  H92 ANE5B   2      23.381  30.700  28.845  1.00  0.00           H
ATOM    302  O9  ANE5B   2      22.335  31.647  27.329  1.00  0.00           O
ATOM    303  C1  ANE5B   3      22.775  33.237  29.203  1.00  0.00           C
ATOM    304  O11 ANE5B   3      21.863  34.057  29.462  1.00  0.00           O
ATOM    305  O12 ANE5B   3      23.644  32.748  30.076  1.00  0.00           O
ATOM    306  C2  ANE5B   3      23.045  32.840  27.713  1.00  0.00           C
ATOM    307  C6  ANE5B   3      25.170  34.056  27.615  1.00  0.00           C
ATOM    308  H6  ANE5B   3      25.146  34.397  28.672  1.00  0.00           H
ATOM    309  O6  ANE5B   3      24.425  32.774  27.514  1.00  0.00           O
ATOM    310  C3  ANE5B   3      22.470  33.847  26.739  1.00  0.00           C
ATOM    311  H31 ANE5B   3      21.368  33.858  26.880  1.00  0.00           H
ATOM    312  H32 ANE5B   3      22.610  33.500  25.693  1.00  0.00           H
ATOM    313  C4  ANE5B   3      23.155  35.185  26.821  1.00  0.00           C
ATOM    314  H4  ANE5B   3      22.919  35.701  27.776  1.00  0.00           H
ATOM    315  O4  ANE5B   3      22.630  35.976  25.795  1.00  0.00           O
ATOM    316  HO4 ANE5B   3      22.866  35.687  24.910  1.00  0.00           H
ATOM    317  C5  ANE5B   3      24.656  35.162  26.711  1.00  0.00           C
ATOM    318  H5  ANE5B   3      24.899  34.804  25.688  1.00  0.00           H
ATOM    319  N   ANE5B   3      25.189  36.466  26.999  1.00  0.00           N
ATOM    320  HN  ANE5B   3      25.258  36.818  27.929  1.00  0.00           H
ATOM    321  C   ANE5B   3      25.532  37.281  26.037  1.00  0.00           C
ATOM    322  O   ANE5B   3      25.619  36.850  24.891  1.00  0.00           O
ATOM    323  CT  ANE5B   3      25.951  38.703  26.354  1.00  0.00           C
ATOM    324  HT1 ANE5B   3      26.185  38.718  27.440  1.00  0.00           H
ATOM    325  HT2 ANE5B   3      25.112  39.400  26.139  1.00  0.00           H
ATOM    326  HT3 ANE5B   3      26.775  39.047  25.693  1.00  0.00           H
ATOM    327  C7  ANE5B   3      26.548  33.740  27.206  1.00  0.00           C
ATOM    328  H7  ANE5B   3      27.138  34.679  27.137  1.00  0.00           H
ATOM    329  O7  ANE5B   3      26.644  32.967  25.987  1.00  0.00           O
ATOM    330  HO7 ANE5B   3      26.051  32.241  26.192  1.00  0.00           H
ATOM    331  C8  ANE5B   3      27.292  32.955  28.356  1.00  0.00           C
ATOM    332  H8  ANE5B   3      26.719  33.286  29.249  1.00  0.00           H
ATOM    333  O8  ANE5B   3      28.621  33.425  28.404  1.00  0.00           O
ATOM    334  C9  ANE5B   3      27.153  31.392  28.278  1.00  0.00           C
ATOM    335  H91 ANE5B   3      27.833  31.018  27.483  1.00  0.00           H
ATOM    336  H92 ANE5B   3      26.159  31.130  27.855  1.00  0.00           H
ATOM    337  O9  ANE5B   3      27.343  30.860  29.618  1.00  0.00           O
ATOM    338  HO9 ANE5B   3      28.200  31.242  29.821  1.00  0.00           H
ATOM    339  C1  ANE5B   4      28.474  33.553  30.841  1.00  0.00           C
ATOM    340  O11 ANE5B   4      28.277  32.613  31.680  1.00  0.00           O
ATOM    341  O12 ANE5B   4      28.068  34.723  30.888  1.00  0.00           O
ATOM    342  C2  ANE5B   4      29.325  33.132  29.614  1.00  0.00           C
ATOM    343  C6  ANE5B   4      30.931  31.645  30.533  1.00  0.00           C
ATOM    344  H6  ANE5B   4      30.589  31.878  31.564  1.00  0.00           H
ATOM    345  O6  ANE5B   4      29.796  31.786  29.611  1.00  0.00           O
ATOM    346  C3  ANE5B   4      30.529  34.121  29.427  1.00  0.00           C
ATOM    347  H31 ANE5B   4      30.226  35.187  29.505  1.00  0.00           H
ATOM    348  H32 ANE5B   4      30.908  33.967  28.394  1.00  0.00           H
ATOM    349  C4  ANE5B   4      31.567  34.009  30.458  1.00  0.00           C
ATOM    350  H4  ANE5B   4      31.139  34.065  31.482  1.00  0.00           H
ATOM    351  O4  ANE5B   4      32.571  34.967  30.222  1.00  0.00           O
ATOM    352  HO4 ANE5B   4      33.029  34.789  29.397  1.00  0.00           H
ATOM    353  C5  ANE5B   4      32.085  32.628  30.279  1.00  0.00           C
ATOM    354  H5  ANE5B   4      32.466  32.513  29.242  1.00  0.00           H
ATOM    355  N   ANE5B   4      33.210  32.308  31.129  1.00  0.00           N
ATOM    356  HN  ANE5B   4      33.012  32.319  32.106  1.00  0.00           H
ATOM    357  C   ANE5B   4      34.369  31.802  30.726  1.00  0.00           C
ATOM    358  O   ANE5B   4      34.706  31.788  29.568  1.00  0.00           O
ATOM    359  CT  ANE5B   4      35.208  31.279  31.850  1.00  0.00           C
ATOM    360  HT1 ANE5B   4      35.541  30.227  31.721  1.00  0.00           H
ATOM    361  HT2 ANE5B   4      34.754  31.259  32.864  1.00  0.00           H
ATOM    362  HT3 ANE5B   4      36.106  31.933  31.829  1.00  0.00           H
ATOM    363  C7  ANE5B   4      31.338  30.130  30.585  1.00  0.00           C
ATOM    364  H7  ANE5B   4      31.913  30.146  31.536  1.00  0.00           H
ATOM    365  O7  ANE5B   4      32.161  29.759  29.481  1.00  0.00           O
ATOM    366  HO7 ANE5B   4      31.614  29.970  28.720  1.00  0.00           H
ATOM    367  C8  ANE5B   4      30.134  29.123  30.738  1.00  0.00           C
ATOM    368  H8  ANE5B   4      29.350  29.528  30.063  1.00  0.00           H
ATOM    369  O8  ANE5B   4      29.572  29.087  32.048  1.00  0.00           O
ATOM    370  HO8 ANE5B   4      30.131  28.333  32.248  1.00  0.00           H
ATOM    371  C9  ANE5B   4      30.409  27.717  30.270  1.00  0.00           C
ATOM    372  H91 ANE5B   4      31.470  27.434  30.439  1.00  0.00           H
ATOM    373  H92 ANE5B   4      30.235  27.842  29.180  1.00  0.00           H
ATOM    374  O9  ANE5B   4      29.478  26.719  30.699  1.00  0.00           O
ATOM    375  C1  ANE5B   5      30.913  24.898  31.057  1.00  0.00           C
ATOM    376  O11 ANE5B   5      32.117  24.970  31.476  1.00  0.00           O
ATOM    377  O12 ANE5B   5      30.412  24.099  30.208  1.00  0.00           O
ATOM    378  C2  ANE5B   5      29.915  25.891  31.705  1.00  0.00           C
ATOM    379  C6  ANE5B   5      30.679  25.919  33.994  1.00  0.00           C
ATOM    380  H6  ANE5B   5      31.347  25.043  33.852  1.00  0.00           H
ATOM    381  O6  ANE5B   5      30.582  26.632  32.700  1.00  0.00           O
ATOM    382  C3  ANE5B   5      28.633  25.241  32.274  1.00  0.00           C
ATOM    383  H31 ANE5B   5      28.105  24.721  31.446  1.00  0.00           H
ATOM    384  H32 ANE5B   5      27.871  26.015  32.509  1.00  0.00           H
ATOM    385  C4  ANE5B   5      28.771  24.440  33.544  1.00  0.00           C
ATOM    386  H4  ANE5B   5      29.473  23.612  33.312  1.00  0.00           H
ATOM    387  O4  ANE5B   5      27.496  24.024  33.946  1.00  0.00           O
ATOM    388  HO4 ANE5B   5      27.281  23.174  33.554  1.00  0.00           H
ATOM    389  C5  ANE5B   5      29.427  25.368  34.586  1.00  0.00           C
ATOM    390  H5  ANE5B   5      28.715  26.205  34.748  1.00  0.00           H
ATOM    391  N   ANE5B   5      29.672  24.690  35.846  1.00  0.00           N
ATOM    392  HN  ANE5B   5      30.430  24.043  35.853  1.00  0.00           H
ATOM    393  C   ANE5B   5      28.982  24.903  36.920  1.00  0.00           C
ATOM    394  O   ANE5B   5      28.017  25.677  36.913  1.00  0.00           O
ATOM    395  CT  ANE5B   5      29.411  24.183  38.163  1.00  0.00           C
ATOM    396  HT1 ANE5B   5      28.928  23.184  38.099  1.00  0.00           H
ATOM    397  HT2 ANE5B   5      28.850  24.721  38.957  1.00  0.00           H
ATOM    398  HT3 ANE5B   5      30.519  24.189  38.241  1.00  0.00           H
ATOM    399  C7  ANE5B   5      31.414  26.920  34.924  1.00  0.00           C
ATOM    400  H7  ANE5B   5      31.573  26.309  35.839  1.00  0.00           H
ATOM    401  O7  ANE5B   5      30.613  28.035  35.295  1.00  0.00           O
ATOM    402  HO7 ANE5B   5      30.495  27.989  36.246  1.00  0.00           H
ATOM    403  C8  ANE5B   5      32.701  27.305  34.353  1.00  0.00           C
ATOM    404  H8  ANE5B   5      32.916  26.694  33.450  1.00  0.00           H
ATOM    405  O8  ANE5B   5      33.748  26.946  35.256  1.00  0.00           O
ATOM    406  C9  ANE5B   5      32.646  28.741  33.824  1.00  0.00           C
ATOM    407  H91 ANE5B   5      32.641  29.527  34.608  1.00  0.00           H
ATOM    408  H92 ANE5B   5      31.924  28.882  32.992  1.00  0.00           H
ATOM    409  O9  ANE5B   5      33.838  28.947  33.065  1.00  0.00           O
ATOM    410  HO9 ANE5B   5      34.592  28.965  33.659  1.00  0.00           H
ATOM    411  C1  ANE5B   6      35.041  28.822  35.968  1.00  0.00           C
ATOM    412  O11 ANE5B   6      35.028  29.920  36.593  1.00  0.00           O
ATOM    413  O12 ANE5B   6      35.858  28.571  35.062  1.00  0.00           O
ATOM    414  C2  ANE5B   6      33.960  27.779  36.428  1.00  0.00           C
ATOM    415  C6  ANE5B   6      32.850  28.923  38.347  1.00  0.00           C
ATOM    416  H6  ANE5B   6      33.571  29.751  38.521  1.00  0.00           H
ATOM    417  O6  ANE5B   6      32.769  28.405  37.002  1.00  0.00           O
ATOM    418  C3  ANE5B   6      34.358  26.697  37.470  1.00  0.00           C
ATOM    419  H31 ANE5B   6      35.227  26.145  37.053  1.00  0.00           H
ATOM    420  H32 ANE5B   6      33.519  25.986  37.625  1.00  0.00           H
ATOM    421  C4  ANE5B   6      34.597  27.227  38.857  1.00  0.00           C
ATOM    422  H4  ANE5B   6      35.395  27.999  38.878  1.00  0.00           H
ATOM    423  O4  ANE5B   6      35.046  26.134  39.621  1.00  0.00           O
ATOM    424  HO4 ANE5B   6      34.443  26.227  40.362  1.00  0.00           H
ATOM    425  C5  ANE5B   6      33.338  27.859  39.344  1.00  0.00           C
ATOM    426  H5  ANE5B   6      32.633  27.002  39.384  1.00  0.00           H
ATOM    427  N   ANE5B   6      33.442  28.273  40.721  1.00  0.00           N
ATOM    428  HN  ANE5B   6      33.782  29.206  40.806  1.00  0.00           H
ATOM    429  C   ANE5B   6      33.008  27.548  41.799  1.00  0.00           C
ATOM    430  O   ANE5B   6      32.640  26.373  41.643  1.00  0.00           O
ATOM    431  CT  ANE5B   6      33.023  28.165  43.124  1.00  0.00           C
ATOM    432  HT1 ANE5B   6      32.331  29.032  43.182  1.00  0.00           H
ATOM    433  HT2 ANE5B   6      34.055  28.514  43.342  1.00  0.00           H
ATOM    434  HT3 ANE5B   6      32.718  27.392  43.863  1.00  0.00           H
ATOM    435  C7  ANE5B   6      31.465  29.387  38.789  1.00  0.00           C
ATOM    436  H7  ANE5B   6      31.442  29.593  39.881  1.00  0.00           H
ATOM    437  O7  ANE5B   6      30.487  28.354  38.594  1.00  0.00           O
ATOM    438  HO7 ANE5B   6      30.219  27.885  39.388  1.00  0.00           H
ATOM    439  C8  ANE5B   6      31.078  30.674  38.060  1.00  0.00           C
ATOM    440  H8  ANE5B   6      31.077  30.450  36.971  1.00  0.00           H
ATOM    441  O8  ANE5B   6      31.951  31.725  38.357  1.00  0.00           O
ATOM    442  HO8 ANE5B   6      31.514  32.133  39.108  1.00  0.00           H
ATOM    443  C9  ANE5B   6      29.636  31.058  38.402  1.00  0.00           C
ATOM    444  H91 ANE5B   6      29.274  30.490  39.286  1.00  0.00           H
ATOM    445  H92 ANE5B   6      28.982  30.501  37.697  1.00  0.00           H
ATOM    446  O9  ANE5B   6      29.499  32.516  38.381  1.00  0.00           O
ATOM    447  C1  ANE5B   7      28.129  32.481  40.338  1.00  0.00           C
ATOM    448  O11 ANE5B   7      27.112  32.486  39.637  1.00  0.00           O
ATOM    449  O12 ANE5B   7      28.251  32.032  41.479  1.00  0.00           O
ATOM    450  C2  ANE5B   7      29.390  33.190  39.662  1.00  0.00           C
ATOM    451  C6  ANE5B   7      31.001  34.034  41.291  1.00  0.00           C
ATOM    452  H6  ANE5B   7      30.301  33.675  42.075  1.00  0.00           H
ATOM    453  O6  ANE5B   7      30.652  33.048  40.220  1.00  0.00           O
ATOM    454  C3  ANE5B   7      29.057  34.658  39.273  1.00  0.00           C
ATOM    455  H31 ANE5B   7      27.993  34.579  38.964  1.00  0.00           H
ATOM    456  H32 ANE5B   7      29.607  34.951  38.353  1.00  0.00           H
ATOM    457  C4  ANE5B   7      29.165  35.549  40.482  1.00  0.00           C
ATOM    458  H4  ANE5B   7      28.383  35.241  41.209  1.00  0.00           H
ATOM    459  O4  ANE5B   7      28.871  36.879  40.101  1.00  0.00           O
ATOM    460  HO4 ANE5B   7      27.992  37.175  40.348  1.00  0.00           H
ATOM    461  C5  ANE5B   7      30.583  35.454  40.993  1.00  0.00           C
ATOM    462  H5  ANE5B   7      31.061  35.748  40.034  1.00  0.00           H
ATOM    463  N   ANE5B   7      31.007  36.504  41.894  1.00  0.00           N
ATOM    464  HN  ANE5B   7      31.786  37.048  41.593  1.00  0.00           H
ATOM    465  C   ANE5B   7      30.345  36.748  43.010  1.00  0.00           C
ATOM    466  O   ANE5B   7      29.433  36.012  43.436  1.00  0.00           O
ATOM    467  CT  ANE5B   7      30.868  37.987  43.745  1.00  0.00           C
ATOM    468  HT1 ANE5B   7      31.778  38.377  43.243  1.00  0.00           H
ATOM    469  HT2 ANE5B   7      31.017  37.764  44.823  1.00  0.00           H
ATOM    470  HT3 ANE5B   7      30.092  38.782  43.762  1.00  0.00           H
ATOM    471  C7  ANE5B   7      32.537  33.830  41.607  1.00  0.00           C
ATOM    472  H7  ANE5B   7      32.819  34.626  42.329  1.00  0.00           H
ATOM    473  O7  ANE5B   7      33.382  34.067  40.442  1.00  0.00           O
ATOM    474  HO7 ANE5B   7      32.881  33.751  39.687  1.00  0.00           H
ATOM    475  C8  ANE5B   7      32.737  32.350  42.108  1.00  0.00           C
ATOM    476  H8  ANE5B   7      32.236  31.672  41.383  1.00  0.00           H
ATOM    477  O8  ANE5B   7      31.990  32.106  43.332  1.00  0.00           O
ATOM    478  C9  ANE5B   7      34.180  31.933  42.256  1.00  0.00           C
ATOM    479  H91 ANE5B   7      34.135  31.349  43.200  1.00  0.00           H
ATOM    480  H92 ANE5B   7      34.759  32.880  42.303  1.00  0.00           H
ATOM    481  O9  ANE5B   7      34.651  30.964  41.350  1.00  0.00           O
ATOM    482  HO9 ANE5B   7      35.258  31.477  40.811  1.00  0.00           H
ATOM    483  C1  ANE5B   8      32.804  31.550  45.524  1.00  0.00           C
ATOM    484  O11 ANE5B   8      33.884  31.660  46.044  1.00  0.00           O
ATOM    485  O12 ANE5B   8      31.925  30.718  45.635  1.00  0.00           O
ATOM    486  C2  ANE5B   8      32.386  32.713  44.494  1.00  0.00           C
ATOM    487  C6  ANE5B   8      33.521  34.497  45.658  1.00  0.00           C
ATOM    488  H6  ANE5B   8      33.852  33.744  46.405  1.00  0.00           H
ATOM    489  O6  ANE5B   8      33.327  33.795  44.440  1.00  0.00           O
ATOM    490  C3  ANE5B   8      31.009  33.234  44.955  1.00  0.00           C
ATOM    491  H31 ANE5B   8      30.159  32.522  44.889  1.00  0.00           H
ATOM    492  H32 ANE5B   8      30.739  33.994  44.191  1.00  0.00           H
ATOM    493  C4  ANE5B   8      31.092  33.992  46.224  1.00  0.00           C
ATOM    494  H4  ANE5B   8      31.308  33.294  47.060  1.00  0.00           H
ATOM    495  O4  ANE5B   8      29.801  34.559  46.495  1.00  0.00           O
ATOM    496  HO4 ANE5B   8      29.827  35.508  46.357  1.00  0.00           H
ATOM    497  C5  ANE5B   8      32.193  35.030  46.157  1.00  0.00           C
ATOM    498  H5  ANE5B   8      31.811  35.749  45.401  1.00  0.00           H
ATOM    499  N   ANE5B   8      32.284  35.795  47.430  1.00  0.00           N
ATOM    500  HN  ANE5B   8      32.931  35.440  48.100  1.00  0.00           H
ATOM    501  C   ANE5B   8      31.555  36.840  47.755  1.00  0.00           C
ATOM    502  O   ANE5B   8      30.564  37.292  47.215  1.00  0.00           O
ATOM    503  CT  ANE5B   8      31.927  37.395  49.102  1.00  0.00           C
ATOM    504  HT1 ANE5B   8      31.033  37.306  49.755  1.00  0.00           H
ATOM    505  HT2 ANE5B   8      32.119  38.481  48.962  1.00  0.00           H
ATOM    506  HT3 ANE5B   8      32.729  36.791  49.576  1.00  0.00           H
ATOM    507  C7  ANE5B   8      34.583  35.561  45.414  1.00  0.00           C
ATOM    508  H7  ANE5B   8      34.632  36.287  46.253  1.00  0.00           H
ATOM    509  O7  ANE5B   8      34.291  36.320  44.229  1.00  0.00           O
ATOM    510  HO7 ANE5B   8      34.352  35.689  43.509  1.00  0.00           H
ATOM    511  C8  ANE5B   8      35.977  34.985  45.319  1.00  0.00           C
ATOM    512  H8  ANE5B   8      36.052  34.321  46.207  1.00  0.00           H
ATOM    513  O8  ANE5B   8      36.961  35.972  45.461  1.00  0.00           O
ATOM    514  HO8 ANE5B   8      37.419  35.838  44.628  1.00  0.00           H
ATOM    515  C9  ANE5B   8      36.345  34.211  44.038  1.00  0.00           C
ATOM    516  H91 ANE5B   8      35.921  34.645  43.107  1.00  0.00           H
ATOM    517  H92 ANE5B   8      35.841  33.222  44.067  1.00  0.00           H
ATOM    518  O9  ANE5B   8      37.775  33.987  43.928  1.00  0.00           O
ATOM    519  C1  ANE5B   9      37.877  34.212  41.557  1.00  0.00           C
ATOM    520  O11 ANE5B   9      37.539  32.990  41.439  1.00  0.00           O
ATOM    521  O12 ANE5B   9      37.754  35.069  40.637  1.00  0.00           O
ATOM    522  C2  ANE5B   9      38.425  34.602  42.907  1.00  0.00           C
ATOM    523  C6  ANE5B   9      39.279  36.901  42.542  1.00  0.00           C
ATOM    524  H6  ANE5B   9      39.008  36.885  41.464  1.00  0.00           H
ATOM    525  O6  ANE5B   9      38.288  36.018  43.141  1.00  0.00           O
ATOM    526  C3  ANE5B   9      39.844  34.090  43.076  1.00  0.00           C
ATOM    527  H31 ANE5B   9      39.958  33.034  42.749  1.00  0.00           H
ATOM    528  H32 ANE5B   9      40.104  34.143  44.155  1.00  0.00           H
ATOM    529  C4  ANE5B   9      40.789  34.951  42.307  1.00  0.00           C
ATOM    530  H4  ANE5B   9      40.683  34.815  41.209  1.00  0.00           H
ATOM    531  O4  ANE5B   9      42.065  34.490  42.643  1.00  0.00           O
ATOM    532  HO4 ANE5B   9      42.348  34.661  43.544  1.00  0.00           H
ATOM    533  C5  ANE5B   9      40.713  36.360  42.645  1.00  0.00           C
ATOM    534  H5  ANE5B   9      40.966  36.426  43.725  1.00  0.00           H
ATOM    535  N   ANE5B   9      41.617  37.205  42.042  1.00  0.00           N
ATOM    536  HN  ANE5B   9      42.371  37.587  42.570  1.00  0.00           H
ATOM    537  C   ANE5B   9      41.699  37.531  40.763  1.00  0.00           C
ATOM    538  O   ANE5B   9      40.910  37.136  39.945  1.00  0.00           O
ATOM    539  CT  ANE5B   9      42.829  38.370  40.211  1.00  0.00           C
ATOM    540  HT1 ANE5B   9      42.502  38.721  39.209  1.00  0.00           H
ATOM    541  HT2 ANE5B   9      43.723  37.716  40.122  1.00  0.00           H
ATOM    542  HT3 ANE5B   9      42.934  39.309  40.795  1.00  0.00           H
ATOM    543  C7  ANE5B   9      39.000  38.302  42.991  1.00  0.00           C
ATOM    544  H7  ANE5B   9      39.782  39.000  42.624  1.00  0.00           H
ATOM    545  O7  ANE5B   9      39.052  38.273  44.424  1.00  0.00           O
ATOM    546  HO7 ANE5B   9      38.968  37.349  44.669  1.00  0.00           H
ATOM    547  C8  ANE5B   9      37.620  38.916  42.483  1.00  0.00           C
ATOM    548  H8  ANE5B   9      36.951  38.073  42.758  1.00  0.00           H
ATOM    549  O8  ANE5B   9      37.761  38.967  41.028  1.00  0.00           O
ATOM    550  C9  ANE5B   9      37.069  40.171  43.112  1.00  0.00           C
ATOM    551  H91 ANE5B   9      36.870  40.021  44.195  1.00  0.00           H
ATOM    552  H92 ANE5B   9      36.114  40.337  42.569  1.00  0.00           H
ATOM    553  O9  ANE5B   9      37.964  41.271  42.897  1.00  0.00           O
ATOM    554  HO9 ANE5B   9      37.891  41.483  41.964  1.00  0.00           H
ATOM    555  C1  ANE5B  10      36.469  40.421  39.912  1.00  0.00           C
ATOM    556  O11 ANE5B  10      37.293  40.976  39.129  1.00  0.00           O
ATOM    557  O12 ANE5B  10      35.515  41.008  40.546  1.00  0.00           O
ATOM    558  C2  ANE5B  10      36.614  38.914  40.175  1.00  0.00           C
ATOM    559  C6  ANE5B  10      35.941  38.161  37.950  1.00  0.00           C
ATOM    560  H6  ANE5B  10      35.659  39.213  37.730  1.00  0.00           H
ATOM    561  O6  ANE5B  10      36.982  38.225  38.921  1.00  0.00           O
ATOM    562  C3  ANE5B  10      35.384  38.150  40.752  1.00  0.00           C
ATOM    563  H31 ANE5B  10      34.866  38.685  41.576  1.00  0.00           H
ATOM    564  H32 ANE5B  10      35.756  37.185  41.159  1.00  0.00           H
ATOM    565  C4  ANE5B  10      34.263  37.986  39.713  1.00  0.00           C
ATOM    566  H4  ANE5B  10      33.826  38.952  39.381  1.00  0.00           H
ATOM    567  O4  ANE5B  10      33.223  37.174  40.281  1.00  0.00           O
ATOM    568  HO4 ANE5B  10      33.629  36.328  40.482  1.00  0.00           H
ATOM    569  C5  ANE5B  10      34.788  37.377  38.430  1.00  0.00           C
ATOM    570  H5  ANE5B  10      35.202  36.378  38.687  1.00  0.00           H
ATOM    571  N   ANE5B  10      33.769  37.231  37.483  1.00  0.00           N
ATOM    572  HN  ANE5B  10      33.409  38.023  36.997  1.00  0.00           H
ATOM    573  C   ANE5B  10      33.390  35.967  37.127  1.00  0.00           C
ATOM    574  O   ANE5B  10      33.680  34.969  37.733  1.00  0.00           O
ATOM    575  CT  ANE5B  10      32.361  35.884  36.076  1.00  0.00           C
ATOM    576  HT1 ANE5B  10      31.468  36.442  36.428  1.00  0.00           H
ATOM    577  HT2 ANE5B  10      32.120  34.813  35.907  1.00  0.00           H
ATOM    578  HT3 ANE5B  10      32.595  36.393  35.117  1.00  0.00           H
ATOM    579  C7  ANE5B  10      36.507  37.711  36.561  1.00  0.00           C
ATOM    580  H7  ANE5B  10      35.709  37.816  35.796  1.00  0.00           H
ATOM    581  O7  ANE5B  10      36.917  36.374  36.581  1.00  0.00           O
ATOM    582  HO7 ANE5B  10      37.421  36.322  37.397  1.00  0.00           H
ATOM    583  C8  ANE5B  10      37.666  38.584  35.941  1.00  0.00           C
ATOM    584  H8  ANE5B  10      38.225  37.831  35.346  1.00  0.00           H
ATOM    585  O8  ANE5B  10      38.562  39.094  36.923  1.00  0.00           O
ATOM    586  HO8 ANE5B  10      38.108  38.874  37.740  1.00  0.00           H
ATOM    587  C9  ANE5B  10      37.177  39.665  34.993  1.00  0.00           C
ATOM    588  H91 ANE5B  10      36.632  39.266  34.110  1.00  0.00           H
ATOM    589  H92 ANE5B  10      38.120  40.084  34.581  1.00  0.00           H
ATOM    590  O9  ANE5B  10      36.394  40.613  35.751  1.00  0.00           O
ATOM    591  HO9 ANE5B  10      36.855  41.397  36.059  1.00  0.00           H
END
