# Supplementary material for: Rational identification and characterisation of peptide ligands for targeting polysialic acid
Source: Sci Rep. 2020 May 6;10:7697. doi: 10.1038/s41598-020-64088-z (PMC7203153; doi:10.1038/s41598-020-64088-z)
Supplement: Supplementary file 2 — Supplementary Information 2. [file 41598_2020_64088_MOESM2_ESM.zip › Supplementary PDB Files (txt)/I-P24 with 2_8-PSA (Snapshot).txt]

CRYST1   66.520   66.520   66.520  90.00  90.00  90.00 P 1           1
ATOM      1  CAY PHE A   1      32.345  28.804  57.442  1.00  0.00           C
ATOM      2  HY1 PHE A   1      31.853  29.385  56.634  1.00  0.00           H
ATOM      3  HY2 PHE A   1      33.249  28.312  57.024  1.00  0.00           H
ATOM      4  HY3 PHE A   1      32.792  29.539  58.145  1.00  0.00           H
ATOM      5  CY  PHE A   1      31.423  27.750  58.012  1.00  0.00           C
ATOM      6  OY  PHE A   1      30.515  27.364  57.302  1.00  0.00           O
ATOM      7  N   PHE A   1      31.807  27.202  59.164  1.00  0.00           N
ATOM      8  HN  PHE A   1      32.666  27.439  59.611  1.00  0.00           H
ATOM      9  CA  PHE A   1      31.091  26.101  59.754  1.00  0.00           C
ATOM     10  HA  PHE A   1      30.752  25.535  58.898  1.00  0.00           H
ATOM     11  CB  PHE A   1      31.969  25.235  60.744  1.00  0.00           C
ATOM     12  HB1 PHE A   1      32.458  25.922  61.467  1.00  0.00           H
ATOM     13  HB2 PHE A   1      32.762  24.733  60.149  1.00  0.00           H
ATOM     14  CG  PHE A   1      31.153  24.199  61.530  1.00  0.00           C
ATOM     15  CD1 PHE A   1      30.789  23.049  60.877  1.00  0.00           C
ATOM     16  HD1 PHE A   1      31.020  22.969  59.825  1.00  0.00           H
ATOM     17  CE1 PHE A   1      30.316  21.909  61.580  1.00  0.00           C
ATOM     18  HE1 PHE A   1      30.160  20.997  61.022  1.00  0.00           H
ATOM     19  CZ  PHE A   1      30.255  21.997  63.015  1.00  0.00           C
ATOM     20  HZ  PHE A   1      29.947  21.115  63.557  1.00  0.00           H
ATOM     21  CD2 PHE A   1      31.007  24.310  62.951  1.00  0.00           C
ATOM     22  HD2 PHE A   1      31.238  25.203  63.512  1.00  0.00           H
ATOM     23  CE2 PHE A   1      30.491  23.203  63.693  1.00  0.00           C
ATOM     24  HE2 PHE A   1      30.456  23.267  64.770  1.00  0.00           H
ATOM     25  C   PHE A   1      29.792  26.722  60.407  1.00  0.00           C
ATOM     26  O   PHE A   1      29.848  27.553  61.321  1.00  0.00           O
ATOM     27  N   LYS A   2      28.576  26.389  60.052  1.00  0.00           N
ATOM     28  HN  LYS A   2      28.487  25.848  59.219  1.00  0.00           H
ATOM     29  CA  LYS A   2      27.420  26.828  60.787  1.00  0.00           C
ATOM     30  HA  LYS A   2      27.620  27.775  61.268  1.00  0.00           H
ATOM     31  CB  LYS A   2      26.280  27.097  59.777  1.00  0.00           C
ATOM     32  HB1 LYS A   2      25.347  27.360  60.319  1.00  0.00           H
ATOM     33  HB2 LYS A   2      26.170  26.137  59.229  1.00  0.00           H
ATOM     34  CG  LYS A   2      26.524  28.144  58.706  1.00  0.00           C
ATOM     35  HG1 LYS A   2      25.761  28.081  57.900  1.00  0.00           H
ATOM     36  HG2 LYS A   2      27.455  27.871  58.165  1.00  0.00           H
ATOM     37  CD  LYS A   2      26.739  29.598  59.263  1.00  0.00           C
ATOM     38  HD1 LYS A   2      26.620  30.221  58.351  1.00  0.00           H
ATOM     39  HD2 LYS A   2      27.793  29.714  59.596  1.00  0.00           H
ATOM     40  CE  LYS A   2      25.636  30.056  60.194  1.00  0.00           C
ATOM     41  HE1 LYS A   2      25.628  29.466  61.135  1.00  0.00           H
ATOM     42  HE2 LYS A   2      24.757  29.952  59.522  1.00  0.00           H
ATOM     43  NZ  LYS A   2      25.821  31.452  60.646  1.00  0.00           N
ATOM     44  HZ1 LYS A   2      26.792  31.815  60.560  1.00  0.00           H
ATOM     45  HZ2 LYS A   2      25.470  31.623  61.610  1.00  0.00           H
ATOM     46  HZ3 LYS A   2      25.214  31.965  59.975  1.00  0.00           H
ATOM     47  C   LYS A   2      26.883  25.873  61.815  1.00  0.00           C
ATOM     48  O   LYS A   2      25.981  26.191  62.499  1.00  0.00           O
ATOM     49  N   GLY A   3      27.337  24.598  61.845  1.00  0.00           N
ATOM     50  HN  GLY A   3      28.116  24.253  61.328  1.00  0.00           H
ATOM     51  CA  GLY A   3      26.644  23.635  62.643  1.00  0.00           C
ATOM     52  HA1 GLY A   3      25.628  23.934  62.854  1.00  0.00           H
ATOM     53  HA2 GLY A   3      27.220  23.396  63.525  1.00  0.00           H
ATOM     54  C   GLY A   3      26.565  22.336  61.858  1.00  0.00           C
ATOM     55  O   GLY A   3      26.999  22.212  60.725  1.00  0.00           O
ATOM     56  N   ARG A   4      25.984  21.206  62.465  1.00  0.00           N
ATOM     57  HN  ARG A   4      25.704  21.356  63.410  1.00  0.00           H
ATOM     58  CA  ARG A   4      25.804  19.847  61.909  1.00  0.00           C
ATOM     59  HA  ARG A   4      26.658  19.653  61.277  1.00  0.00           H
ATOM     60  CB  ARG A   4      25.879  18.728  62.991  1.00  0.00           C
ATOM     61  HB1 ARG A   4      25.464  17.794  62.555  1.00  0.00           H
ATOM     62  HB2 ARG A   4      25.314  18.970  63.916  1.00  0.00           H
ATOM     63  CG  ARG A   4      27.378  18.476  63.543  1.00  0.00           C
ATOM     64  HG1 ARG A   4      27.621  19.227  64.325  1.00  0.00           H
ATOM     65  HG2 ARG A   4      28.111  18.715  62.743  1.00  0.00           H
ATOM     66  CD  ARG A   4      27.553  17.092  64.130  1.00  0.00           C
ATOM     67  HD1 ARG A   4      27.154  16.389  63.367  1.00  0.00           H
ATOM     68  HD2 ARG A   4      27.008  16.876  65.074  1.00  0.00           H
ATOM     69  NE  ARG A   4      28.980  16.864  64.227  1.00  0.00           N
ATOM     70  HE  ARG A   4      29.662  17.595  64.199  1.00  0.00           H
ATOM     71  CZ  ARG A   4      29.575  15.706  64.328  1.00  0.00           C
ATOM     72  NH1 ARG A   4      28.978  14.528  64.468  1.00  0.00           N
ATOM     73 1HH1 ARG A   4      29.590  13.738  64.422  1.00  0.00           H
ATOM     74 2HH1 ARG A   4      27.993  14.456  64.623  1.00  0.00           H
ATOM     75  NH2 ARG A   4      30.855  15.696  64.264  1.00  0.00           N
ATOM     76 1HH2 ARG A   4      31.425  16.497  64.085  1.00  0.00           H
ATOM     77 2HH2 ARG A   4      31.153  14.745  64.345  1.00  0.00           H
ATOM     78  C   ARG A   4      24.586  19.799  61.088  1.00  0.00           C
ATOM     79  O   ARG A   4      23.693  20.643  61.265  1.00  0.00           O
ATOM     80  N   THR A   5      24.424  18.700  60.293  1.00  0.00           N
ATOM     81  HN  THR A   5      25.139  18.010  60.204  1.00  0.00           H
ATOM     82  CA  THR A   5      23.201  18.380  59.480  1.00  0.00           C
ATOM     83  HA  THR A   5      22.525  19.212  59.350  1.00  0.00           H
ATOM     84  CB  THR A   5      23.415  17.939  58.091  1.00  0.00           C
ATOM     85  HB  THR A   5      24.205  17.157  58.081  1.00  0.00           H
ATOM     86  OG1 THR A   5      23.951  19.056  57.298  1.00  0.00           O
ATOM     87  HG1 THR A   5      24.784  19.282  57.717  1.00  0.00           H
ATOM     88  CG2 THR A   5      22.196  17.437  57.311  1.00  0.00           C
ATOM     89 1HG2 THR A   5      21.392  18.198  57.209  1.00  0.00           H
ATOM     90 2HG2 THR A   5      21.747  16.533  57.774  1.00  0.00           H
ATOM     91 3HG2 THR A   5      22.500  17.058  56.312  1.00  0.00           H
ATOM     92  C   THR A   5      22.429  17.394  60.268  1.00  0.00           C
ATOM     93  O   THR A   5      22.950  16.427  60.803  1.00  0.00           O
ATOM     94  N   SER A   6      21.076  17.550  60.458  1.00  0.00           N
ATOM     95  HN  SER A   6      20.704  18.443  60.217  1.00  0.00           H
ATOM     96  CA  SER A   6      20.215  16.689  61.126  1.00  0.00           C
ATOM     97  HA  SER A   6      20.774  16.174  61.893  1.00  0.00           H
ATOM     98  CB  SER A   6      18.972  17.363  61.743  1.00  0.00           C
ATOM     99  HB1 SER A   6      18.344  17.891  60.994  1.00  0.00           H
ATOM    100  HB2 SER A   6      19.238  18.093  62.537  1.00  0.00           H
ATOM    101  OG  SER A   6      18.135  16.470  62.504  1.00  0.00           O
ATOM    102  HG1 SER A   6      18.662  16.251  63.276  1.00  0.00           H
ATOM    103  C   SER A   6      19.690  15.604  60.138  1.00  0.00           C
ATOM    104  O   SER A   6      19.417  15.864  58.977  1.00  0.00           O
ATOM    105  N   PRO A   7      19.555  14.364  60.373  1.00  0.00           N
ATOM    106  CD  PRO A   7      19.705  13.807  61.701  1.00  0.00           C
ATOM    107  HD1 PRO A   7      18.793  14.083  62.274  1.00  0.00           H
ATOM    108  HD2 PRO A   7      20.608  14.214  62.205  1.00  0.00           H
ATOM    109  CA  PRO A   7      19.568  13.365  59.311  1.00  0.00           C
ATOM    110  HA  PRO A   7      20.144  13.791  58.503  1.00  0.00           H
ATOM    111  CB  PRO A   7      20.213  12.145  60.033  1.00  0.00           C
ATOM    112  HB1 PRO A   7      21.317  12.266  60.047  1.00  0.00           H
ATOM    113  HB2 PRO A   7      19.827  11.225  59.545  1.00  0.00           H
ATOM    114  CG  PRO A   7      19.787  12.262  61.462  1.00  0.00           C
ATOM    115  HG1 PRO A   7      18.734  11.944  61.623  1.00  0.00           H
ATOM    116  HG2 PRO A   7      20.477  11.782  62.188  1.00  0.00           H
ATOM    117  C   PRO A   7      18.062  13.155  58.801  1.00  0.00           C
ATOM    118  O   PRO A   7      17.854  12.954  57.615  1.00  0.00           O
ATOM    119  N   LYS A   8      16.932  13.161  59.533  1.00  0.00           N
ATOM    120  HN  LYS A   8      16.891  13.243  60.526  1.00  0.00           H
ATOM    121  CA  LYS A   8      15.673  12.735  59.014  1.00  0.00           C
ATOM    122  HA  LYS A   8      15.735  11.942  58.284  1.00  0.00           H
ATOM    123  CB  LYS A   8      14.648  12.251  60.072  1.00  0.00           C
ATOM    124  HB1 LYS A   8      13.738  11.972  59.499  1.00  0.00           H
ATOM    125  HB2 LYS A   8      14.412  13.082  60.770  1.00  0.00           H
ATOM    126  CG  LYS A   8      15.158  11.026  60.887  1.00  0.00           C
ATOM    127  HG1 LYS A   8      14.601  10.804  61.822  1.00  0.00           H
ATOM    128  HG2 LYS A   8      16.194  11.244  61.224  1.00  0.00           H
ATOM    129  CD  LYS A   8      15.165   9.788  60.056  1.00  0.00           C
ATOM    130  HD1 LYS A   8      15.327  10.024  58.982  1.00  0.00           H
ATOM    131  HD2 LYS A   8      14.137   9.369  60.073  1.00  0.00           H
ATOM    132  CE  LYS A   8      16.253   8.821  60.433  1.00  0.00           C
ATOM    133  HE1 LYS A   8      16.242   8.469  61.487  1.00  0.00           H
ATOM    134  HE2 LYS A   8      17.259   9.140  60.085  1.00  0.00           H
ATOM    135  NZ  LYS A   8      15.986   7.635  59.689  1.00  0.00           N
ATOM    136  HZ1 LYS A   8      15.488   7.865  58.805  1.00  0.00           H
ATOM    137  HZ2 LYS A   8      15.409   6.942  60.208  1.00  0.00           H
ATOM    138  HZ3 LYS A   8      16.864   7.123  59.469  1.00  0.00           H
ATOM    139  C   LYS A   8      14.975  13.921  58.275  1.00  0.00           C
ATOM    140  O   LYS A   8      13.988  13.778  57.581  1.00  0.00           O
ATOM    141  N   THR A   9      15.563  15.176  58.433  1.00  0.00           N
ATOM    142  HN  THR A   9      16.405  15.305  58.951  1.00  0.00           H
ATOM    143  CA  THR A   9      15.134  16.346  57.749  1.00  0.00           C
ATOM    144  HA  THR A   9      14.182  16.206  57.258  1.00  0.00           H
ATOM    145  CB  THR A   9      15.092  17.480  58.737  1.00  0.00           C
ATOM    146  HB  THR A   9      14.891  18.390  58.131  1.00  0.00           H
ATOM    147  OG1 THR A   9      16.328  17.690  59.447  1.00  0.00           O
ATOM    148  HG1 THR A   9      16.108  18.400  60.054  1.00  0.00           H
ATOM    149  CG2 THR A   9      13.894  17.221  59.657  1.00  0.00           C
ATOM    150 1HG2 THR A   9      12.982  17.214  59.022  1.00  0.00           H
ATOM    151 2HG2 THR A   9      13.662  17.908  60.498  1.00  0.00           H
ATOM    152 3HG2 THR A   9      13.882  16.202  60.100  1.00  0.00           H
ATOM    153  C   THR A   9      16.104  16.784  56.620  1.00  0.00           C
ATOM    154  O   THR A   9      15.557  17.090  55.528  1.00  0.00           O
ATOM    155  N   GLY A  10      17.454  16.835  56.874  1.00  0.00           N
ATOM    156  HN  GLY A  10      17.815  16.655  57.786  1.00  0.00           H
ATOM    157  CA  GLY A  10      18.476  17.327  55.918  1.00  0.00           C
ATOM    158  HA1 GLY A  10      18.198  17.229  54.879  1.00  0.00           H
ATOM    159  HA2 GLY A  10      19.364  16.751  56.134  1.00  0.00           H
ATOM    160  C   GLY A  10      18.762  18.784  56.132  1.00  0.00           C
ATOM    161  O   GLY A  10      19.332  19.473  55.232  1.00  0.00           O
ATOM    162  N   ALA A  11      18.280  19.306  57.205  1.00  0.00           N
ATOM    163  HN  ALA A  11      17.818  18.727  57.873  1.00  0.00           H
ATOM    164  CA  ALA A  11      18.287  20.663  57.655  1.00  0.00           C
ATOM    165  HA  ALA A  11      18.532  21.250  56.782  1.00  0.00           H
ATOM    166  CB  ALA A  11      16.895  20.885  58.137  1.00  0.00           C
ATOM    167  HB1 ALA A  11      16.736  20.447  59.146  1.00  0.00           H
ATOM    168  HB2 ALA A  11      16.136  20.478  57.435  1.00  0.00           H
ATOM    169  HB3 ALA A  11      16.819  21.992  58.175  1.00  0.00           H
ATOM    170  C   ALA A  11      19.357  20.759  58.690  1.00  0.00           C
ATOM    171  O   ALA A  11      19.953  19.731  59.158  1.00  0.00           O
ATOM    172  N   PRO A  12      19.681  21.995  59.175  1.00  0.00           N
ATOM    173  CD  PRO A  12      19.508  23.206  58.333  1.00  0.00           C
ATOM    174  HD1 PRO A  12      18.428  23.405  58.503  1.00  0.00           H
ATOM    175  HD2 PRO A  12      19.686  23.108  57.240  1.00  0.00           H
ATOM    176  CA  PRO A  12      20.580  22.173  60.286  1.00  0.00           C
ATOM    177  HA  PRO A  12      21.579  21.962  59.935  1.00  0.00           H
ATOM    178  CB  PRO A  12      20.357  23.670  60.574  1.00  0.00           C
ATOM    179  HB1 PRO A  12      21.200  23.895  61.262  1.00  0.00           H
ATOM    180  HB2 PRO A  12      19.453  23.840  61.198  1.00  0.00           H
ATOM    181  CG  PRO A  12      20.237  24.267  59.158  1.00  0.00           C
ATOM    182  HG1 PRO A  12      19.787  25.280  59.080  1.00  0.00           H
ATOM    183  HG2 PRO A  12      21.269  24.401  58.770  1.00  0.00           H
ATOM    184  C   PRO A  12      20.237  21.395  61.558  1.00  0.00           C
ATOM    185  O   PRO A  12      19.058  21.342  61.924  1.00  0.00           O
ATOM    186  N   VAL A  13      21.216  20.843  62.301  1.00  0.00           N
ATOM    187  HN  VAL A  13      22.178  20.816  62.042  1.00  0.00           H
ATOM    188  CA  VAL A  13      21.093  20.387  63.639  1.00  0.00           C
ATOM    189  HA  VAL A  13      20.278  19.690  63.765  1.00  0.00           H
ATOM    190  CB  VAL A  13      22.433  19.906  64.203  1.00  0.00           C
ATOM    191  HB  VAL A  13      23.269  20.557  63.870  1.00  0.00           H
ATOM    192  CG1 VAL A  13      22.551  20.041  65.756  1.00  0.00           C
ATOM    193 1HG1 VAL A  13      22.767  21.068  66.121  1.00  0.00           H
ATOM    194 2HG1 VAL A  13      23.454  19.483  66.084  1.00  0.00           H
ATOM    195 3HG1 VAL A  13      21.701  19.651  66.357  1.00  0.00           H
ATOM    196  CG2 VAL A  13      22.520  18.450  63.799  1.00  0.00           C
ATOM    197 1HG2 VAL A  13      22.641  18.326  62.701  1.00  0.00           H
ATOM    198 2HG2 VAL A  13      21.597  17.889  64.059  1.00  0.00           H
ATOM    199 3HG2 VAL A  13      23.188  17.951  64.533  1.00  0.00           H
ATOM    200  C   VAL A  13      20.614  21.511  64.527  1.00  0.00           C
ATOM    201  O   VAL A  13      20.962  22.645  64.372  1.00  0.00           O
ATOM    202  N   ALA A  14      19.654  21.248  65.396  1.00  0.00           N
ATOM    203  HN  ALA A  14      19.325  20.328  65.592  1.00  0.00           H
ATOM    204  CA  ALA A  14      18.960  22.227  66.182  1.00  0.00           C
ATOM    205  HA  ALA A  14      19.704  23.001  66.294  1.00  0.00           H
ATOM    206  CB  ALA A  14      17.736  22.668  65.388  1.00  0.00           C
ATOM    207  HB1 ALA A  14      18.018  23.426  64.627  1.00  0.00           H
ATOM    208  HB2 ALA A  14      16.973  23.178  66.014  1.00  0.00           H
ATOM    209  HB3 ALA A  14      17.151  21.814  64.984  1.00  0.00           H
ATOM    210  C   ALA A  14      18.629  21.563  67.461  1.00  0.00           C
ATOM    211  O   ALA A  14      18.789  20.342  67.662  1.00  0.00           O
ATOM    212  N   THR A  15      18.213  22.330  68.476  1.00  0.00           N
ATOM    213  HN  THR A  15      18.032  23.308  68.394  1.00  0.00           H
ATOM    214  CA  THR A  15      18.025  21.838  69.823  1.00  0.00           C
ATOM    215  HA  THR A  15      18.822  21.121  69.949  1.00  0.00           H
ATOM    216  CB  THR A  15      18.271  22.695  71.055  1.00  0.00           C
ATOM    217  HB  THR A  15      17.456  23.425  71.249  1.00  0.00           H
ATOM    218  OG1 THR A  15      19.489  23.457  70.860  1.00  0.00           O
ATOM    219  HG1 THR A  15      19.349  23.898  70.019  1.00  0.00           H
ATOM    220  CG2 THR A  15      18.511  21.895  72.318  1.00  0.00           C
ATOM    221 1HG2 THR A  15      17.598  21.396  72.708  1.00  0.00           H
ATOM    222 2HG2 THR A  15      18.962  22.490  73.141  1.00  0.00           H
ATOM    223 3HG2 THR A  15      19.297  21.162  72.036  1.00  0.00           H
ATOM    224  C   THR A  15      16.661  21.125  69.989  1.00  0.00           C
ATOM    225  O   THR A  15      16.537  19.985  70.499  1.00  0.00           O
ATOM    226  NT  THR A  15      15.572  21.875  69.606  1.00  0.00           N
ATOM    227  HT1 THR A  15      14.643  21.564  69.806  1.00  0.00           H
ATOM    228  HT2 THR A  15      15.628  22.813  69.262  1.00  0.00           H
ATOM    229  C1  ANE5B   1      35.662  14.112  60.549  1.00  0.00           C
ATOM    230  O11 ANE5B   1      36.072  13.232  59.777  1.00  0.00           O
ATOM    231  O12 ANE5B   1      36.214  14.453  61.644  1.00  0.00           O
ATOM    232  C2  ANE5B   1      34.540  15.026  59.954  1.00  0.00           C
ATOM    233  O2  ANE5B   1      33.998  15.825  60.936  1.00  0.00           O
ATOM    234  HO2 ANE5B   1      34.306  15.443  61.761  1.00  0.00           H
ATOM    235  C6  ANE5B   1      32.502  14.625  58.677  1.00  0.00           C
ATOM    236  H6  ANE5B   1      32.366  13.837  57.905  1.00  0.00           H
ATOM    237  O6  ANE5B   1      33.506  14.088  59.650  1.00  0.00           O
ATOM    238  C3  ANE5B   1      35.014  15.821  58.725  1.00  0.00           C
ATOM    239  H31 ANE5B   1      36.066  15.488  58.600  1.00  0.00           H
ATOM    240  H32 ANE5B   1      35.079  16.900  58.983  1.00  0.00           H
ATOM    241  C4  ANE5B   1      34.301  15.700  57.472  1.00  0.00           C
ATOM    242  H4  ANE5B   1      34.508  14.679  57.086  1.00  0.00           H
ATOM    243  O4  ANE5B   1      34.782  16.638  56.485  1.00  0.00           O
ATOM    244  HO4 ANE5B   1      35.441  16.164  55.974  1.00  0.00           H
ATOM    245  C5  ANE5B   1      32.837  15.820  57.780  1.00  0.00           C
ATOM    246  H5  ANE5B   1      32.769  16.813  58.273  1.00  0.00           H
ATOM    247  N   ANE5B   1      31.979  16.048  56.600  1.00  0.00           N
ATOM    248  HN  ANE5B   1      31.195  16.646  56.747  1.00  0.00           H
ATOM    249  C   ANE5B   1      32.100  15.430  55.409  1.00  0.00           C
ATOM    250  O   ANE5B   1      32.908  14.531  55.262  1.00  0.00           O
ATOM    251  CT  ANE5B   1      31.382  15.924  54.170  1.00  0.00           C
ATOM    252  HT1 ANE5B   1      30.872  15.115  53.605  1.00  0.00           H
ATOM    253  HT2 ANE5B   1      32.090  16.405  53.462  1.00  0.00           H
ATOM    254  HT3 ANE5B   1      30.633  16.658  54.534  1.00  0.00           H
ATOM    255  C7  ANE5B   1      31.214  14.737  59.365  1.00  0.00           C
ATOM    256  H7  ANE5B   1      30.442  15.001  58.611  1.00  0.00           H
ATOM    257  O7  ANE5B   1      31.326  15.676  60.364  1.00  0.00           O
ATOM    258  HO7 ANE5B   1      32.223  15.565  60.688  1.00  0.00           H
ATOM    259  C8  ANE5B   1      30.627  13.447  59.912  1.00  0.00           C
ATOM    260  H8  ANE5B   1      31.345  13.056  60.665  1.00  0.00           H
ATOM    261  O8  ANE5B   1      30.529  12.571  58.765  1.00  0.00           O
ATOM    262  C9  ANE5B   1      29.279  13.551  60.507  1.00  0.00           C
ATOM    263  H91 ANE5B   1      29.354  14.372  61.252  1.00  0.00           H
ATOM    264  H92 ANE5B   1      28.963  12.643  61.062  1.00  0.00           H
ATOM    265  O9  ANE5B   1      28.293  13.836  59.521  1.00  0.00           O
ATOM    266  HO9 ANE5B   1      28.506  13.074  58.977  1.00  0.00           H
ATOM    267  C1  ANE5B   2      31.177  10.723  60.270  1.00  0.00           C
ATOM    268  O11 ANE5B   2      32.409  10.604  60.050  1.00  0.00           O
ATOM    269  O12 ANE5B   2      30.481  10.484  61.349  1.00  0.00           O
ATOM    270  C2  ANE5B   2      30.271  11.213  59.031  1.00  0.00           C
ATOM    271  C6  ANE5B   2      28.438   9.559  59.099  1.00  0.00           C
ATOM    272  H6  ANE5B   2      28.977   8.821  59.731  1.00  0.00           H
ATOM    273  O6  ANE5B   2      28.855  10.932  59.259  1.00  0.00           O
ATOM    274  C3  ANE5B   2      30.643  10.575  57.647  1.00  0.00           C
ATOM    275  H31 ANE5B   2      31.723  10.741  57.448  1.00  0.00           H
ATOM    276  H32 ANE5B   2      30.049  11.138  56.896  1.00  0.00           H
ATOM    277  C4  ANE5B   2      30.214   9.154  57.470  1.00  0.00           C
ATOM    278  H4  ANE5B   2      30.817   8.486  58.120  1.00  0.00           H
ATOM    279  O4  ANE5B   2      30.541   8.671  56.210  1.00  0.00           O
ATOM    280  HO4 ANE5B   2      29.861   8.898  55.571  1.00  0.00           H
ATOM    281  C5  ANE5B   2      28.748   9.006  57.695  1.00  0.00           C
ATOM    282  H5  ANE5B   2      28.250   9.673  56.959  1.00  0.00           H
ATOM    283  N   ANE5B   2      28.355   7.636  57.523  1.00  0.00           N
ATOM    284  HN  ANE5B   2      28.921   6.904  57.893  1.00  0.00           H
ATOM    285  C   ANE5B   2      27.304   7.209  56.866  1.00  0.00           C
ATOM    286  O   ANE5B   2      26.571   8.042  56.327  1.00  0.00           O
ATOM    287  CT  ANE5B   2      27.106   5.734  56.767  1.00  0.00           C
ATOM    288  HT1 ANE5B   2      26.679   5.517  55.765  1.00  0.00           H
ATOM    289  HT2 ANE5B   2      26.443   5.485  57.623  1.00  0.00           H
ATOM    290  HT3 ANE5B   2      28.067   5.179  56.732  1.00  0.00           H
ATOM    291  C7  ANE5B   2      26.913   9.424  59.479  1.00  0.00           C
ATOM    292  H7  ANE5B   2      26.441   8.432  59.311  1.00  0.00           H
ATOM    293  O7  ANE5B   2      26.071  10.264  58.723  1.00  0.00           O
ATOM    294  HO7 ANE5B   2      25.138  10.095  58.875  1.00  0.00           H
ATOM    295  C8  ANE5B   2      26.798   9.920  60.963  1.00  0.00           C
ATOM    296  H8  ANE5B   2      27.868  10.003  61.252  1.00  0.00           H
ATOM    297  O8  ANE5B   2      26.276   8.818  61.752  1.00  0.00           O
ATOM    298  C9  ANE5B   2      26.177  11.272  61.302  1.00  0.00           C
ATOM    299  H91 ANE5B   2      26.613  12.163  60.801  1.00  0.00           H
ATOM    300  H92 ANE5B   2      26.509  11.475  62.342  1.00  0.00           H
ATOM    301  O9  ANE5B   2      24.762  11.260  61.284  1.00  0.00           O
ATOM    302  HO9 ANE5B   2      24.503  10.564  61.892  1.00  0.00           H
ATOM    303  C1  ANE5B   3      27.617   9.056  63.829  1.00  0.00           C
ATOM    304  O11 ANE5B   3      27.698   9.957  64.680  1.00  0.00           O
ATOM    305  O12 ANE5B   3      28.484   8.221  63.507  1.00  0.00           O
ATOM    306  C2  ANE5B   3      26.213   8.895  63.137  1.00  0.00           C
ATOM    307  C6  ANE5B   3      24.657   9.389  64.889  1.00  0.00           C
ATOM    308  H6  ANE5B   3      25.459   9.727  65.580  1.00  0.00           H
ATOM    309  O6  ANE5B   3      25.108   9.705  63.552  1.00  0.00           O
ATOM    310  C3  ANE5B   3      25.750   7.464  63.237  1.00  0.00           C
ATOM    311  H31 ANE5B   3      26.578   6.838  62.842  1.00  0.00           H
ATOM    312  H32 ANE5B   3      24.836   7.363  62.613  1.00  0.00           H
ATOM    313  C4  ANE5B   3      25.352   7.067  64.648  1.00  0.00           C
ATOM    314  H4  ANE5B   3      26.183   7.225  65.368  1.00  0.00           H
ATOM    315  O4  ANE5B   3      25.004   5.665  64.743  1.00  0.00           O
ATOM    316  HO4 ANE5B   3      25.452   5.299  65.509  1.00  0.00           H
ATOM    317  C5  ANE5B   3      24.289   7.974  65.150  1.00  0.00           C
ATOM    318  H5  ANE5B   3      23.450   7.728  64.465  1.00  0.00           H
ATOM    319  N   ANE5B   3      23.897   7.708  66.562  1.00  0.00           N
ATOM    320  HN  ANE5B   3      24.439   8.142  67.278  1.00  0.00           H
ATOM    321  C   ANE5B   3      22.986   6.772  66.817  1.00  0.00           C
ATOM    322  O   ANE5B   3      22.384   6.243  65.902  1.00  0.00           O
ATOM    323  CT  ANE5B   3      22.795   6.496  68.241  1.00  0.00           C
ATOM    324  HT1 ANE5B   3      21.820   6.880  68.610  1.00  0.00           H
ATOM    325  HT2 ANE5B   3      23.684   6.849  68.806  1.00  0.00           H
ATOM    326  HT3 ANE5B   3      22.826   5.401  68.423  1.00  0.00           H
ATOM    327  C7  ANE5B   3      23.502  10.275  65.237  1.00  0.00           C
ATOM    328  H7  ANE5B   3      23.027   9.837  66.141  1.00  0.00           H
ATOM    329  O7  ANE5B   3      22.485  10.226  64.158  1.00  0.00           O
ATOM    330  HO7 ANE5B   3      21.642  10.108  64.602  1.00  0.00           H
ATOM    331  C8  ANE5B   3      23.854  11.703  65.501  1.00  0.00           C
ATOM    332  H8  ANE5B   3      24.586  12.009  64.724  1.00  0.00           H
ATOM    333  O8  ANE5B   3      24.570  11.878  66.711  1.00  0.00           O
ATOM    334  C9  ANE5B   3      22.808  12.807  65.338  1.00  0.00           C
ATOM    335  H91 ANE5B   3      22.047  12.796  66.148  1.00  0.00           H
ATOM    336  H92 ANE5B   3      22.317  12.522  64.383  1.00  0.00           H
ATOM    337  O9  ANE5B   3      23.328  14.057  65.158  1.00  0.00           O
ATOM    338  HO9 ANE5B   3      23.194  14.584  65.949  1.00  0.00           H
ATOM    339  C1  ANE5B   4      23.843  13.693  68.122  1.00  0.00           C
ATOM    340  O11 ANE5B   4      22.743  14.240  68.473  1.00  0.00           O
ATOM    341  O12 ANE5B   4      24.880  14.256  67.775  1.00  0.00           O
ATOM    342  C2  ANE5B   4      23.804  12.118  67.871  1.00  0.00           C
ATOM    343  C6  ANE5B   4      21.926  11.412  69.282  1.00  0.00           C
ATOM    344  H6  ANE5B   4      21.619  12.386  69.721  1.00  0.00           H
ATOM    345  O6  ANE5B   4      22.540  11.496  67.992  1.00  0.00           O
ATOM    346  C3  ANE5B   4      24.716  11.302  68.828  1.00  0.00           C
ATOM    347  H31 ANE5B   4      25.784  11.596  68.750  1.00  0.00           H
ATOM    348  H32 ANE5B   4      24.589  10.266  68.447  1.00  0.00           H
ATOM    349  C4  ANE5B   4      24.272  11.248  70.216  1.00  0.00           C
ATOM    350  H4  ANE5B   4      24.339  12.234  70.723  1.00  0.00           H
ATOM    351  O4  ANE5B   4      25.153  10.341  70.929  1.00  0.00           O
ATOM    352  HO4 ANE5B   4      25.107   9.573  70.356  1.00  0.00           H
ATOM    353  C5  ANE5B   4      22.863  10.672  70.289  1.00  0.00           C
ATOM    354  H5  ANE5B   4      22.938   9.628  69.917  1.00  0.00           H
ATOM    355  N   ANE5B   4      22.366  10.609  71.621  1.00  0.00           N
ATOM    356  HN  ANE5B   4      22.298   9.697  72.018  1.00  0.00           H
ATOM    357  C   ANE5B   4      22.378  11.725  72.438  1.00  0.00           C
ATOM    358  O   ANE5B   4      22.444  12.888  72.001  1.00  0.00           O
ATOM    359  CT  ANE5B   4      22.192  11.440  73.941  1.00  0.00           C
ATOM    360  HT1 ANE5B   4      22.935  10.723  74.352  1.00  0.00           H
ATOM    361  HT2 ANE5B   4      21.110  11.199  74.016  1.00  0.00           H
ATOM    362  HT3 ANE5B   4      22.450  12.351  74.522  1.00  0.00           H
ATOM    363  C7  ANE5B   4      20.718  10.481  69.158  1.00  0.00           C
ATOM    364  H7  ANE5B   4      20.428  10.174  70.186  1.00  0.00           H
ATOM    365  O7  ANE5B   4      20.980   9.303  68.369  1.00  0.00           O
ATOM    366  HO7 ANE5B   4      20.909   9.554  67.445  1.00  0.00           H
ATOM    367  C8  ANE5B   4      19.509  11.125  68.582  1.00  0.00           C
ATOM    368  H8  ANE5B   4      18.897  10.440  67.957  1.00  0.00           H
ATOM    369  O8  ANE5B   4      19.748  12.270  67.747  1.00  0.00           O
ATOM    370  C9  ANE5B   4      18.443  11.458  69.581  1.00  0.00           C
ATOM    371  H91 ANE5B   4      18.224  10.577  70.222  1.00  0.00           H
ATOM    372  H92 ANE5B   4      17.455  11.718  69.145  1.00  0.00           H
ATOM    373  O9  ANE5B   4      18.962  12.519  70.380  1.00  0.00           O
ATOM    374  HO9 ANE5B   4      19.128  13.187  69.712  1.00  0.00           H
ATOM    375  C1  ANE5B   5      17.634  12.085  66.447  1.00  0.00           C
ATOM    376  O11 ANE5B   5      18.058  11.499  65.407  1.00  0.00           O
ATOM    377  O12 ANE5B   5      16.513  12.030  66.930  1.00  0.00           O
ATOM    378  C2  ANE5B   5      18.698  13.029  67.161  1.00  0.00           C
ATOM    379  C6  ANE5B   5      17.393  14.921  67.489  1.00  0.00           C
ATOM    380  H6  ANE5B   5      16.601  14.339  66.972  1.00  0.00           H
ATOM    381  O6  ANE5B   5      18.188  13.934  68.115  1.00  0.00           O
ATOM    382  C3  ANE5B   5      19.591  13.904  66.202  1.00  0.00           C
ATOM    383  H31 ANE5B   5      20.071  13.285  65.414  1.00  0.00           H
ATOM    384  H32 ANE5B   5      20.323  14.388  66.883  1.00  0.00           H
ATOM    385  C4  ANE5B   5      18.833  14.944  65.486  1.00  0.00           C
ATOM    386  H4  ANE5B   5      18.195  14.455  64.720  1.00  0.00           H
ATOM    387  O4  ANE5B   5      19.849  15.650  64.738  1.00  0.00           O
ATOM    388  HO4 ANE5B   5      20.566  15.792  65.360  1.00  0.00           H
ATOM    389  C5  ANE5B   5      18.105  15.816  66.461  1.00  0.00           C
ATOM    390  H5  ANE5B   5      18.857  16.270  67.142  1.00  0.00           H
ATOM    391  N   ANE5B   5      17.366  16.918  65.815  1.00  0.00           N
ATOM    392  HN  ANE5B   5      16.384  16.753  65.854  1.00  0.00           H
ATOM    393  C   ANE5B   5      17.965  18.021  65.297  1.00  0.00           C
ATOM    394  O   ANE5B   5      19.135  18.356  65.286  1.00  0.00           O
ATOM    395  CT  ANE5B   5      17.034  19.095  64.658  1.00  0.00           C
ATOM    396  HT1 ANE5B   5      16.605  19.741  65.453  1.00  0.00           H
ATOM    397  HT2 ANE5B   5      16.300  18.483  64.091  1.00  0.00           H
ATOM    398  HT3 ANE5B   5      17.626  19.683  63.924  1.00  0.00           H
ATOM    399  C7  ANE5B   5      16.609  15.692  68.585  1.00  0.00           C
ATOM    400  H7  ANE5B   5      17.245  16.589  68.745  1.00  0.00           H
ATOM    401  O7  ANE5B   5      16.374  15.000  69.860  1.00  0.00           O
ATOM    402  HO7 ANE5B   5      17.080  15.318  70.428  1.00  0.00           H
ATOM    403  C8  ANE5B   5      15.216  16.213  68.105  1.00  0.00           C
ATOM    404  H8  ANE5B   5      14.412  15.765  68.727  1.00  0.00           H
ATOM    405  O8  ANE5B   5      15.006  15.895  66.709  1.00  0.00           O
ATOM    406  C9  ANE5B   5      15.024  17.713  68.372  1.00  0.00           C
ATOM    407  H91 ANE5B   5      15.127  18.340  67.460  1.00  0.00           H
ATOM    408  H92 ANE5B   5      15.845  18.090  69.018  1.00  0.00           H
ATOM    409  O9  ANE5B   5      13.748  18.110  68.902  1.00  0.00           O
ATOM    410  HO9 ANE5B   5      13.014  17.677  68.460  1.00  0.00           H
ATOM    411  C1  ANE5B   6      12.531  15.926  66.867  1.00  0.00           C
ATOM    412  O11 ANE5B   6      12.397  14.643  67.029  1.00  0.00           O
ATOM    413  O12 ANE5B   6      11.831  16.880  67.301  1.00  0.00           O
ATOM    414  C2  ANE5B   6      13.792  16.307  66.072  1.00  0.00           C
ATOM    415  C6  ANE5B   6      12.799  18.058  64.729  1.00  0.00           C
ATOM    416  H6  ANE5B   6      11.820  17.797  65.184  1.00  0.00           H
ATOM    417  O6  ANE5B   6      13.872  17.735  65.673  1.00  0.00           O
ATOM    418  C3  ANE5B   6      14.014  15.556  64.843  1.00  0.00           C
ATOM    419  H31 ANE5B   6      13.996  14.452  64.968  1.00  0.00           H
ATOM    420  H32 ANE5B   6      14.986  15.902  64.430  1.00  0.00           H
ATOM    421  C4  ANE5B   6      12.936  15.808  63.878  1.00  0.00           C
ATOM    422  H4  ANE5B   6      11.937  15.526  64.275  1.00  0.00           H
ATOM    423  O4  ANE5B   6      13.072  15.015  62.689  1.00  0.00           O
ATOM    424  HO4 ANE5B   6      13.982  15.121  62.400  1.00  0.00           H
ATOM    425  C5  ANE5B   6      12.925  17.211  63.445  1.00  0.00           C
ATOM    426  H5  ANE5B   6      13.908  17.516  63.026  1.00  0.00           H
ATOM    427  N   ANE5B   6      11.907  17.511  62.472  1.00  0.00           N
ATOM    428  HN  ANE5B   6      12.274  17.791  61.588  1.00  0.00           H
ATOM    429  C   ANE5B   6      10.607  17.723  62.623  1.00  0.00           C
ATOM    430  O   ANE5B   6       9.988  17.314  63.619  1.00  0.00           O
ATOM    431  CT  ANE5B   6       9.878  18.503  61.545  1.00  0.00           C
ATOM    432  HT1 ANE5B   6      10.339  18.423  60.537  1.00  0.00           H
ATOM    433  HT2 ANE5B   6       9.899  19.579  61.819  1.00  0.00           H
ATOM    434  HT3 ANE5B   6       8.816  18.183  61.492  1.00  0.00           H
ATOM    435  C7  ANE5B   6      12.782  19.601  64.448  1.00  0.00           C
ATOM    436  H7  ANE5B   6      11.925  19.807  63.771  1.00  0.00           H
ATOM    437  O7  ANE5B   6      14.045  20.032  63.779  1.00  0.00           O
ATOM    438  HO7 ANE5B   6      14.299  20.807  64.285  1.00  0.00           H
ATOM    439  C8  ANE5B   6      12.661  20.492  65.589  1.00  0.00           C
ATOM    440  H8  ANE5B   6      12.114  19.895  66.350  1.00  0.00           H
ATOM    441  O8  ANE5B   6      11.751  21.526  65.136  1.00  0.00           O
ATOM    442  C9  ANE5B   6      13.968  20.916  66.207  1.00  0.00           C
ATOM    443  H91 ANE5B   6      14.676  20.062  66.254  1.00  0.00           H
ATOM    444  H92 ANE5B   6      13.768  21.203  67.261  1.00  0.00           H
ATOM    445  O9  ANE5B   6      14.480  22.071  65.501  1.00  0.00           O
ATOM    446  HO9 ANE5B   6      13.778  22.706  65.662  1.00  0.00           H
ATOM    447  C1  ANE5B   7      10.996  21.821  67.489  1.00  0.00           C
ATOM    448  O11 ANE5B   7      10.058  20.967  67.518  1.00  0.00           O
ATOM    449  O12 ANE5B   7      11.590  22.314  68.435  1.00  0.00           O
ATOM    450  C2  ANE5B   7      11.427  22.442  66.122  1.00  0.00           C
ATOM    451  C6  ANE5B   7      11.984  24.707  66.831  1.00  0.00           C
ATOM    452  H6  ANE5B   7      11.621  24.580  67.873  1.00  0.00           H
ATOM    453  O6  ANE5B   7      12.364  23.488  66.143  1.00  0.00           O
ATOM    454  C3  ANE5B   7      10.215  23.037  65.390  1.00  0.00           C
ATOM    455  H31 ANE5B   7       9.320  22.380  65.328  1.00  0.00           H
ATOM    456  H32 ANE5B   7      10.362  23.304  64.322  1.00  0.00           H
ATOM    457  C4  ANE5B   7       9.698  24.370  65.939  1.00  0.00           C
ATOM    458  H4  ANE5B   7       9.287  24.334  66.970  1.00  0.00           H
ATOM    459  O4  ANE5B   7       8.695  24.872  65.057  1.00  0.00           O
ATOM    460  HO4 ANE5B   7       8.925  24.756  64.133  1.00  0.00           H
ATOM    461  C5  ANE5B   7      10.878  25.386  66.018  1.00  0.00           C
ATOM    462  H5  ANE5B   7      11.207  25.672  64.996  1.00  0.00           H
ATOM    463  N   ANE5B   7      10.505  26.621  66.630  1.00  0.00           N
ATOM    464  HN  ANE5B   7       9.863  26.661  67.393  1.00  0.00           H
ATOM    465  C   ANE5B   7      10.875  27.863  66.249  1.00  0.00           C
ATOM    466  O   ANE5B   7      11.596  28.123  65.255  1.00  0.00           O
ATOM    467  CT  ANE5B   7      10.444  28.896  67.138  1.00  0.00           C
ATOM    468  HT1 ANE5B   7      11.194  29.708  67.248  1.00  0.00           H
ATOM    469  HT2 ANE5B   7      10.398  28.519  68.182  1.00  0.00           H
ATOM    470  HT3 ANE5B   7       9.512  29.431  66.856  1.00  0.00           H
ATOM    471  C7  ANE5B   7      13.187  25.671  66.997  1.00  0.00           C
ATOM    472  H7  ANE5B   7      12.857  26.595  67.518  1.00  0.00           H
ATOM    473  O7  ANE5B   7      13.703  26.094  65.732  1.00  0.00           O
ATOM    474  HO7 ANE5B   7      13.505  27.022  65.583  1.00  0.00           H
ATOM    475  C8  ANE5B   7      14.295  25.079  67.935  1.00  0.00           C
ATOM    476  H8  ANE5B   7      14.152  23.984  67.812  1.00  0.00           H
ATOM    477  O8  ANE5B   7      13.943  25.351  69.277  1.00  0.00           O
ATOM    478  C9  ANE5B   7      15.693  25.397  67.575  1.00  0.00           C
ATOM    479  H91 ANE5B   7      15.876  26.489  67.488  1.00  0.00           H
ATOM    480  H92 ANE5B   7      15.859  24.962  66.566  1.00  0.00           H
ATOM    481  O9  ANE5B   7      16.514  24.579  68.452  1.00  0.00           O
ATOM    482  HO9 ANE5B   7      16.389  24.920  69.341  1.00  0.00           H
ATOM    483  C1  ANE5B   8      15.295  26.363  71.001  1.00  0.00           C
ATOM    484  O11 ANE5B   8      14.913  26.819  72.177  1.00  0.00           O
ATOM    485  O12 ANE5B   8      16.325  25.693  70.805  1.00  0.00           O
ATOM    486  C2  ANE5B   8      14.331  26.561  69.861  1.00  0.00           C
ATOM    487  C6  ANE5B   8      14.583  28.921  69.532  1.00  0.00           C
ATOM    488  H6  ANE5B   8      15.161  29.050  70.472  1.00  0.00           H
ATOM    489  O6  ANE5B   8      14.764  27.624  68.942  1.00  0.00           O
ATOM    490  C3  ANE5B   8      12.896  26.914  70.348  1.00  0.00           C
ATOM    491  H31 ANE5B   8      12.639  26.089  71.046  1.00  0.00           H
ATOM    492  H32 ANE5B   8      12.287  26.757  69.432  1.00  0.00           H
ATOM    493  C4  ANE5B   8      12.600  28.305  70.907  1.00  0.00           C
ATOM    494  H4  ANE5B   8      13.170  28.469  71.846  1.00  0.00           H
ATOM    495  O4  ANE5B   8      11.185  28.468  71.067  1.00  0.00           O
ATOM    496  HO4 ANE5B   8      10.804  27.718  70.605  1.00  0.00           H
ATOM    497  C5  ANE5B   8      13.135  29.331  69.909  1.00  0.00           C
ATOM    498  H5  ANE5B   8      12.437  29.256  69.048  1.00  0.00           H
ATOM    499  N   ANE5B   8      12.909  30.671  70.405  1.00  0.00           N
ATOM    500  HN  ANE5B   8      11.999  31.026  70.205  1.00  0.00           H
ATOM    501  C   ANE5B   8      13.750  31.414  71.082  1.00  0.00           C
ATOM    502  O   ANE5B   8      14.955  31.201  71.360  1.00  0.00           O
ATOM    503  CT  ANE5B   8      13.116  32.603  71.704  1.00  0.00           C
ATOM    504  HT1 ANE5B   8      12.144  32.297  72.145  1.00  0.00           H
ATOM    505  HT2 ANE5B   8      13.046  33.371  70.904  1.00  0.00           H
ATOM    506  HT3 ANE5B   8      13.648  32.903  72.632  1.00  0.00           H
ATOM    507  C7  ANE5B   8      15.229  29.827  68.498  1.00  0.00           C
ATOM    508  H7  ANE5B   8      15.328  30.844  68.933  1.00  0.00           H
ATOM    509  O7  ANE5B   8      14.415  29.933  67.282  1.00  0.00           O
ATOM    510  HO7 ANE5B   8      14.627  29.204  66.695  1.00  0.00           H
ATOM    511  C8  ANE5B   8      16.736  29.439  68.129  1.00  0.00           C
ATOM    512  H8  ANE5B   8      17.067  30.414  67.712  1.00  0.00           H
ATOM    513  O8  ANE5B   8      16.785  28.503  67.032  1.00  0.00           O
ATOM    514  C9  ANE5B   8      17.697  29.175  69.359  1.00  0.00           C
ATOM    515  H91 ANE5B   8      17.636  28.092  69.599  1.00  0.00           H
ATOM    516  H92 ANE5B   8      17.176  29.801  70.114  1.00  0.00           H
ATOM    517  O9  ANE5B   8      19.011  29.684  69.257  1.00  0.00           O
ATOM    518  HO9 ANE5B   8      19.407  29.228  68.511  1.00  0.00           H
ATOM    519  C1  ANE5B   9      18.816  29.596  66.147  1.00  0.00           C
ATOM    520  O11 ANE5B   9      19.900  29.752  66.765  1.00  0.00           O
ATOM    521  O12 ANE5B   9      18.368  30.383  65.325  1.00  0.00           O
ATOM    522  C2  ANE5B   9      18.046  28.308  66.475  1.00  0.00           C
ATOM    523  C6  ANE5B   9      19.912  26.729  66.638  1.00  0.00           C
ATOM    524  H6  ANE5B   9      20.622  27.524  66.324  1.00  0.00           H
ATOM    525  O6  ANE5B   9      18.789  27.374  67.315  1.00  0.00           O
ATOM    526  C3  ANE5B   9      17.656  27.647  65.168  1.00  0.00           C
ATOM    527  H31 ANE5B   9      17.114  28.371  64.523  1.00  0.00           H
ATOM    528  H32 ANE5B   9      16.991  26.798  65.437  1.00  0.00           H
ATOM    529  C4  ANE5B   9      18.847  27.044  64.425  1.00  0.00           C
ATOM    530  H4  ANE5B   9      19.577  27.846  64.184  1.00  0.00           H
ATOM    531  O4  ANE5B   9      18.320  26.500  63.256  1.00  0.00           O
ATOM    532  HO4 ANE5B   9      17.517  25.998  63.418  1.00  0.00           H
ATOM    533  C5  ANE5B   9      19.583  26.026  65.266  1.00  0.00           C
ATOM    534  H5  ANE5B   9      18.764  25.316  65.509  1.00  0.00           H
ATOM    535  N   ANE5B   9      20.725  25.435  64.610  1.00  0.00           N
ATOM    536  HN  ANE5B   9      20.690  24.459  64.410  1.00  0.00           H
ATOM    537  C   ANE5B   9      21.823  26.060  64.240  1.00  0.00           C
ATOM    538  O   ANE5B   9      22.066  27.273  64.394  1.00  0.00           O
ATOM    539  CT  ANE5B   9      22.778  25.166  63.517  1.00  0.00           C
ATOM    540  HT1 ANE5B   9      22.473  24.959  62.469  1.00  0.00           H
ATOM    541  HT2 ANE5B   9      22.867  24.204  64.065  1.00  0.00           H
ATOM    542  HT3 ANE5B   9      23.756  25.688  63.450  1.00  0.00           H
ATOM    543  C7  ANE5B   9      20.599  25.881  67.675  1.00  0.00           C
ATOM    544  H7  ANE5B   9      21.284  25.166  67.170  1.00  0.00           H
ATOM    545  O7  ANE5B   9      19.626  25.131  68.391  1.00  0.00           O
ATOM    546  HO7 ANE5B   9      18.862  25.712  68.394  1.00  0.00           H
ATOM    547  C8  ANE5B   9      21.325  26.774  68.704  1.00  0.00           C
ATOM    548  H8  ANE5B   9      20.783  27.742  68.648  1.00  0.00           H
ATOM    549  O8  ANE5B   9      22.682  26.905  68.295  1.00  0.00           O
ATOM    550  C9  ANE5B   9      21.077  26.626  70.119  1.00  0.00           C
ATOM    551  H91 ANE5B   9      21.376  25.677  70.614  1.00  0.00           H
ATOM    552  H92 ANE5B   9      19.998  26.776  70.338  1.00  0.00           H
ATOM    553  O9  ANE5B   9      21.728  27.739  70.732  1.00  0.00           O
ATOM    554  HO9 ANE5B   9      22.660  27.530  70.639  1.00  0.00           H
ATOM    555  C1  ANE5B  10      24.614  26.315  69.828  1.00  0.00           C
ATOM    556  O11 ANE5B  10      24.326  27.281  70.610  1.00  0.00           O
ATOM    557  O12 ANE5B  10      25.694  25.616  69.933  1.00  0.00           O
ATOM    558  C2  ANE5B  10      23.647  25.952  68.623  1.00  0.00           C
ATOM    559  C6  ANE5B  10      23.757  23.497  68.929  1.00  0.00           C
ATOM    560  H6  ANE5B  10      24.512  23.471  69.744  1.00  0.00           H
ATOM    561  O6  ANE5B  10      22.974  24.717  69.047  1.00  0.00           O
ATOM    562  C3  ANE5B  10      24.295  25.765  67.278  1.00  0.00           C
ATOM    563  H31 ANE5B  10      25.017  26.583  67.067  1.00  0.00           H
ATOM    564  H32 ANE5B  10      23.524  25.784  66.478  1.00  0.00           H
ATOM    565  C4  ANE5B  10      25.155  24.581  67.176  1.00  0.00           C
ATOM    566  H4  ANE5B  10      26.014  24.621  67.880  1.00  0.00           H
ATOM    567  O4  ANE5B  10      25.583  24.496  65.866  1.00  0.00           O
ATOM    568  HO4 ANE5B  10      25.456  23.600  65.546  1.00  0.00           H
ATOM    569  C5  ANE5B  10      24.490  23.295  67.580  1.00  0.00           C
ATOM    570  H5  ANE5B  10      23.602  23.093  66.943  1.00  0.00           H
ATOM    571  N   ANE5B  10      25.413  22.125  67.530  1.00  0.00           N
ATOM    572  HN  ANE5B  10      25.696  21.716  68.394  1.00  0.00           H
ATOM    573  C   ANE5B  10      25.838  21.412  66.520  1.00  0.00           C
ATOM    574  O   ANE5B  10      25.875  21.801  65.384  1.00  0.00           O
ATOM    575  CT  ANE5B  10      26.282  20.034  66.906  1.00  0.00           C
ATOM    576  HT1 ANE5B  10      26.186  19.330  66.052  1.00  0.00           H
ATOM    577  HT2 ANE5B  10      25.785  19.629  67.813  1.00  0.00           H
ATOM    578  HT3 ANE5B  10      27.344  20.172  67.201  1.00  0.00           H
ATOM    579  C7  ANE5B  10      22.838  22.308  69.002  1.00  0.00           C
ATOM    580  H7  ANE5B  10      23.277  21.436  68.473  1.00  0.00           H
ATOM    581  O7  ANE5B  10      21.687  22.575  68.150  1.00  0.00           O
ATOM    582  HO7 ANE5B  10      21.464  23.508  68.128  1.00  0.00           H
ATOM    583  C8  ANE5B  10      22.460  21.927  70.447  1.00  0.00           C
ATOM    584  H8  ANE5B  10      21.503  21.366  70.385  1.00  0.00           H
ATOM    585  O8  ANE5B  10      22.284  23.093  71.300  1.00  0.00           O
ATOM    586  HO8 ANE5B  10      21.334  23.106  71.438  1.00  0.00           H
ATOM    587  C9  ANE5B  10      23.505  20.939  71.022  1.00  0.00           C
ATOM    588  H91 ANE5B  10      24.360  21.507  71.445  1.00  0.00           H
ATOM    589  H92 ANE5B  10      23.934  20.273  70.242  1.00  0.00           H
ATOM    590  O9  ANE5B  10      23.066  19.959  72.020  1.00  0.00           O
ATOM    591  HO9 ANE5B  10      22.547  19.258  71.620  1.00  0.00           H
END
