# Supplementary material for: Rational identification and characterisation of peptide ligands for targeting polysialic acid
Source: Sci Rep. 2020 May 6;10:7697. doi: 10.1038/s41598-020-64088-z (PMC7203153; doi:10.1038/s41598-020-64088-z)
Supplement: Supplementary file 2 — Supplementary Information 2. [file 41598_2020_64088_MOESM2_ESM.zip › Supplementary PDB Files (txt)/I-P50 with 2_8-PSA (Snapshot).txt]

CRYST1   61.075   61.075   61.075  90.00  90.00  90.00 P 1           1
ATOM      1  CAY GLU A   1      30.123  36.434  28.732  1.00  0.00           C
ATOM      2  HY1 GLU A   1      29.818  37.465  28.450  1.00  0.00           H
ATOM      3  HY2 GLU A   1      29.513  36.233  29.638  1.00  0.00           H
ATOM      4  HY3 GLU A   1      29.836  35.787  27.876  1.00  0.00           H
ATOM      5  CY  GLU A   1      31.529  36.532  29.015  1.00  0.00           C
ATOM      6  OY  GLU A   1      32.219  37.342  28.458  1.00  0.00           O
ATOM      7  N   GLU A   1      32.014  35.785  30.083  1.00  0.00           N
ATOM      8  HN  GLU A   1      31.381  35.169  30.546  1.00  0.00           H
ATOM      9  CA  GLU A   1      33.455  35.650  30.420  1.00  0.00           C
ATOM     10  HA  GLU A   1      33.919  36.621  30.518  1.00  0.00           H
ATOM     11  CB  GLU A   1      33.570  35.099  31.886  1.00  0.00           C
ATOM     12  HB1 GLU A   1      34.555  34.667  32.165  1.00  0.00           H
ATOM     13  HB2 GLU A   1      32.789  34.313  31.812  1.00  0.00           H
ATOM     14  CG  GLU A   1      33.082  36.288  32.865  1.00  0.00           C
ATOM     15  HG1 GLU A   1      32.190  36.721  32.365  1.00  0.00           H
ATOM     16  HG2 GLU A   1      33.867  37.066  32.978  1.00  0.00           H
ATOM     17  CD  GLU A   1      32.673  35.821  34.241  1.00  0.00           C
ATOM     18  OE1 GLU A   1      32.600  34.587  34.453  1.00  0.00           O
ATOM     19  OE2 GLU A   1      32.435  36.667  35.205  1.00  0.00           O
ATOM     20  C   GLU A   1      34.244  34.725  29.512  1.00  0.00           C
ATOM     21  O   GLU A   1      33.788  33.759  28.918  1.00  0.00           O
ATOM     22  N   ALA A   2      35.553  34.972  29.323  1.00  0.00           N
ATOM     23  HN  ALA A   2      36.036  35.720  29.770  1.00  0.00           H
ATOM     24  CA  ALA A   2      36.335  34.211  28.366  1.00  0.00           C
ATOM     25  HA  ALA A   2      35.681  33.941  27.550  1.00  0.00           H
ATOM     26  CB  ALA A   2      37.442  35.107  27.934  1.00  0.00           C
ATOM     27  HB1 ALA A   2      38.301  35.189  28.634  1.00  0.00           H
ATOM     28  HB2 ALA A   2      37.026  36.114  27.716  1.00  0.00           H
ATOM     29  HB3 ALA A   2      37.975  34.683  27.056  1.00  0.00           H
ATOM     30  C   ALA A   2      36.936  32.941  28.986  1.00  0.00           C
ATOM     31  O   ALA A   2      37.553  32.954  30.076  1.00  0.00           O
ATOM     32  N   TRP A   3      36.629  31.760  28.380  1.00  0.00           N
ATOM     33  HN  TRP A   3      36.230  31.789  27.466  1.00  0.00           H
ATOM     34  CA  TRP A   3      37.022  30.458  28.907  1.00  0.00           C
ATOM     35  HA  TRP A   3      36.755  30.435  29.953  1.00  0.00           H
ATOM     36  CB  TRP A   3      36.139  29.311  28.252  1.00  0.00           C
ATOM     37  HB1 TRP A   3      35.062  29.562  28.359  1.00  0.00           H
ATOM     38  HB2 TRP A   3      36.350  28.449  28.919  1.00  0.00           H
ATOM     39  CG  TRP A   3      36.435  28.865  26.803  1.00  0.00           C
ATOM     40  CD1 TRP A   3      35.866  29.441  25.676  1.00  0.00           C
ATOM     41  HD1 TRP A   3      35.015  30.104  25.726  1.00  0.00           H
ATOM     42  NE1 TRP A   3      36.498  28.943  24.564  1.00  0.00           N
ATOM     43  HE1 TRP A   3      36.203  28.987  23.635  1.00  0.00           H
ATOM     44  CE2 TRP A   3      37.432  28.070  24.945  1.00  0.00           C
ATOM     45  CD2 TRP A   3      37.415  27.941  26.327  1.00  0.00           C
ATOM     46  CE3 TRP A   3      38.211  26.997  26.982  1.00  0.00           C
ATOM     47  HE3 TRP A   3      38.185  26.783  28.041  1.00  0.00           H
ATOM     48  CZ3 TRP A   3      39.215  26.303  26.241  1.00  0.00           C
ATOM     49  HZ3 TRP A   3      39.862  25.562  26.686  1.00  0.00           H
ATOM     50  CZ2 TRP A   3      38.379  27.404  24.161  1.00  0.00           C
ATOM     51  HZ2 TRP A   3      38.389  27.624  23.104  1.00  0.00           H
ATOM     52  CH2 TRP A   3      39.289  26.528  24.865  1.00  0.00           C
ATOM     53  HH2 TRP A   3      40.049  25.979  24.329  1.00  0.00           H
ATOM     54  C   TRP A   3      38.523  30.130  28.706  1.00  0.00           C
ATOM     55  O   TRP A   3      39.147  30.515  27.744  1.00  0.00           O
ATOM     56  N   TYR A   4      38.998  29.322  29.687  1.00  0.00           N
ATOM     57  HN  TYR A   4      38.375  29.029  30.408  1.00  0.00           H
ATOM     58  CA  TYR A   4      40.332  28.739  29.727  1.00  0.00           C
ATOM     59  HA  TYR A   4      40.610  28.762  28.683  1.00  0.00           H
ATOM     60  CB  TYR A   4      41.290  29.511  30.617  1.00  0.00           C
ATOM     61  HB1 TYR A   4      40.784  29.357  31.594  1.00  0.00           H
ATOM     62  HB2 TYR A   4      41.175  30.585  30.358  1.00  0.00           H
ATOM     63  CG  TYR A   4      42.752  29.141  30.447  1.00  0.00           C
ATOM     64  CD1 TYR A   4      43.367  28.440  31.480  1.00  0.00           C
ATOM     65  HD1 TYR A   4      42.813  28.320  32.399  1.00  0.00           H
ATOM     66  CE1 TYR A   4      44.694  28.034  31.329  1.00  0.00           C
ATOM     67  HE1 TYR A   4      45.240  27.555  32.129  1.00  0.00           H
ATOM     68  CZ  TYR A   4      45.325  28.315  30.149  1.00  0.00           C
ATOM     69  OH  TYR A   4      46.611  27.804  29.926  1.00  0.00           O
ATOM     70  HH  TYR A   4      46.833  28.102  29.041  1.00  0.00           H
ATOM     71  CD2 TYR A   4      43.460  29.577  29.244  1.00  0.00           C
ATOM     72  HD2 TYR A   4      43.109  30.219  28.449  1.00  0.00           H
ATOM     73  CE2 TYR A   4      44.741  29.069  29.136  1.00  0.00           C
ATOM     74  HE2 TYR A   4      45.246  29.279  28.205  1.00  0.00           H
ATOM     75  C   TYR A   4      40.269  27.266  30.172  1.00  0.00           C
ATOM     76  O   TYR A   4      39.304  26.828  30.814  1.00  0.00           O
ATOM     77  N   PHE A   5      41.190  26.408  29.717  1.00  0.00           N
ATOM     78  HN  PHE A   5      41.918  26.774  29.143  1.00  0.00           H
ATOM     79  CA  PHE A   5      41.151  25.005  29.949  1.00  0.00           C
ATOM     80  HA  PHE A   5      40.294  24.563  29.464  1.00  0.00           H
ATOM     81  CB  PHE A   5      42.494  24.459  29.438  1.00  0.00           C
ATOM     82  HB1 PHE A   5      42.581  23.353  29.492  1.00  0.00           H
ATOM     83  HB2 PHE A   5      43.401  24.858  29.940  1.00  0.00           H
ATOM     84  CG  PHE A   5      42.745  24.763  27.990  1.00  0.00           C
ATOM     85  CD1 PHE A   5      42.086  23.871  27.102  1.00  0.00           C
ATOM     86  HD1 PHE A   5      41.246  23.275  27.429  1.00  0.00           H
ATOM     87  CE1 PHE A   5      42.576  23.818  25.729  1.00  0.00           C
ATOM     88  HE1 PHE A   5      42.076  23.142  25.051  1.00  0.00           H
ATOM     89  CZ  PHE A   5      43.679  24.620  25.355  1.00  0.00           C
ATOM     90  HZ  PHE A   5      44.014  24.542  24.332  1.00  0.00           H
ATOM     91  CD2 PHE A   5      43.743  25.626  27.593  1.00  0.00           C
ATOM     92  HD2 PHE A   5      44.238  26.227  28.341  1.00  0.00           H
ATOM     93  CE2 PHE A   5      44.265  25.541  26.249  1.00  0.00           C
ATOM     94  HE2 PHE A   5      45.138  26.107  25.959  1.00  0.00           H
ATOM     95  C   PHE A   5      41.119  24.665  31.436  1.00  0.00           C
ATOM     96  O   PHE A   5      41.609  25.373  32.334  1.00  0.00           O
ATOM     97  N   PHE A   6      40.415  23.533  31.831  1.00  0.00           N
ATOM     98  HN  PHE A   6      39.960  22.941  31.170  1.00  0.00           H
ATOM     99  CA  PHE A   6      40.180  23.362  33.253  1.00  0.00           C
ATOM    100  HA  PHE A   6      39.711  24.264  33.619  1.00  0.00           H
ATOM    101  CB  PHE A   6      39.029  22.318  33.530  1.00  0.00           C
ATOM    102  HB1 PHE A   6      39.372  21.305  33.230  1.00  0.00           H
ATOM    103  HB2 PHE A   6      38.210  22.729  32.902  1.00  0.00           H
ATOM    104  CG  PHE A   6      38.524  22.332  34.950  1.00  0.00           C
ATOM    105  CD1 PHE A   6      37.718  23.328  35.391  1.00  0.00           C
ATOM    106  HD1 PHE A   6      37.477  24.133  34.712  1.00  0.00           H
ATOM    107  CE1 PHE A   6      37.184  23.323  36.671  1.00  0.00           C
ATOM    108  HE1 PHE A   6      36.625  24.161  37.062  1.00  0.00           H
ATOM    109  CZ  PHE A   6      37.570  22.330  37.549  1.00  0.00           C
ATOM    110  HZ  PHE A   6      37.083  22.296  38.512  1.00  0.00           H
ATOM    111  CD2 PHE A   6      38.827  21.233  35.820  1.00  0.00           C
ATOM    112  HD2 PHE A   6      39.449  20.406  35.509  1.00  0.00           H
ATOM    113  CE2 PHE A   6      38.342  21.203  37.145  1.00  0.00           C
ATOM    114  HE2 PHE A   6      38.572  20.378  37.802  1.00  0.00           H
ATOM    115  C   PHE A   6      41.438  23.061  34.061  1.00  0.00           C
ATOM    116  O   PHE A   6      42.411  22.485  33.599  1.00  0.00           O
ATOM    117  N   ARG A   7      41.425  23.402  35.360  1.00  0.00           N
ATOM    118  HN  ARG A   7      40.574  23.743  35.753  1.00  0.00           H
ATOM    119  CA  ARG A   7      42.474  23.123  36.303  1.00  0.00           C
ATOM    120  HA  ARG A   7      43.297  22.747  35.713  1.00  0.00           H
ATOM    121  CB  ARG A   7      43.003  24.387  36.997  1.00  0.00           C
ATOM    122  HB1 ARG A   7      43.572  24.155  37.923  1.00  0.00           H
ATOM    123  HB2 ARG A   7      42.162  25.048  37.295  1.00  0.00           H
ATOM    124  CG  ARG A   7      44.143  25.116  36.212  1.00  0.00           C
ATOM    125  HG1 ARG A   7      44.863  24.362  35.828  1.00  0.00           H
ATOM    126  HG2 ARG A   7      44.762  25.739  36.891  1.00  0.00           H
ATOM    127  CD  ARG A   7      43.720  25.991  35.050  1.00  0.00           C
ATOM    128  HD1 ARG A   7      43.085  25.412  34.345  1.00  0.00           H
ATOM    129  HD2 ARG A   7      44.587  26.411  34.497  1.00  0.00           H
ATOM    130  NE  ARG A   7      42.895  27.105  35.706  1.00  0.00           N
ATOM    131  HE  ARG A   7      43.311  27.519  36.516  1.00  0.00           H
ATOM    132  CZ  ARG A   7      41.643  27.408  35.421  1.00  0.00           C
ATOM    133  NH1 ARG A   7      40.968  26.961  34.401  1.00  0.00           N
ATOM    134 1HH1 ARG A   7      41.427  26.341  33.765  1.00  0.00           H
ATOM    135 2HH1 ARG A   7      40.072  27.338  34.165  1.00  0.00           H
ATOM    136  NH2 ARG A   7      41.155  28.369  36.177  1.00  0.00           N
ATOM    137 1HH2 ARG A   7      41.756  28.775  36.866  1.00  0.00           H
ATOM    138 2HH2 ARG A   7      40.450  28.973  35.806  1.00  0.00           H
ATOM    139  C   ARG A   7      42.059  22.130  37.393  1.00  0.00           C
ATOM    140  O   ARG A   7      41.095  22.321  38.167  1.00  0.00           O
ATOM    141  N   VAL A   8      42.811  21.010  37.591  1.00  0.00           N
ATOM    142  HN  VAL A   8      43.611  20.944  37.000  1.00  0.00           H
ATOM    143  CA  VAL A   8      42.606  20.068  38.626  1.00  0.00           C
ATOM    144  HA  VAL A   8      41.615  20.139  39.049  1.00  0.00           H
ATOM    145  CB  VAL A   8      42.764  18.594  38.185  1.00  0.00           C
ATOM    146  HB  VAL A   8      42.555  17.979  39.086  1.00  0.00           H
ATOM    147  CG1 VAL A   8      41.656  18.342  37.140  1.00  0.00           C
ATOM    148 1HG1 VAL A   8      40.615  18.553  37.468  1.00  0.00           H
ATOM    149 2HG1 VAL A   8      41.591  17.323  36.702  1.00  0.00           H
ATOM    150 3HG1 VAL A   8      41.832  18.983  36.249  1.00  0.00           H
ATOM    151  CG2 VAL A   8      44.167  18.320  37.562  1.00  0.00           C
ATOM    152 1HG2 VAL A   8      44.279  17.255  37.263  1.00  0.00           H
ATOM    153 2HG2 VAL A   8      44.903  18.467  38.381  1.00  0.00           H
ATOM    154 3HG2 VAL A   8      44.358  19.016  36.717  1.00  0.00           H
ATOM    155  C   VAL A   8      43.697  20.412  39.671  1.00  0.00           C
ATOM    156  O   VAL A   8      44.280  21.477  39.520  1.00  0.00           O
ATOM    157  N   GLU A   9      43.915  19.585  40.730  1.00  0.00           N
ATOM    158  HN  GLU A   9      43.383  18.742  40.758  1.00  0.00           H
ATOM    159  CA  GLU A   9      45.060  19.537  41.690  1.00  0.00           C
ATOM    160  HA  GLU A   9      44.702  19.194  42.650  1.00  0.00           H
ATOM    161  CB  GLU A   9      46.028  18.435  41.167  1.00  0.00           C
ATOM    162  HB1 GLU A   9      46.834  18.331  41.924  1.00  0.00           H
ATOM    163  HB2 GLU A   9      46.460  18.664  40.170  1.00  0.00           H
ATOM    164  CG  GLU A   9      45.368  17.034  41.060  1.00  0.00           C
ATOM    165  HG1 GLU A   9      46.007  16.332  40.483  1.00  0.00           H
ATOM    166  HG2 GLU A   9      44.371  16.901  40.588  1.00  0.00           H
ATOM    167  CD  GLU A   9      45.162  16.378  42.417  1.00  0.00           C
ATOM    168  OE1 GLU A   9      44.078  16.636  42.999  1.00  0.00           O
ATOM    169  OE2 GLU A   9      46.054  15.707  42.930  1.00  0.00           O
ATOM    170  C   GLU A   9      45.820  20.815  42.009  1.00  0.00           C
ATOM    171  O   GLU A   9      47.029  20.894  41.864  1.00  0.00           O
ATOM    172  N   ARG A  10      45.113  21.853  42.429  1.00  0.00           N
ATOM    173  HN  ARG A  10      44.129  21.761  42.560  1.00  0.00           H
ATOM    174  CA  ARG A  10      45.667  23.115  42.837  1.00  0.00           C
ATOM    175  HA  ARG A  10      44.829  23.682  43.214  1.00  0.00           H
ATOM    176  CB  ARG A  10      46.556  22.955  44.155  1.00  0.00           C
ATOM    177  HB1 ARG A  10      46.850  23.901  44.658  1.00  0.00           H
ATOM    178  HB2 ARG A  10      47.484  22.355  44.038  1.00  0.00           H
ATOM    179  CG  ARG A  10      45.765  22.208  45.272  1.00  0.00           C
ATOM    180  HG1 ARG A  10      45.469  21.275  44.745  1.00  0.00           H
ATOM    181  HG2 ARG A  10      44.902  22.805  45.636  1.00  0.00           H
ATOM    182  CD  ARG A  10      46.754  21.934  46.402  1.00  0.00           C
ATOM    183  HD1 ARG A  10      47.625  21.435  45.927  1.00  0.00           H
ATOM    184  HD2 ARG A  10      46.370  21.125  47.059  1.00  0.00           H
ATOM    185  NE  ARG A  10      47.143  23.226  47.098  1.00  0.00           N
ATOM    186  HE  ARG A  10      47.857  23.825  46.736  1.00  0.00           H
ATOM    187  CZ  ARG A  10      46.716  23.548  48.284  1.00  0.00           C
ATOM    188  NH1 ARG A  10      45.948  22.778  48.970  1.00  0.00           N
ATOM    189 1HH1 ARG A  10      45.547  21.916  48.660  1.00  0.00           H
ATOM    190 2HH1 ARG A  10      45.608  23.197  49.813  1.00  0.00           H
ATOM    191  NH2 ARG A  10      47.130  24.677  48.779  1.00  0.00           N
ATOM    192 1HH2 ARG A  10      47.711  25.339  48.306  1.00  0.00           H
ATOM    193 2HH2 ARG A  10      46.687  24.923  49.641  1.00  0.00           H
ATOM    194  C   ARG A  10      46.395  23.997  41.916  1.00  0.00           C
ATOM    195  O   ARG A  10      47.549  24.434  42.169  1.00  0.00           O
ATOM    196  N   GLY A  11      45.704  24.290  40.834  1.00  0.00           N
ATOM    197  HN  GLY A  11      44.808  23.863  40.745  1.00  0.00           H
ATOM    198  CA  GLY A  11      46.310  25.177  39.859  1.00  0.00           C
ATOM    199  HA1 GLY A  11      47.150  25.760  40.208  1.00  0.00           H
ATOM    200  HA2 GLY A  11      45.614  25.881  39.427  1.00  0.00           H
ATOM    201  C   GLY A  11      46.866  24.385  38.691  1.00  0.00           C
ATOM    202  O   GLY A  11      47.764  24.839  38.004  1.00  0.00           O
ATOM    203  N   SER A  12      46.379  23.167  38.450  1.00  0.00           N
ATOM    204  HN  SER A  12      45.676  22.822  39.067  1.00  0.00           H
ATOM    205  CA  SER A  12      47.042  22.126  37.616  1.00  0.00           C
ATOM    206  HA  SER A  12      48.005  22.502  37.303  1.00  0.00           H
ATOM    207  CB  SER A  12      47.178  20.859  38.433  1.00  0.00           C
ATOM    208  HB1 SER A  12      46.295  20.565  39.039  1.00  0.00           H
ATOM    209  HB2 SER A  12      47.983  21.136  39.147  1.00  0.00           H
ATOM    210  OG  SER A  12      47.671  19.752  37.691  1.00  0.00           O
ATOM    211  HG1 SER A  12      47.098  19.616  36.933  1.00  0.00           H
ATOM    212  C   SER A  12      46.224  21.800  36.411  1.00  0.00           C
ATOM    213  O   SER A  12      45.144  21.160  36.437  1.00  0.00           O
ATOM    214  N   ARG A  13      46.596  22.259  35.196  1.00  0.00           N
ATOM    215  HN  ARG A  13      47.473  22.730  35.136  1.00  0.00           H
ATOM    216  CA  ARG A  13      45.870  22.060  33.959  1.00  0.00           C
ATOM    217  HA  ARG A  13      45.013  22.707  34.067  1.00  0.00           H
ATOM    218  CB  ARG A  13      46.537  22.722  32.734  1.00  0.00           C
ATOM    219  HB1 ARG A  13      46.543  22.272  31.718  1.00  0.00           H
ATOM    220  HB2 ARG A  13      47.624  22.660  32.952  1.00  0.00           H
ATOM    221  CG  ARG A  13      46.311  24.177  32.559  1.00  0.00           C
ATOM    222  HG1 ARG A  13      46.732  24.725  33.430  1.00  0.00           H
ATOM    223  HG2 ARG A  13      45.248  24.493  32.499  1.00  0.00           H
ATOM    224  CD  ARG A  13      47.020  24.784  31.384  1.00  0.00           C
ATOM    225  HD1 ARG A  13      48.080  24.465  31.478  1.00  0.00           H
ATOM    226  HD2 ARG A  13      46.937  25.888  31.301  1.00  0.00           H
ATOM    227  NE  ARG A  13      46.556  24.189  30.078  1.00  0.00           N
ATOM    228  HE  ARG A  13      45.765  23.579  30.061  1.00  0.00           H
ATOM    229  CZ  ARG A  13      47.048  24.317  28.870  1.00  0.00           C
ATOM    230  NH1 ARG A  13      48.078  25.068  28.514  1.00  0.00           N
ATOM    231 1HH1 ARG A  13      48.481  25.693  29.182  1.00  0.00           H
ATOM    232 2HH1 ARG A  13      48.235  25.232  27.540  1.00  0.00           H
ATOM    233  NH2 ARG A  13      46.515  23.607  27.916  1.00  0.00           N
ATOM    234 1HH2 ARG A  13      46.082  22.770  28.252  1.00  0.00           H
ATOM    235 2HH2 ARG A  13      46.959  23.511  27.025  1.00  0.00           H
ATOM    236  C   ARG A  13      45.429  20.659  33.632  1.00  0.00           C
ATOM    237  O   ARG A  13      46.168  19.796  33.934  1.00  0.00           O
ATOM    238  N   VAL A  14      44.186  20.556  33.176  1.00  0.00           N
ATOM    239  HN  VAL A  14      43.620  21.376  33.142  1.00  0.00           H
ATOM    240  CA  VAL A  14      43.599  19.308  32.702  1.00  0.00           C
ATOM    241  HA  VAL A  14      43.786  18.650  33.538  1.00  0.00           H
ATOM    242  CB  VAL A  14      42.094  19.424  32.395  1.00  0.00           C
ATOM    243  HB  VAL A  14      41.726  19.974  33.288  1.00  0.00           H
ATOM    244  CG1 VAL A  14      41.756  20.261  31.154  1.00  0.00           C
ATOM    245 1HG1 VAL A  14      40.801  20.800  31.331  1.00  0.00           H
ATOM    246 2HG1 VAL A  14      41.763  19.686  30.203  1.00  0.00           H
ATOM    247 3HG1 VAL A  14      42.450  21.127  31.205  1.00  0.00           H
ATOM    248  CG2 VAL A  14      41.449  18.037  32.213  1.00  0.00           C
ATOM    249 1HG2 VAL A  14      41.888  17.314  32.933  1.00  0.00           H
ATOM    250 2HG2 VAL A  14      41.603  17.580  31.212  1.00  0.00           H
ATOM    251 3HG2 VAL A  14      40.378  18.157  32.482  1.00  0.00           H
ATOM    252  C   VAL A  14      44.317  18.693  31.495  1.00  0.00           C
ATOM    253  O   VAL A  14      44.746  19.406  30.629  1.00  0.00           O
ATOM    254  N   ARG A  15      44.516  17.373  31.447  1.00  0.00           N
ATOM    255  HN  ARG A  15      44.219  16.750  32.166  1.00  0.00           H
ATOM    256  CA  ARG A  15      45.250  16.709  30.432  1.00  0.00           C
ATOM    257  HA  ARG A  15      45.386  17.456  29.664  1.00  0.00           H
ATOM    258  CB  ARG A  15      46.546  16.144  31.072  1.00  0.00           C
ATOM    259  HB1 ARG A  15      47.070  15.510  30.325  1.00  0.00           H
ATOM    260  HB2 ARG A  15      46.281  15.527  31.957  1.00  0.00           H
ATOM    261  CG  ARG A  15      47.566  17.211  31.691  1.00  0.00           C
ATOM    262  HG1 ARG A  15      48.460  16.701  32.109  1.00  0.00           H
ATOM    263  HG2 ARG A  15      47.117  17.796  32.522  1.00  0.00           H
ATOM    264  CD  ARG A  15      48.008  18.340  30.658  1.00  0.00           C
ATOM    265  HD1 ARG A  15      47.132  18.757  30.117  1.00  0.00           H
ATOM    266  HD2 ARG A  15      48.684  17.910  29.888  1.00  0.00           H
ATOM    267  NE  ARG A  15      48.681  19.456  31.444  1.00  0.00           N
ATOM    268  HE  ARG A  15      48.938  19.432  32.410  1.00  0.00           H
ATOM    269  CZ  ARG A  15      49.069  20.614  30.922  1.00  0.00           C
ATOM    270  NH1 ARG A  15      48.859  20.813  29.623  1.00  0.00           N
ATOM    271 1HH1 ARG A  15      48.374  20.130  29.077  1.00  0.00           H
ATOM    272 2HH1 ARG A  15      49.141  21.665  29.182  1.00  0.00           H
ATOM    273  NH2 ARG A  15      49.877  21.419  31.565  1.00  0.00           N
ATOM    274 1HH2 ARG A  15      49.744  21.315  32.550  1.00  0.00           H
ATOM    275 2HH2 ARG A  15      50.312  22.199  31.115  1.00  0.00           H
ATOM    276  C   ARG A  15      44.476  15.507  29.799  1.00  0.00           C
ATOM    277  O   ARG A  15      44.303  14.394  30.288  1.00  0.00           O
ATOM    278  NT  ARG A  15      43.957  15.721  28.596  1.00  0.00           N
ATOM    279  HT1 ARG A  15      43.753  14.944  28.002  1.00  0.00           H
ATOM    280  HT2 ARG A  15      44.110  16.587  28.119  1.00  0.00           H
ATOM    281  C1  ANE5B   1      56.410  14.119  34.118  1.00  0.00           C
ATOM    282  O11 ANE5B   1      55.320  14.239  34.749  1.00  0.00           O
ATOM    283  O12 ANE5B   1      56.527  13.718  32.910  1.00  0.00           O
ATOM    284  C2  ANE5B   1      57.802  14.317  34.853  1.00  0.00           C
ATOM    285  O2  ANE5B   1      58.166  13.138  35.367  1.00  0.00           O
ATOM    286  HO2 ANE5B   1      57.351  12.638  35.448  1.00  0.00           H
ATOM    287  C6  ANE5B   1      57.403  16.459  35.686  1.00  0.00           C
ATOM    288  H6  ANE5B   1      56.384  16.483  35.245  1.00  0.00           H
ATOM    289  O6  ANE5B   1      57.673  15.080  36.028  1.00  0.00           O
ATOM    290  C3  ANE5B   1      58.886  14.910  33.886  1.00  0.00           C
ATOM    291  H31 ANE5B   1      58.977  14.291  32.968  1.00  0.00           H
ATOM    292  H32 ANE5B   1      59.813  14.873  34.498  1.00  0.00           H
ATOM    293  C4  ANE5B   1      58.580  16.335  33.465  1.00  0.00           C
ATOM    294  H4  ANE5B   1      57.624  16.329  32.899  1.00  0.00           H
ATOM    295  O4  ANE5B   1      59.599  16.857  32.681  1.00  0.00           O
ATOM    296  HO4 ANE5B   1      60.459  16.616  33.032  1.00  0.00           H
ATOM    297  C5  ANE5B   1      58.494  17.152  34.758  1.00  0.00           C
ATOM    298  H5  ANE5B   1      59.459  17.041  35.297  1.00  0.00           H
ATOM    299  N   ANE5B   1      58.393  18.598  34.463  1.00  0.00           N
ATOM    300  HN  ANE5B   1      59.269  19.071  34.517  1.00  0.00           H
ATOM    301  C   ANE5B   1      57.255  19.175  34.087  1.00  0.00           C
ATOM    302  O   ANE5B   1      56.253  18.601  33.897  1.00  0.00           O
ATOM    303  CT  ANE5B   1      57.342  20.692  33.994  1.00  0.00           C
ATOM    304  HT1 ANE5B   1      57.368  21.068  35.040  1.00  0.00           H
ATOM    305  HT2 ANE5B   1      56.386  21.127  33.631  1.00  0.00           H
ATOM    306  HT3 ANE5B   1      58.212  20.928  33.345  1.00  0.00           H
ATOM    307  C7  ANE5B   1      57.300  17.190  37.046  1.00  0.00           C
ATOM    308  H7  ANE5B   1      56.986  18.202  36.712  1.00  0.00           H
ATOM    309  O7  ANE5B   1      58.552  17.132  37.622  1.00  0.00           O
ATOM    310  HO7 ANE5B   1      58.568  16.209  37.884  1.00  0.00           H
ATOM    311  C8  ANE5B   1      56.260  16.697  38.038  1.00  0.00           C
ATOM    312  H8  ANE5B   1      56.493  15.703  38.477  1.00  0.00           H
ATOM    313  O8  ANE5B   1      55.026  16.738  37.295  1.00  0.00           O
ATOM    314  C9  ANE5B   1      56.182  17.700  39.157  1.00  0.00           C
ATOM    315  H91 ANE5B   1      57.103  17.813  39.769  1.00  0.00           H
ATOM    316  H92 ANE5B   1      55.363  17.415  39.851  1.00  0.00           H
ATOM    317  O9  ANE5B   1      55.741  19.053  38.693  1.00  0.00           O
ATOM    318  HO9 ANE5B   1      54.902  18.725  38.362  1.00  0.00           H
ATOM    319  C1  ANE5B   2      53.696  15.706  39.145  1.00  0.00           C
ATOM    320  O11 ANE5B   2      53.841  14.465  38.893  1.00  0.00           O
ATOM    321  O12 ANE5B   2      53.408  16.230  40.217  1.00  0.00           O
ATOM    322  C2  ANE5B   2      53.746  16.713  37.923  1.00  0.00           C
ATOM    323  C6  ANE5B   2      51.754  18.005  38.265  1.00  0.00           C
ATOM    324  H6  ANE5B   2      51.574  17.515  39.246  1.00  0.00           H
ATOM    325  O6  ANE5B   2      53.221  18.051  38.077  1.00  0.00           O
ATOM    326  C3  ANE5B   2      53.036  16.148  36.638  1.00  0.00           C
ATOM    327  H31 ANE5B   2      53.342  15.113  36.374  1.00  0.00           H
ATOM    328  H32 ANE5B   2      53.223  16.851  35.798  1.00  0.00           H
ATOM    329  C4  ANE5B   2      51.559  16.006  36.794  1.00  0.00           C
ATOM    330  H4  ANE5B   2      51.291  15.426  37.703  1.00  0.00           H
ATOM    331  O4  ANE5B   2      50.998  15.514  35.593  1.00  0.00           O
ATOM    332  HO4 ANE5B   2      51.221  16.170  34.929  1.00  0.00           H
ATOM    333  C5  ANE5B   2      50.954  17.309  37.134  1.00  0.00           C
ATOM    334  H5  ANE5B   2      51.018  17.926  36.213  1.00  0.00           H
ATOM    335  N   ANE5B   2      49.509  17.128  37.311  1.00  0.00           N
ATOM    336  HN  ANE5B   2      48.923  17.430  36.563  1.00  0.00           H
ATOM    337  C   ANE5B   2      48.982  16.404  38.252  1.00  0.00           C
ATOM    338  O   ANE5B   2      49.609  16.068  39.252  1.00  0.00           O
ATOM    339  CT  ANE5B   2      47.572  16.053  38.019  1.00  0.00           C
ATOM    340  HT1 ANE5B   2      47.346  15.511  37.076  1.00  0.00           H
ATOM    341  HT2 ANE5B   2      46.955  16.972  37.920  1.00  0.00           H
ATOM    342  HT3 ANE5B   2      47.103  15.402  38.788  1.00  0.00           H
ATOM    343  C7  ANE5B   2      51.160  19.462  38.528  1.00  0.00           C
ATOM    344  H7  ANE5B   2      51.849  19.851  39.308  1.00  0.00           H
ATOM    345  O7  ANE5B   2      49.916  19.391  39.297  1.00  0.00           O
ATOM    346  HO7 ANE5B   2      49.244  19.278  38.620  1.00  0.00           H
ATOM    347  C8  ANE5B   2      51.120  20.444  37.382  1.00  0.00           C
ATOM    348  H8  ANE5B   2      50.119  20.337  36.912  1.00  0.00           H
ATOM    349  O8  ANE5B   2      52.202  20.170  36.405  1.00  0.00           O
ATOM    350  C9  ANE5B   2      51.210  21.815  37.958  1.00  0.00           C
ATOM    351  H91 ANE5B   2      50.731  21.889  38.957  1.00  0.00           H
ATOM    352  H92 ANE5B   2      50.664  22.520  37.294  1.00  0.00           H
ATOM    353  O9  ANE5B   2      52.584  22.150  38.066  1.00  0.00           O
ATOM    354  HO9 ANE5B   2      52.846  21.935  37.168  1.00  0.00           H
ATOM    355  C1  ANE5B   3      50.725  20.821  34.450  1.00  0.00           C
ATOM    356  O11 ANE5B   3      50.393  19.648  34.050  1.00  0.00           O
ATOM    357  O12 ANE5B   3      50.084  21.879  34.229  1.00  0.00           O
ATOM    358  C2  ANE5B   3      52.133  20.897  35.190  1.00  0.00           C
ATOM    359  C6  ANE5B   3      52.915  22.936  34.215  1.00  0.00           C
ATOM    360  H6  ANE5B   3      51.979  23.065  33.631  1.00  0.00           H
ATOM    361  O6  ANE5B   3      52.532  22.267  35.428  1.00  0.00           O
ATOM    362  C3  ANE5B   3      53.191  20.125  34.470  1.00  0.00           C
ATOM    363  H31 ANE5B   3      52.924  19.046  34.491  1.00  0.00           H
ATOM    364  H32 ANE5B   3      54.166  20.100  35.002  1.00  0.00           H
ATOM    365  C4  ANE5B   3      53.463  20.669  33.153  1.00  0.00           C
ATOM    366  H4  ANE5B   3      52.520  20.580  32.572  1.00  0.00           H
ATOM    367  O4  ANE5B   3      54.367  19.842  32.508  1.00  0.00           O
ATOM    368  HO4 ANE5B   3      55.161  19.583  32.980  1.00  0.00           H
ATOM    369  C5  ANE5B   3      53.947  22.113  33.431  1.00  0.00           C
ATOM    370  H5  ANE5B   3      54.818  22.014  34.114  1.00  0.00           H
ATOM    371  N   ANE5B   3      54.429  22.744  32.222  1.00  0.00           N
ATOM    372  HN  ANE5B   3      55.416  22.806  32.098  1.00  0.00           H
ATOM    373  C   ANE5B   3      53.646  23.045  31.168  1.00  0.00           C
ATOM    374  O   ANE5B   3      52.438  22.948  31.175  1.00  0.00           O
ATOM    375  CT  ANE5B   3      54.279  23.536  29.883  1.00  0.00           C
ATOM    376  HT1 ANE5B   3      54.574  22.739  29.169  1.00  0.00           H
ATOM    377  HT2 ANE5B   3      55.136  24.123  30.277  1.00  0.00           H
ATOM    378  HT3 ANE5B   3      53.488  24.225  29.516  1.00  0.00           H
ATOM    379  C7  ANE5B   3      53.280  24.401  34.579  1.00  0.00           C
ATOM    380  H7  ANE5B   3      53.599  24.817  33.599  1.00  0.00           H
ATOM    381  O7  ANE5B   3      54.399  24.267  35.413  1.00  0.00           O
ATOM    382  HO7 ANE5B   3      54.119  24.097  36.315  1.00  0.00           H
ATOM    383  C8  ANE5B   3      52.148  25.189  35.250  1.00  0.00           C
ATOM    384  H8  ANE5B   3      51.675  24.470  35.953  1.00  0.00           H
ATOM    385  O8  ANE5B   3      51.099  25.548  34.345  1.00  0.00           O
ATOM    386  C9  ANE5B   3      52.771  26.316  36.158  1.00  0.00           C
ATOM    387  H91 ANE5B   3      53.154  27.096  35.465  1.00  0.00           H
ATOM    388  H92 ANE5B   3      53.511  25.902  36.876  1.00  0.00           H
ATOM    389  O9  ANE5B   3      51.796  26.992  36.892  1.00  0.00           O
ATOM    390  HO9 ANE5B   3      51.116  27.102  36.222  1.00  0.00           H
ATOM    391  C1  ANE5B   4      50.437  27.874  34.065  1.00  0.00           C
ATOM    392  O11 ANE5B   4      49.740  27.654  35.092  1.00  0.00           O
ATOM    393  O12 ANE5B   4      50.501  28.968  33.443  1.00  0.00           O
ATOM    394  C2  ANE5B   4      51.318  26.715  33.531  1.00  0.00           C
ATOM    395  C6  ANE5B   4      52.832  27.787  31.951  1.00  0.00           C
ATOM    396  H6  ANE5B   4      52.249  28.730  32.009  1.00  0.00           H
ATOM    397  O6  ANE5B   4      52.681  27.001  33.180  1.00  0.00           O
ATOM    398  C3  ANE5B   4      50.770  26.057  32.284  1.00  0.00           C
ATOM    399  H31 ANE5B   4      49.735  25.740  32.536  1.00  0.00           H
ATOM    400  H32 ANE5B   4      51.177  25.032  32.149  1.00  0.00           H
ATOM    401  C4  ANE5B   4      50.808  26.834  30.989  1.00  0.00           C
ATOM    402  H4  ANE5B   4      50.248  27.780  31.150  1.00  0.00           H
ATOM    403  O4  ANE5B   4      50.155  26.147  29.987  1.00  0.00           O
ATOM    404  HO4 ANE5B   4      50.850  25.761  29.449  1.00  0.00           H
ATOM    405  C5  ANE5B   4      52.250  27.105  30.713  1.00  0.00           C
ATOM    406  H5  ANE5B   4      52.731  26.104  30.699  1.00  0.00           H
ATOM    407  N   ANE5B   4      52.579  27.764  29.438  1.00  0.00           N
ATOM    408  HN  ANE5B   4      52.218  28.677  29.263  1.00  0.00           H
ATOM    409  C   ANE5B   4      53.555  27.390  28.635  1.00  0.00           C
ATOM    410  O   ANE5B   4      54.075  26.294  28.596  1.00  0.00           O
ATOM    411  CT  ANE5B   4      54.098  28.461  27.667  1.00  0.00           C
ATOM    412  HT1 ANE5B   4      54.224  29.389  28.266  1.00  0.00           H
ATOM    413  HT2 ANE5B   4      53.322  28.661  26.898  1.00  0.00           H
ATOM    414  HT3 ANE5B   4      55.105  28.200  27.279  1.00  0.00           H
ATOM    415  C7  ANE5B   4      54.300  28.227  31.809  1.00  0.00           C
ATOM    416  H7  ANE5B   4      54.329  28.893  30.921  1.00  0.00           H
ATOM    417  O7  ANE5B   4      55.264  27.188  31.566  1.00  0.00           O
ATOM    418  HO7 ANE5B   4      55.245  26.961  30.633  1.00  0.00           H
ATOM    419  C8  ANE5B   4      54.808  29.050  32.973  1.00  0.00           C
ATOM    420  H8  ANE5B   4      54.588  28.278  33.741  1.00  0.00           H
ATOM    421  O8  ANE5B   4      53.926  30.183  33.113  1.00  0.00           O
ATOM    422  C9  ANE5B   4      56.279  29.474  32.987  1.00  0.00           C
ATOM    423  H91 ANE5B   4      56.903  28.612  32.668  1.00  0.00           H
ATOM    424  H92 ANE5B   4      56.435  29.774  34.045  1.00  0.00           H
ATOM    425  O9  ANE5B   4      56.453  30.565  32.046  1.00  0.00           O
ATOM    426  HO9 ANE5B   4      55.854  31.293  32.228  1.00  0.00           H
ATOM    427  C1  ANE5B   5      54.847  32.145  34.400  1.00  0.00           C
ATOM    428  O11 ANE5B   5      54.976  32.836  33.339  1.00  0.00           O
ATOM    429  O12 ANE5B   5      55.599  32.285  35.406  1.00  0.00           O
ATOM    430  C2  ANE5B   5      53.859  30.936  34.374  1.00  0.00           C
ATOM    431  C6  ANE5B   5      51.959  31.947  35.505  1.00  0.00           C
ATOM    432  H6  ANE5B   5      52.749  32.644  35.858  1.00  0.00           H
ATOM    433  O6  ANE5B   5      52.577  31.592  34.289  1.00  0.00           O
ATOM    434  C3  ANE5B   5      53.774  29.848  35.476  1.00  0.00           C
ATOM    435  H31 ANE5B   5      54.788  29.406  35.581  1.00  0.00           H
ATOM    436  H32 ANE5B   5      53.029  29.179  34.992  1.00  0.00           H
ATOM    437  C4  ANE5B   5      53.233  30.320  36.790  1.00  0.00           C
ATOM    438  H4  ANE5B   5      53.858  31.149  37.187  1.00  0.00           H
ATOM    439  O4  ANE5B   5      53.393  29.288  37.687  1.00  0.00           O
ATOM    440  HO4 ANE5B   5      52.859  28.546  37.394  1.00  0.00           H
ATOM    441  C5  ANE5B   5      51.749  30.771  36.460  1.00  0.00           C
ATOM    442  H5  ANE5B   5      51.290  30.010  35.794  1.00  0.00           H
ATOM    443  N   ANE5B   5      50.879  30.960  37.594  1.00  0.00           N
ATOM    444  HN  ANE5B   5      50.053  30.407  37.679  1.00  0.00           H
ATOM    445  C   ANE5B   5      51.161  31.728  38.639  1.00  0.00           C
ATOM    446  O   ANE5B   5      52.164  32.476  38.777  1.00  0.00           O
ATOM    447  CT  ANE5B   5      50.233  31.505  39.810  1.00  0.00           C
ATOM    448  HT1 ANE5B   5      49.567  32.395  39.821  1.00  0.00           H
ATOM    449  HT2 ANE5B   5      50.978  31.557  40.632  1.00  0.00           H
ATOM    450  HT3 ANE5B   5      49.865  30.471  39.642  1.00  0.00           H
ATOM    451  C7  ANE5B   5      50.672  32.710  35.290  1.00  0.00           C
ATOM    452  H7  ANE5B   5      50.192  32.883  36.277  1.00  0.00           H
ATOM    453  O7  ANE5B   5      49.691  31.930  34.612  1.00  0.00           O
ATOM    454  HO7 ANE5B   5      50.275  31.417  34.049  1.00  0.00           H
ATOM    455  C8  ANE5B   5      50.879  33.942  34.445  1.00  0.00           C
ATOM    456  H8  ANE5B   5      51.563  33.621  33.630  1.00  0.00           H
ATOM    457  O8  ANE5B   5      51.648  34.968  35.123  1.00  0.00           O
ATOM    458  C9  ANE5B   5      49.685  34.458  33.546  1.00  0.00           C
ATOM    459  H91 ANE5B   5      48.849  34.687  34.241  1.00  0.00           H
ATOM    460  H92 ANE5B   5      49.242  33.697  32.868  1.00  0.00           H
ATOM    461  O9  ANE5B   5      50.080  35.554  32.748  1.00  0.00           O
ATOM    462  HO9 ANE5B   5      50.073  36.275  33.383  1.00  0.00           H
ATOM    463  C1  ANE5B   6      51.013  37.254  35.773  1.00  0.00           C
ATOM    464  O11 ANE5B   6      51.725  37.980  36.540  1.00  0.00           O
ATOM    465  O12 ANE5B   6      50.362  37.632  34.782  1.00  0.00           O
ATOM    466  C2  ANE5B   6      50.980  35.678  36.199  1.00  0.00           C
ATOM    467  C6  ANE5B   6      49.074  35.799  37.640  1.00  0.00           C
ATOM    468  H6  ANE5B   6      49.116  36.909  37.614  1.00  0.00           H
ATOM    469  O6  ANE5B   6      49.611  35.250  36.466  1.00  0.00           O
ATOM    470  C3  ANE5B   6      51.915  35.398  37.429  1.00  0.00           C
ATOM    471  H31 ANE5B   6      52.857  35.970  37.292  1.00  0.00           H
ATOM    472  H32 ANE5B   6      52.052  34.309  37.599  1.00  0.00           H
ATOM    473  C4  ANE5B   6      51.333  35.958  38.677  1.00  0.00           C
ATOM    474  H4  ANE5B   6      51.341  37.069  38.672  1.00  0.00           H
ATOM    475  O4  ANE5B   6      52.220  35.611  39.715  1.00  0.00           O
ATOM    476  HO4 ANE5B   6      52.883  36.305  39.692  1.00  0.00           H
ATOM    477  C5  ANE5B   6      49.925  35.488  38.889  1.00  0.00           C
ATOM    478  H5  ANE5B   6      49.858  34.389  39.038  1.00  0.00           H
ATOM    479  N   ANE5B   6      49.336  36.032  40.137  1.00  0.00           N
ATOM    480  HN  ANE5B   6      49.535  36.987  40.341  1.00  0.00           H
ATOM    481  C   ANE5B   6      48.736  35.335  41.093  1.00  0.00           C
ATOM    482  O   ANE5B   6      48.586  34.148  40.965  1.00  0.00           O
ATOM    483  CT  ANE5B   6      48.140  36.145  42.256  1.00  0.00           C
ATOM    484  HT1 ANE5B   6      48.998  36.657  42.743  1.00  0.00           H
ATOM    485  HT2 ANE5B   6      47.590  35.538  43.007  1.00  0.00           H
ATOM    486  HT3 ANE5B   6      47.364  36.823  41.841  1.00  0.00           H
ATOM    487  C7  ANE5B   6      47.576  35.470  37.693  1.00  0.00           C
ATOM    488  H7  ANE5B   6      47.195  36.037  38.569  1.00  0.00           H
ATOM    489  O7  ANE5B   6      47.324  34.122  38.024  1.00  0.00           O
ATOM    490  HO7 ANE5B   6      47.373  33.765  37.135  1.00  0.00           H
ATOM    491  C8  ANE5B   6      46.787  35.847  36.440  1.00  0.00           C
ATOM    492  H8  ANE5B   6      45.728  35.949  36.762  1.00  0.00           H
ATOM    493  O8  ANE5B   6      46.882  34.647  35.539  1.00  0.00           O
ATOM    494  C9  ANE5B   6      47.205  37.131  35.796  1.00  0.00           C
ATOM    495  H91 ANE5B   6      48.058  36.939  35.110  1.00  0.00           H
ATOM    496  H92 ANE5B   6      47.347  37.915  36.571  1.00  0.00           H
ATOM    497  O9  ANE5B   6      46.163  37.617  35.014  1.00  0.00           O
ATOM    498  HO9 ANE5B   6      45.876  36.920  34.420  1.00  0.00           H
ATOM    499  C1  ANE5B   7      44.528  34.793  34.744  1.00  0.00           C
ATOM    500  O11 ANE5B   7      43.879  35.725  34.239  1.00  0.00           O
ATOM    501  O12 ANE5B   7      44.075  34.065  35.673  1.00  0.00           O
ATOM    502  C2  ANE5B   7      46.058  34.607  34.356  1.00  0.00           C
ATOM    503  C6  ANE5B   7      45.958  35.136  32.068  1.00  0.00           C
ATOM    504  H6  ANE5B   7      44.864  35.323  32.098  1.00  0.00           H
ATOM    505  O6  ANE5B   7      46.549  35.450  33.329  1.00  0.00           O
ATOM    506  C3  ANE5B   7      46.330  33.154  33.976  1.00  0.00           C
ATOM    507  H31 ANE5B   7      45.970  32.512  34.809  1.00  0.00           H
ATOM    508  H32 ANE5B   7      47.422  32.990  33.860  1.00  0.00           H
ATOM    509  C4  ANE5B   7      45.593  32.750  32.789  1.00  0.00           C
ATOM    510  H4  ANE5B   7      44.499  32.931  32.866  1.00  0.00           H
ATOM    511  O4  ANE5B   7      45.880  31.370  32.539  1.00  0.00           O
ATOM    512  HO4 ANE5B   7      45.267  30.915  33.121  1.00  0.00           H
ATOM    513  C5  ANE5B   7      46.117  33.619  31.666  1.00  0.00           C
ATOM    514  H5  ANE5B   7      47.190  33.381  31.503  1.00  0.00           H
ATOM    515  N   ANE5B   7      45.572  33.181  30.403  1.00  0.00           N
ATOM    516  HN  ANE5B   7      46.260  32.992  29.706  1.00  0.00           H
ATOM    517  C   ANE5B   7      44.286  33.143  30.099  1.00  0.00           C
ATOM    518  O   ANE5B   7      43.387  33.427  30.870  1.00  0.00           O
ATOM    519  CT  ANE5B   7      43.950  32.916  28.634  1.00  0.00           C
ATOM    520  HT1 ANE5B   7      44.278  33.812  28.064  1.00  0.00           H
ATOM    521  HT2 ANE5B   7      42.878  32.747  28.398  1.00  0.00           H
ATOM    522  HT3 ANE5B   7      44.547  32.096  28.181  1.00  0.00           H
ATOM    523  C7  ANE5B   7      46.600  36.042  31.061  1.00  0.00           C
ATOM    524  H7  ANE5B   7      45.948  35.926  30.169  1.00  0.00           H
ATOM    525  O7  ANE5B   7      47.976  35.587  30.832  1.00  0.00           O
ATOM    526  HO7 ANE5B   7      48.457  35.700  31.655  1.00  0.00           H
ATOM    527  C8  ANE5B   7      46.427  37.553  31.290  1.00  0.00           C
ATOM    528  H8  ANE5B   7      46.895  37.701  32.287  1.00  0.00           H
ATOM    529  O8  ANE5B   7      45.114  38.120  31.310  1.00  0.00           O
ATOM    530  C9  ANE5B   7      47.419  38.353  30.435  1.00  0.00           C
ATOM    531  H91 ANE5B   7      47.046  38.248  29.394  1.00  0.00           H
ATOM    532  H92 ANE5B   7      48.469  37.995  30.505  1.00  0.00           H
ATOM    533  O9  ANE5B   7      47.461  39.775  30.830  1.00  0.00           O
ATOM    534  HO9 ANE5B   7      46.603  40.177  30.673  1.00  0.00           H
ATOM    535  C1  ANE5B   8      44.338  39.941  29.989  1.00  0.00           C
ATOM    536  O11 ANE5B   8      44.956  40.700  30.756  1.00  0.00           O
ATOM    537  O12 ANE5B   8      43.565  40.312  29.075  1.00  0.00           O
ATOM    538  C2  ANE5B   8      44.382  38.410  30.104  1.00  0.00           C
ATOM    539  C6  ANE5B   8      44.143  37.622  27.804  1.00  0.00           C
ATOM    540  H6  ANE5B   8      43.906  38.663  27.497  1.00  0.00           H
ATOM    541  O6  ANE5B   8      44.994  37.757  28.938  1.00  0.00           O
ATOM    542  C3  ANE5B   8      43.097  37.674  30.549  1.00  0.00           C
ATOM    543  H31 ANE5B   8      42.518  38.106  31.393  1.00  0.00           H
ATOM    544  H32 ANE5B   8      43.356  36.695  31.007  1.00  0.00           H
ATOM    545  C4  ANE5B   8      42.187  37.425  29.415  1.00  0.00           C
ATOM    546  H4  ANE5B   8      41.658  38.348  29.092  1.00  0.00           H
ATOM    547  O4  ANE5B   8      41.162  36.515  29.801  1.00  0.00           O
ATOM    548  HO4 ANE5B   8      40.325  36.983  29.755  1.00  0.00           H
ATOM    549  C5  ANE5B   8      42.807  36.850  28.132  1.00  0.00           C
ATOM    550  H5  ANE5B   8      43.186  35.846  28.422  1.00  0.00           H
ATOM    551  N   ANE5B   8      41.967  36.592  27.005  1.00  0.00           N
ATOM    552  HN  ANE5B   8      41.715  35.674  26.709  1.00  0.00           H
ATOM    553  C   ANE5B   8      41.350  37.577  26.360  1.00  0.00           C
ATOM    554  O   ANE5B   8      41.550  38.756  26.710  1.00  0.00           O
ATOM    555  CT  ANE5B   8      40.439  37.177  25.234  1.00  0.00           C
ATOM    556  HT1 ANE5B   8      40.154  38.056  24.619  1.00  0.00           H
ATOM    557  HT2 ANE5B   8      39.449  36.846  25.615  1.00  0.00           H
ATOM    558  HT3 ANE5B   8      41.017  36.421  24.660  1.00  0.00           H
ATOM    559  C7  ANE5B   8      44.840  37.032  26.549  1.00  0.00           C
ATOM    560  H7  ANE5B   8      44.096  37.133  25.730  1.00  0.00           H
ATOM    561  O7  ANE5B   8      45.170  35.627  26.626  1.00  0.00           O
ATOM    562  HO7 ANE5B   8      44.622  35.144  26.004  1.00  0.00           H
ATOM    563  C8  ANE5B   8      46.139  37.829  26.189  1.00  0.00           C
ATOM    564  H8  ANE5B   8      46.732  37.927  27.123  1.00  0.00           H
ATOM    565  O8  ANE5B   8      45.580  39.110  25.811  1.00  0.00           O
ATOM    566  C9  ANE5B   8      46.923  37.234  25.136  1.00  0.00           C
ATOM    567  H91 ANE5B   8      47.295  36.237  25.455  1.00  0.00           H
ATOM    568  H92 ANE5B   8      47.801  37.855  24.856  1.00  0.00           H
ATOM    569  O9  ANE5B   8      46.052  37.119  23.994  1.00  0.00           O
ATOM    570  HO9 ANE5B   8      45.813  38.047  23.932  1.00  0.00           H
ATOM    571  C1  ANE5B   9      46.517  39.978  23.731  1.00  0.00           C
ATOM    572  O11 ANE5B   9      47.678  39.813  23.295  1.00  0.00           O
ATOM    573  O12 ANE5B   9      45.465  40.146  23.079  1.00  0.00           O
ATOM    574  C2  ANE5B   9      46.410  40.125  25.301  1.00  0.00           C
ATOM    575  C6  ANE5B   9      46.507  42.552  25.060  1.00  0.00           C
ATOM    576  H6  ANE5B   9      46.667  42.429  23.967  1.00  0.00           H
ATOM    577  O6  ANE5B   9      45.723  41.381  25.510  1.00  0.00           O
ATOM    578  C3  ANE5B   9      47.688  40.194  26.161  1.00  0.00           C
ATOM    579  H31 ANE5B   9      48.286  39.260  26.217  1.00  0.00           H
ATOM    580  H32 ANE5B   9      47.360  40.365  27.208  1.00  0.00           H
ATOM    581  C4  ANE5B   9      48.609  41.390  25.743  1.00  0.00           C
ATOM    582  H4  ANE5B   9      48.905  41.299  24.677  1.00  0.00           H
ATOM    583  O4  ANE5B   9      49.779  41.389  26.587  1.00  0.00           O
ATOM    584  HO4 ANE5B   9      50.528  41.273  25.998  1.00  0.00           H
ATOM    585  C5  ANE5B   9      47.874  42.744  25.851  1.00  0.00           C
ATOM    586  H5  ANE5B   9      47.754  42.856  26.950  1.00  0.00           H
ATOM    587  N   ANE5B   9      48.648  43.892  25.449  1.00  0.00           N
ATOM    588  HN  ANE5B   9      48.642  43.999  24.458  1.00  0.00           H
ATOM    589  C   ANE5B   9      49.238  44.733  26.238  1.00  0.00           C
ATOM    590  O   ANE5B   9      49.249  44.620  27.483  1.00  0.00           O
ATOM    591  CT  ANE5B   9      49.984  45.858  25.546  1.00  0.00           C
ATOM    592  HT1 ANE5B   9      50.988  45.479  25.256  1.00  0.00           H
ATOM    593  HT2 ANE5B   9      49.993  46.731  26.233  1.00  0.00           H
ATOM    594  HT3 ANE5B   9      49.370  46.089  24.649  1.00  0.00           H
ATOM    595  C7  ANE5B   9      45.654  43.837  25.198  1.00  0.00           C
ATOM    596  H7  ANE5B   9      46.311  44.732  25.166  1.00  0.00           H
ATOM    597  O7  ANE5B   9      44.862  43.775  26.348  1.00  0.00           O
ATOM    598  HO7 ANE5B   9      43.975  43.641  26.007  1.00  0.00           H
ATOM    599  C8  ANE5B   9      44.730  44.153  24.015  1.00  0.00           C
ATOM    600  H8  ANE5B   9      45.435  44.016  23.167  1.00  0.00           H
ATOM    601  O8  ANE5B   9      44.412  45.560  24.016  1.00  0.00           O
ATOM    602  C9  ANE5B   9      43.579  43.175  23.765  1.00  0.00           C
ATOM    603  H91 ANE5B   9      43.772  42.104  23.987  1.00  0.00           H
ATOM    604  H92 ANE5B   9      43.254  43.342  22.716  1.00  0.00           H
ATOM    605  O9  ANE5B   9      42.604  43.642  24.664  1.00  0.00           O
ATOM    606  HO9 ANE5B   9      42.413  44.487  24.251  1.00  0.00           H
ATOM    607  C1  ANE5B  10      44.492  45.792  21.543  1.00  0.00           C
ATOM    608  O11 ANE5B  10      43.939  44.886  20.856  1.00  0.00           O
ATOM    609  O12 ANE5B  10      45.589  46.359  21.290  1.00  0.00           O
ATOM    610  C2  ANE5B  10      43.754  46.148  22.842  1.00  0.00           C
ATOM    611  C6  ANE5B  10      41.577  46.519  21.959  1.00  0.00           C
ATOM    612  H6  ANE5B  10      41.744  46.414  20.866  1.00  0.00           H
ATOM    613  O6  ANE5B  10      42.346  45.796  22.839  1.00  0.00           O
ATOM    614  C3  ANE5B  10      43.818  47.552  23.331  1.00  0.00           C
ATOM    615  H31 ANE5B  10      44.877  47.863  23.460  1.00  0.00           H
ATOM    616  H32 ANE5B  10      43.319  47.663  24.317  1.00  0.00           H
ATOM    617  C4  ANE5B  10      43.210  48.482  22.435  1.00  0.00           C
ATOM    618  H4  ANE5B  10      43.800  48.474  21.494  1.00  0.00           H
ATOM    619  O4  ANE5B  10      43.488  49.844  22.857  1.00  0.00           O
ATOM    620  HO4 ANE5B  10      43.074  49.988  23.711  1.00  0.00           H
ATOM    621  C5  ANE5B  10      41.761  48.086  22.237  1.00  0.00           C
ATOM    622  H5  ANE5B  10      41.247  48.322  23.194  1.00  0.00           H
ATOM    623  N   ANE5B  10      41.170  48.904  21.212  1.00  0.00           N
ATOM    624  HN  ANE5B  10      41.528  48.586  20.337  1.00  0.00           H
ATOM    625  C   ANE5B  10      40.400  49.996  21.392  1.00  0.00           C
ATOM    626  O   ANE5B  10      40.095  50.463  22.539  1.00  0.00           O
ATOM    627  CT  ANE5B  10      39.702  50.639  20.137  1.00  0.00           C
ATOM    628  HT1 ANE5B  10      40.252  51.580  19.922  1.00  0.00           H
ATOM    629  HT2 ANE5B  10      38.600  50.744  20.230  1.00  0.00           H
ATOM    630  HT3 ANE5B  10      39.968  50.056  19.229  1.00  0.00           H
ATOM    631  C7  ANE5B  10      40.080  46.100  21.999  1.00  0.00           C
ATOM    632  H7  ANE5B  10      39.582  46.756  21.253  1.00  0.00           H
ATOM    633  O7  ANE5B  10      39.502  46.396  23.272  1.00  0.00           O
ATOM    634  HO7 ANE5B  10      38.691  46.857  23.045  1.00  0.00           H
ATOM    635  C8  ANE5B  10      39.810  44.670  21.633  1.00  0.00           C
ATOM    636  H8  ANE5B  10      40.494  43.920  22.084  1.00  0.00           H
ATOM    637  O8  ANE5B  10      40.048  44.544  20.211  1.00  0.00           O
ATOM    638  HO8 ANE5B  10      40.874  44.055  20.190  1.00  0.00           H
ATOM    639  C9  ANE5B  10      38.388  44.264  21.911  1.00  0.00           C
ATOM    640  H91 ANE5B  10      37.651  44.618  21.159  1.00  0.00           H
ATOM    641  H92 ANE5B  10      38.056  44.612  22.912  1.00  0.00           H
ATOM    642  O9  ANE5B  10      38.245  42.871  21.815  1.00  0.00           O
ATOM    643  HO9 ANE5B  10      38.223  42.753  20.863  1.00  0.00           H
END
