# Supplementary material for: Rational identification and characterisation of peptide ligands for targeting polysialic acid
Source: Sci Rep. 2020 May 6;10:7697. doi: 10.1038/s41598-020-64088-z (PMC7203153; doi:10.1038/s41598-020-64088-z)
Supplement: Supplementary file 2 — Supplementary Information 2. [file 41598_2020_64088_MOESM2_ESM.zip › Supplementary PDB Files (txt)/II-P336 with 2_8-2_9-PSA (Snapshot).txt]

ATOM      1  N   ASN A   1      28.423  37.899  33.221  1.00  0.00           N  
ATOM      2  CA  ASN A   1      27.784  36.620  33.714  1.00  0.00           C  
ATOM      3  CAY ASN A   1      29.863  39.446  32.148  1.00  0.00           C  
ATOM      4  C   ASN A   1      28.750  35.452  34.053  1.00  0.00           C  
ATOM      5  O   ASN A   1      28.722  34.325  33.493  1.00  0.00           O  
ATOM      6  CB  ASN A   1      26.614  36.183  32.856  1.00  0.00           C  
ATOM      7  CG  ASN A   1      25.526  37.229  32.945  1.00  0.00           C  
ATOM      8  ND2 ASN A   1      24.680  37.283  31.908  1.00  0.00           N  
ATOM      9  OD1 ASN A   1      25.313  37.972  33.852  1.00  0.00           O  
ATOM     10  CY  ASN A   1      29.313  38.109  32.211  1.00  0.00           C  
ATOM     11  OY  ASN A   1      29.655  37.200  31.478  1.00  0.00           O  
ATOM     12  HN  ASN A   1      28.127  38.687  33.754  1.00  0.00           H  
ATOM     13  HA  ASN A   1      27.413  36.822  34.708  1.00  0.00           H  
ATOM     14  HB1 ASN A   1      26.206  35.175  33.081  1.00  0.00           H  
ATOM     15  HB2 ASN A   1      26.833  36.076  31.773  1.00  0.00           H  
ATOM     16 1HD2 ASN A   1      24.809  36.619  31.172  1.00  0.00           H  
ATOM     17 2HD2 ASN A   1      24.049  38.049  31.787  1.00  0.00           H  
ATOM     18  HY1 ASN A   1      30.626  39.410  31.341  1.00  0.00           H  
ATOM     19  HY2 ASN A   1      30.340  39.768  33.098  1.00  0.00           H  
ATOM     20  HY3 ASN A   1      29.096  40.174  31.806  1.00  0.00           H  
ATOM     21  N   ARG A   2      29.665  35.666  35.031  1.00  0.00           N  
ATOM     22  CA  ARG A   2      30.426  34.607  35.727  1.00  0.00           C  
ATOM     23  C   ARG A   2      29.642  33.628  36.512  1.00  0.00           C  
ATOM     24  O   ARG A   2      29.913  32.405  36.462  1.00  0.00           O  
ATOM     25  CB  ARG A   2      31.715  35.194  36.504  1.00  0.00           C  
ATOM     26  CG  ARG A   2      32.576  34.191  37.325  1.00  0.00           C  
ATOM     27  CD  ARG A   2      33.220  33.008  36.629  1.00  0.00           C  
ATOM     28  NE  ARG A   2      34.082  32.395  37.670  1.00  0.00           N  
ATOM     29  CZ  ARG A   2      34.302  31.112  37.912  1.00  0.00           C  
ATOM     30  NH1 ARG A   2      33.896  30.128  37.141  1.00  0.00           N1+
ATOM     31  NH2 ARG A   2      34.907  30.758  38.972  1.00  0.00           N  
ATOM     32  HN  ARG A   2      29.677  36.530  35.528  1.00  0.00           H  
ATOM     33  HA  ARG A   2      30.792  34.041  34.883  1.00  0.00           H  
ATOM     34  HB1 ARG A   2      31.309  35.921  37.239  1.00  0.00           H  
ATOM     35  HB2 ARG A   2      32.352  35.837  35.860  1.00  0.00           H  
ATOM     36  HG1 ARG A   2      31.998  33.767  38.174  1.00  0.00           H  
ATOM     37  HG2 ARG A   2      33.408  34.782  37.765  1.00  0.00           H  
ATOM     38  HD1 ARG A   2      33.922  33.404  35.865  1.00  0.00           H  
ATOM     39  HD2 ARG A   2      32.407  32.313  36.327  1.00  0.00           H  
ATOM     40  HE  ARG A   2      34.281  32.932  38.490  1.00  0.00           H  
ATOM     41 1HH1 ARG A   2      33.510  30.368  36.251  1.00  0.00           H  
ATOM     42 2HH1 ARG A   2      34.070  29.237  37.562  1.00  0.00           H  
ATOM     43 1HH2 ARG A   2      35.198  29.802  38.961  1.00  0.00           H  
ATOM     44 2HH2 ARG A   2      35.555  31.340  39.464  1.00  0.00           H  
ATOM     45  N   THR A   3      28.634  34.168  37.236  1.00  0.00           N  
ATOM     46  CA  THR A   3      27.866  33.320  38.166  1.00  0.00           C  
ATOM     47  C   THR A   3      27.259  32.020  37.725  1.00  0.00           C  
ATOM     48  O   THR A   3      27.705  31.014  38.299  1.00  0.00           O  
ATOM     49  CB  THR A   3      26.747  34.023  38.927  1.00  0.00           C  
ATOM     50  CG2 THR A   3      26.159  33.244  40.096  1.00  0.00           C  
ATOM     51  OG1 THR A   3      27.334  35.193  39.441  1.00  0.00           O  
ATOM     52  HN  THR A   3      28.614  35.165  37.250  1.00  0.00           H  
ATOM     53  HA  THR A   3      28.579  33.077  38.940  1.00  0.00           H  
ATOM     54  HB  THR A   3      25.959  34.397  38.239  1.00  0.00           H  
ATOM     55  HG1 THR A   3      26.610  35.794  39.632  1.00  0.00           H  
ATOM     56 1HG2 THR A   3      26.896  32.666  40.695  1.00  0.00           H  
ATOM     57 2HG2 THR A   3      25.541  32.426  39.669  1.00  0.00           H  
ATOM     58 3HG2 THR A   3      25.649  33.914  40.821  1.00  0.00           H  
ATOM     59  N   VAL A   4      26.534  32.009  36.572  1.00  0.00           N  
ATOM     60  CA  VAL A   4      26.009  30.747  36.047  1.00  0.00           C  
ATOM     61  C   VAL A   4      27.078  29.691  35.753  1.00  0.00           C  
ATOM     62  O   VAL A   4      26.842  28.572  36.104  1.00  0.00           O  
ATOM     63  CB  VAL A   4      25.098  30.972  34.832  1.00  0.00           C  
ATOM     64  CG1 VAL A   4      25.816  31.618  33.672  1.00  0.00           C  
ATOM     65  CG2 VAL A   4      24.377  29.703  34.333  1.00  0.00           C  
ATOM     66  HN  VAL A   4      26.274  32.895  36.197  1.00  0.00           H  
ATOM     67  HA  VAL A   4      25.364  30.406  36.844  1.00  0.00           H  
ATOM     68  HB  VAL A   4      24.361  31.729  35.178  1.00  0.00           H  
ATOM     69 1HG1 VAL A   4      26.682  31.010  33.332  1.00  0.00           H  
ATOM     70 2HG1 VAL A   4      26.372  32.554  33.893  1.00  0.00           H  
ATOM     71 3HG1 VAL A   4      25.279  31.897  32.739  1.00  0.00           H  
ATOM     72 1HG2 VAL A   4      25.063  29.013  33.797  1.00  0.00           H  
ATOM     73 2HG2 VAL A   4      23.558  30.029  33.657  1.00  0.00           H  
ATOM     74 3HG2 VAL A   4      23.932  29.130  35.175  1.00  0.00           H  
ATOM     75  N   LEU A   5      28.248  30.110  35.213  1.00  0.00           N  
ATOM     76  CA  LEU A   5      29.270  29.176  34.837  1.00  0.00           C  
ATOM     77  C   LEU A   5      29.946  28.571  36.103  1.00  0.00           C  
ATOM     78  O   LEU A   5      30.326  27.431  36.045  1.00  0.00           O  
ATOM     79  CB  LEU A   5      30.304  29.717  33.753  1.00  0.00           C  
ATOM     80  CG  LEU A   5      29.593  30.101  32.482  1.00  0.00           C  
ATOM     81  CD1 LEU A   5      30.626  30.394  31.360  1.00  0.00           C  
ATOM     82  CD2 LEU A   5      28.670  28.950  31.917  1.00  0.00           C  
ATOM     83  HN  LEU A   5      28.390  31.087  35.073  1.00  0.00           H  
ATOM     84  HA  LEU A   5      28.820  28.329  34.340  1.00  0.00           H  
ATOM     85  HB1 LEU A   5      31.065  28.959  33.469  1.00  0.00           H  
ATOM     86  HB2 LEU A   5      30.817  30.611  34.169  1.00  0.00           H  
ATOM     87  HG  LEU A   5      28.949  31.001  32.583  1.00  0.00           H  
ATOM     88 1HD1 LEU A   5      31.358  31.137  31.743  1.00  0.00           H  
ATOM     89 2HD1 LEU A   5      30.114  30.895  30.511  1.00  0.00           H  
ATOM     90 3HD1 LEU A   5      31.067  29.460  30.951  1.00  0.00           H  
ATOM     91 1HD2 LEU A   5      28.202  29.417  31.024  1.00  0.00           H  
ATOM     92 2HD2 LEU A   5      27.837  28.630  32.579  1.00  0.00           H  
ATOM     93 3HD2 LEU A   5      29.231  28.031  31.641  1.00  0.00           H  
ATOM     94  N   ARG A   6      30.020  29.324  37.274  1.00  0.00           N  
ATOM     95  CA  ARG A   6      30.350  28.879  38.684  1.00  0.00           C  
ATOM     96  C   ARG A   6      29.312  27.961  39.343  1.00  0.00           C  
ATOM     97  O   ARG A   6      29.644  26.995  40.003  1.00  0.00           O  
ATOM     98  CB  ARG A   6      30.671  30.142  39.560  1.00  0.00           C  
ATOM     99  CG  ARG A   6      30.755  30.043  41.098  1.00  0.00           C  
ATOM    100  CD  ARG A   6      29.404  30.330  41.776  1.00  0.00           C  
ATOM    101  NE  ARG A   6      29.523  30.124  43.225  1.00  0.00           N  
ATOM    102  CZ  ARG A   6      28.559  29.864  44.085  1.00  0.00           C  
ATOM    103  NH1 ARG A   6      27.314  29.783  43.790  1.00  0.00           N1+
ATOM    104  NH2 ARG A   6      28.906  29.733  45.344  1.00  0.00           N  
ATOM    105  HN  ARG A   6      29.731  30.266  37.119  1.00  0.00           H  
ATOM    106  HA  ARG A   6      31.219  28.238  38.674  1.00  0.00           H  
ATOM    107  HB1 ARG A   6      29.926  30.916  39.276  1.00  0.00           H  
ATOM    108  HB2 ARG A   6      31.698  30.494  39.324  1.00  0.00           H  
ATOM    109  HG1 ARG A   6      31.427  30.886  41.363  1.00  0.00           H  
ATOM    110  HG2 ARG A   6      31.196  29.067  41.392  1.00  0.00           H  
ATOM    111  HD1 ARG A   6      28.700  29.537  41.445  1.00  0.00           H  
ATOM    112  HD2 ARG A   6      28.995  31.345  41.587  1.00  0.00           H  
ATOM    113  HE  ARG A   6      30.369  30.474  43.628  1.00  0.00           H  
ATOM    114 1HH1 ARG A   6      26.800  29.300  44.500  1.00  0.00           H  
ATOM    115 2HH1 ARG A   6      27.036  29.567  42.854  1.00  0.00           H  
ATOM    116 1HH2 ARG A   6      29.849  29.980  45.570  1.00  0.00           H  
ATOM    117 2HH2 ARG A   6      28.222  29.932  46.046  1.00  0.00           H  
ATOM    118  N   ASN A   7      28.017  28.141  39.011  1.00  0.00           N  
ATOM    119  CA  ASN A   7      26.980  27.221  39.418  1.00  0.00           C  
ATOM    120  C   ASN A   7      26.930  25.935  38.556  1.00  0.00           C  
ATOM    121  O   ASN A   7      26.822  24.820  38.991  1.00  0.00           O  
ATOM    122  CB  ASN A   7      25.571  27.804  39.244  1.00  0.00           C  
ATOM    123  CG  ASN A   7      25.351  28.830  40.327  1.00  0.00           C  
ATOM    124  ND2 ASN A   7      24.216  29.497  40.229  1.00  0.00           N  
ATOM    125  OD1 ASN A   7      26.088  29.044  41.259  1.00  0.00           O  
ATOM    126  HN  ASN A   7      27.773  28.924  38.444  1.00  0.00           H  
ATOM    127  HA  ASN A   7      27.012  26.956  40.465  1.00  0.00           H  
ATOM    128  HB1 ASN A   7      24.759  27.067  39.421  1.00  0.00           H  
ATOM    129  HB2 ASN A   7      25.578  28.262  38.232  1.00  0.00           H  
ATOM    130 1HD2 ASN A   7      23.767  29.968  40.988  1.00  0.00           H  
ATOM    131 2HD2 ASN A   7      23.591  29.186  39.513  1.00  0.00           H  
ATOM    132  N   LEU A   8      27.199  25.993  37.236  1.00  0.00           N  
ATOM    133  CA  LEU A   8      26.963  24.832  36.438  1.00  0.00           C  
ATOM    134  C   LEU A   8      28.175  23.906  36.384  1.00  0.00           C  
ATOM    135  O   LEU A   8      27.949  22.733  36.069  1.00  0.00           O  
ATOM    136  CB  LEU A   8      26.645  25.247  35.010  1.00  0.00           C  
ATOM    137  CG  LEU A   8      25.355  26.068  34.832  1.00  0.00           C  
ATOM    138  CD1 LEU A   8      25.002  26.231  33.354  1.00  0.00           C  
ATOM    139  CD2 LEU A   8      24.143  25.288  35.543  1.00  0.00           C  
ATOM    140  HN  LEU A   8      27.193  26.902  36.827  1.00  0.00           H  
ATOM    141  HA  LEU A   8      26.143  24.217  36.778  1.00  0.00           H  
ATOM    142  HB1 LEU A   8      26.452  24.328  34.416  1.00  0.00           H  
ATOM    143  HB2 LEU A   8      27.504  25.798  34.572  1.00  0.00           H  
ATOM    144  HG  LEU A   8      25.324  27.027  35.392  1.00  0.00           H  
ATOM    145 1HD1 LEU A   8      25.649  27.040  32.953  1.00  0.00           H  
ATOM    146 2HD1 LEU A   8      23.935  26.495  33.195  1.00  0.00           H  
ATOM    147 3HD1 LEU A   8      25.182  25.272  32.822  1.00  0.00           H  
ATOM    148 1HD2 LEU A   8      24.173  25.089  36.636  1.00  0.00           H  
ATOM    149 2HD2 LEU A   8      23.916  24.398  34.918  1.00  0.00           H  
ATOM    150 3HD2 LEU A   8      23.263  25.948  35.395  1.00  0.00           H  
ATOM    151  N   GLY A   9      29.356  24.484  36.507  1.00  0.00           N  
ATOM    152  CA  GLY A   9      30.626  23.725  36.507  1.00  0.00           C  
ATOM    153  C   GLY A   9      31.079  23.463  35.052  1.00  0.00           C  
ATOM    154  O   GLY A   9      32.277  23.575  34.776  1.00  0.00           O  
ATOM    155  HN  GLY A   9      29.398  25.460  36.705  1.00  0.00           H  
ATOM    156  HA1 GLY A   9      30.423  22.761  36.950  1.00  0.00           H  
ATOM    157  HA2 GLY A   9      31.381  24.241  37.083  1.00  0.00           H  
ATOM    158  N   ASN A  10      30.170  23.120  34.103  1.00  0.00           N  
ATOM    159  CA  ASN A  10      30.515  22.890  32.662  1.00  0.00           C  
ATOM    160  C   ASN A  10      29.647  23.768  31.799  1.00  0.00           C  
ATOM    161  O   ASN A  10      28.565  24.080  32.143  1.00  0.00           O  
ATOM    162  CB  ASN A  10      30.504  21.438  32.213  1.00  0.00           C  
ATOM    163  CG  ASN A  10      31.269  20.651  33.276  1.00  0.00           C  
ATOM    164  ND2 ASN A  10      32.584  20.985  33.342  1.00  0.00           N  
ATOM    165  OD1 ASN A  10      30.761  19.805  34.034  1.00  0.00           O  
ATOM    166  HN  ASN A  10      29.188  23.085  34.271  1.00  0.00           H  
ATOM    167  HA  ASN A  10      31.545  23.198  32.562  1.00  0.00           H  
ATOM    168  HB1 ASN A  10      31.033  21.272  31.250  1.00  0.00           H  
ATOM    169  HB2 ASN A  10      29.470  21.039  32.142  1.00  0.00           H  
ATOM    170 1HD2 ASN A  10      33.214  20.633  34.033  1.00  0.00           H  
ATOM    171 2HD2 ASN A  10      32.987  21.797  32.920  1.00  0.00           H  
ATOM    172  N   GLY A  11      30.168  24.372  30.710  1.00  0.00           N  
ATOM    173  CA  GLY A  11      31.532  24.307  30.170  1.00  0.00           C  
ATOM    174  C   GLY A  11      31.860  25.757  29.835  1.00  0.00           C  
ATOM    175  O   GLY A  11      30.915  26.544  29.880  1.00  0.00           O  
ATOM    176  HN  GLY A  11      29.600  25.066  30.276  1.00  0.00           H  
ATOM    177  HA1 GLY A  11      31.441  23.718  29.270  1.00  0.00           H  
ATOM    178  HA2 GLY A  11      32.226  23.875  30.877  1.00  0.00           H  
ATOM    179  N   THR A  12      33.111  26.108  29.506  1.00  0.00           N  
ATOM    180  CA  THR A  12      33.501  27.430  28.987  1.00  0.00           C  
ATOM    181  C   THR A  12      32.712  27.823  27.700  1.00  0.00           C  
ATOM    182  O   THR A  12      32.536  27.054  26.780  1.00  0.00           O  
ATOM    183  CB  THR A  12      35.059  27.692  28.803  1.00  0.00           C  
ATOM    184  CG2 THR A  12      35.590  26.537  27.930  1.00  0.00           C  
ATOM    185  OG1 THR A  12      35.279  28.941  28.153  1.00  0.00           O  
ATOM    186  HN  THR A  12      33.718  25.318  29.475  1.00  0.00           H  
ATOM    187  HA  THR A  12      33.282  28.083  29.819  1.00  0.00           H  
ATOM    188  HB  THR A  12      35.408  27.735  29.857  1.00  0.00           H  
ATOM    189  HG1 THR A  12      36.214  29.060  27.971  1.00  0.00           H  
ATOM    190 1HG2 THR A  12      35.131  26.582  26.920  1.00  0.00           H  
ATOM    191 2HG2 THR A  12      35.229  25.558  28.312  1.00  0.00           H  
ATOM    192 3HG2 THR A  12      36.689  26.588  27.777  1.00  0.00           H  
ATOM    193  N   SER A  13      32.228  29.086  27.694  1.00  0.00           N  
ATOM    194  CA  SER A  13      31.498  29.744  26.505  1.00  0.00           C  
ATOM    195  C   SER A  13      32.213  29.789  25.179  1.00  0.00           C  
ATOM    196  O   SER A  13      33.213  30.413  25.020  1.00  0.00           O  
ATOM    197  CB  SER A  13      30.816  31.120  26.820  1.00  0.00           C  
ATOM    198  OG  SER A  13      29.868  31.046  27.840  1.00  0.00           O  
ATOM    199  HN  SER A  13      32.372  29.668  28.490  1.00  0.00           H  
ATOM    200  HA  SER A  13      30.588  29.181  26.360  1.00  0.00           H  
ATOM    201  HB1 SER A  13      30.282  31.523  25.933  1.00  0.00           H  
ATOM    202  HB2 SER A  13      31.618  31.855  27.047  1.00  0.00           H  
ATOM    203  HG1 SER A  13      29.038  31.377  27.488  1.00  0.00           H  
ATOM    204  N   LEU A  14      31.685  29.103  24.219  1.00  0.00           N  
ATOM    205  CA  LEU A  14      32.355  28.777  22.895  1.00  0.00           C  
ATOM    206  C   LEU A  14      32.258  29.868  21.883  1.00  0.00           C  
ATOM    207  O   LEU A  14      31.184  30.532  21.903  1.00  0.00           O  
ATOM    208  CB  LEU A  14      31.675  27.491  22.251  1.00  0.00           C  
ATOM    209  CG  LEU A  14      31.584  26.180  23.070  1.00  0.00           C  
ATOM    210  CD1 LEU A  14      30.953  25.103  22.192  1.00  0.00           C  
ATOM    211  CD2 LEU A  14      32.915  25.711  23.521  1.00  0.00           C  
ATOM    212  HN  LEU A  14      30.823  28.663  24.458  1.00  0.00           H  
ATOM    213  HA  LEU A  14      33.396  28.576  23.097  1.00  0.00           H  
ATOM    214  HB1 LEU A  14      32.059  27.345  21.218  1.00  0.00           H  
ATOM    215  HB2 LEU A  14      30.626  27.820  22.091  1.00  0.00           H  
ATOM    216  HG  LEU A  14      30.908  26.274  23.948  1.00  0.00           H  
ATOM    217 1HD1 LEU A  14      30.835  24.088  22.629  1.00  0.00           H  
ATOM    218 2HD1 LEU A  14      31.650  24.910  21.348  1.00  0.00           H  
ATOM    219 3HD1 LEU A  14      29.966  25.375  21.760  1.00  0.00           H  
ATOM    220 1HD2 LEU A  14      33.373  26.457  24.205  1.00  0.00           H  
ATOM    221 2HD2 LEU A  14      33.626  25.472  22.701  1.00  0.00           H  
ATOM    222 3HD2 LEU A  14      32.827  24.823  24.183  1.00  0.00           H  
ATOM    223  N   PRO A  15      33.254  30.279  21.129  1.00  0.00           N  
ATOM    224  CA  PRO A  15      33.089  31.280  20.091  1.00  0.00           C  
ATOM    225  CAT PRO A  15      30.107  32.472  17.889  1.00  0.00           C  
ATOM    226  C   PRO A  15      31.830  31.215  19.242  1.00  0.00           C  
ATOM    227  O   PRO A  15      31.328  30.116  18.990  1.00  0.00           O  
ATOM    228  CB  PRO A  15      34.383  31.231  19.257  1.00  0.00           C  
ATOM    229  CG  PRO A  15      35.494  30.652  20.241  1.00  0.00           C  
ATOM    230  CD  PRO A  15      34.696  29.801  21.194  1.00  0.00           C  
ATOM    231  NT  PRO A  15      31.269  32.370  18.776  1.00  0.00           N  
ATOM    232  HNT PRO A  15      31.789  33.197  18.976  1.00  0.00           H  
ATOM    233  HA  PRO A  15      32.995  32.244  20.568  1.00  0.00           H  
ATOM    234  HB1 PRO A  15      34.658  32.252  18.915  1.00  0.00           H  
ATOM    235  HB2 PRO A  15      34.323  30.376  18.550  1.00  0.00           H  
ATOM    236  HG1 PRO A  15      36.286  30.014  19.794  1.00  0.00           H  
ATOM    237  HG2 PRO A  15      35.911  31.545  20.754  1.00  0.00           H  
ATOM    238  HD1 PRO A  15      34.582  28.756  20.833  1.00  0.00           H  
ATOM    239  HD2 PRO A  15      35.075  29.801  22.238  1.00  0.00           H  
ATOM    240  HT1 PRO A  15      30.030  31.736  17.061  1.00  0.00           H  
ATOM    241  HT2 PRO A  15      29.932  33.531  17.602  1.00  0.00           H  
ATOM    242  HT3 PRO A  15      29.205  32.253  18.501  1.00  0.00           H  
TER   
ATOM    243  N   ANE5B   1      39.580  19.566  20.111  1.00  0.00           N  
ATOM    244  C   ANE5B   1      39.386  20.155  21.330  1.00  0.00           C  
ATOM    245  O   ANE5B   1      38.504  19.791  22.108  1.00  0.00           O  
ATOM    246  C1  ANE5B   1      38.758  18.419  15.636  1.00  0.00           C  
ATOM    247  C2  ANE5B   1      38.688  17.400  16.828  1.00  0.00           C  
ATOM    248  O2  ANE5B   1      38.327  16.122  16.500  1.00  0.00           O  
ATOM    249  C3  ANE5B   1      39.990  17.381  17.644  1.00  0.00           C  
ATOM    250  C4  ANE5B   1      39.716  17.300  19.111  1.00  0.00           C  
ATOM    251  O4  ANE5B   1      39.263  15.945  19.333  1.00  0.00           O  
ATOM    252  C5  ANE5B   1      38.830  18.407  19.649  1.00  0.00           C  
ATOM    253  C6  ANE5B   1      37.837  18.907  18.601  1.00  0.00           C  
ATOM    254  O6  ANE5B   1      37.588  17.960  17.567  1.00  0.00           O  
ATOM    255  C7  ANE5B   1      36.427  19.178  19.166  1.00  0.00           C  
ATOM    256  O7  ANE5B   1      35.837  17.950  19.574  1.00  0.00           O  
ATOM    257  C8  ANE5B   1      35.454  19.970  18.257  1.00  0.00           C  
ATOM    258  O8  ANE5B   1      36.164  21.150  17.779  1.00  0.00           O  
ATOM    259  C9  ANE5B   1      34.116  20.154  18.905  1.00  0.00           C  
ATOM    260  O9  ANE5B   1      33.180  20.467  17.920  1.00  0.00           O  
ATOM    261  O11 ANE5B   1      39.202  19.589  15.795  1.00  0.00           O  
ATOM    262  O12 ANE5B   1      38.355  17.927  14.523  1.00  0.00           O  
ATOM    263  CT  ANE5B   1      40.385  21.220  21.708  1.00  0.00           C  
ATOM    264  HN  ANE5B   1      40.361  19.915  19.599  1.00  0.00           H  
ATOM    265  HO2 ANE5B   1      37.862  16.331  15.686  1.00  0.00           H  
ATOM    266  HO4 ANE5B   1      38.726  15.727  18.568  1.00  0.00           H  
ATOM    267  HO7 ANE5B   1      36.173  17.432  18.839  1.00  0.00           H  
ATOM    268  HO9 ANE5B   1      33.414  21.320  17.547  1.00  0.00           H  
ATOM    269  HT1 ANE5B   1      41.300  21.187  21.079  1.00  0.00           H  
ATOM    270  HT2 ANE5B   1      40.623  21.009  22.773  1.00  0.00           H  
ATOM    271  HT3 ANE5B   1      39.919  22.215  21.545  1.00  0.00           H  
ATOM    272  H4  ANE5B   1      40.679  17.397  19.656  1.00  0.00           H  
ATOM    273  H5  ANE5B   1      38.266  17.996  20.513  1.00  0.00           H  
ATOM    274  H6  ANE5B   1      38.181  19.862  18.152  1.00  0.00           H  
ATOM    275  H7  ANE5B   1      36.512  19.734  20.124  1.00  0.00           H  
ATOM    276  H8  ANE5B   1      35.273  19.322  17.374  1.00  0.00           H  
ATOM    277  H31 ANE5B   1      40.552  18.288  17.334  1.00  0.00           H  
ATOM    278  H32 ANE5B   1      40.582  16.481  17.373  1.00  0.00           H  
ATOM    279  H91 ANE5B   1      34.147  20.824  19.791  1.00  0.00           H  
ATOM    280  H92 ANE5B   1      33.783  19.188  19.340  1.00  0.00           H  
ATOM    281  N   ANE5B   2      36.921  25.498  21.283  1.00  0.00           N  
ATOM    282  C   ANE5B   2      37.822  25.954  22.215  1.00  0.00           C  
ATOM    283  O   ANE5B   2      38.671  25.322  22.791  1.00  0.00           O  
ATOM    284  C1  ANE5B   2      34.707  23.187  17.876  1.00  0.00           C  
ATOM    285  C2  ANE5B   2      35.998  22.363  18.500  1.00  0.00           C  
ATOM    286  C3  ANE5B   2      37.305  23.110  18.241  1.00  0.00           C  
ATOM    287  C4  ANE5B   2      37.357  24.415  19.025  1.00  0.00           C  
ATOM    288  O4  ANE5B   2      38.600  25.120  18.851  1.00  0.00           O  
ATOM    289  C5  ANE5B   2      37.092  24.206  20.560  1.00  0.00           C  
ATOM    290  C6  ANE5B   2      35.942  23.249  20.784  1.00  0.00           C  
ATOM    291  O6  ANE5B   2      35.991  22.124  19.890  1.00  0.00           O  
ATOM    292  C7  ANE5B   2      35.869  22.761  22.277  1.00  0.00           C  
ATOM    293  O7  ANE5B   2      37.148  22.294  22.750  1.00  0.00           O  
ATOM    294  C8  ANE5B   2      34.924  21.637  22.437  1.00  0.00           C  
ATOM    295  O8  ANE5B   2      33.569  22.095  22.330  1.00  0.00           O  
ATOM    296  C9  ANE5B   2      34.993  20.819  23.644  1.00  0.00           C  
ATOM    297  O9  ANE5B   2      33.885  19.945  23.888  1.00  0.00           O  
ATOM    298  O11 ANE5B   2      34.029  23.879  18.648  1.00  0.00           O  
ATOM    299  O12 ANE5B   2      34.537  22.914  16.713  1.00  0.00           O  
ATOM    300  CT  ANE5B   2      37.597  27.425  22.519  1.00  0.00           C  
ATOM    301  HN  ANE5B   2      36.150  26.049  20.973  1.00  0.00           H  
ATOM    302  HO4 ANE5B   2      38.339  26.042  18.795  1.00  0.00           H  
ATOM    303  HO7 ANE5B   2      37.393  21.489  22.288  1.00  0.00           H  
ATOM    304  HO8 ANE5B   2      33.183  22.003  23.205  1.00  0.00           H  
ATOM    305  HT1 ANE5B   2      37.902  27.555  23.580  1.00  0.00           H  
ATOM    306  HT2 ANE5B   2      36.528  27.709  22.414  1.00  0.00           H  
ATOM    307  HT3 ANE5B   2      38.272  28.063  21.911  1.00  0.00           H  
ATOM    308  H4  ANE5B   2      36.568  25.085  18.622  1.00  0.00           H  
ATOM    309  H5  ANE5B   2      38.033  23.732  20.910  1.00  0.00           H  
ATOM    310  H6  ANE5B   2      35.078  23.935  20.650  1.00  0.00           H  
ATOM    311  H7  ANE5B   2      35.596  23.600  22.953  1.00  0.00           H  
ATOM    312  H8  ANE5B   2      35.062  20.883  21.633  1.00  0.00           H  
ATOM    313  H31 ANE5B   2      37.459  23.180  17.143  1.00  0.00           H  
ATOM    314  H32 ANE5B   2      38.120  22.447  18.602  1.00  0.00           H  
ATOM    315  H91 ANE5B   2      35.193  21.437  24.546  1.00  0.00           H  
ATOM    316  H92 ANE5B   2      35.881  20.164  23.513  1.00  0.00           H  
ATOM    317  N   ANE5B   3      31.647  18.295  28.477  1.00  0.00           N  
ATOM    318  C   ANE5B   3      30.480  18.640  29.025  1.00  0.00           C  
ATOM    319  O   ANE5B   3      29.864  19.607  28.835  1.00  0.00           O  
ATOM    320  C1  ANE5B   3      35.393  18.328  25.136  1.00  0.00           C  
ATOM    321  C2  ANE5B   3      34.031  19.106  25.103  1.00  0.00           C  
ATOM    322  C3  ANE5B   3      32.848  18.274  24.986  1.00  0.00           C  
ATOM    323  C4  ANE5B   3      32.313  17.640  26.276  1.00  0.00           C  
ATOM    324  O4  ANE5B   3      31.045  17.055  26.001  1.00  0.00           O  
ATOM    325  C5  ANE5B   3      32.151  18.795  27.233  1.00  0.00           C  
ATOM    326  C6  ANE5B   3      33.433  19.520  27.439  1.00  0.00           C  
ATOM    327  O6  ANE5B   3      33.853  20.035  26.174  1.00  0.00           O  
ATOM    328  C7  ANE5B   3      33.420  20.571  28.567  1.00  0.00           C  
ATOM    329  O7  ANE5B   3      32.477  21.591  28.347  1.00  0.00           O  
ATOM    330  C8  ANE5B   3      34.820  21.230  28.628  1.00  0.00           C  
ATOM    331  O8  ANE5B   3      35.184  20.905  29.966  1.00  0.00           O  
ATOM    332  C9  ANE5B   3      35.006  22.694  28.345  1.00  0.00           C  
ATOM    333  O9  ANE5B   3      34.253  23.432  29.351  1.00  0.00           O  
ATOM    334  O11 ANE5B   3      36.163  18.482  26.101  1.00  0.00           O  
ATOM    335  O12 ANE5B   3      35.610  17.704  24.081  1.00  0.00           O  
ATOM    336  CT  ANE5B   3      29.987  17.836  30.144  1.00  0.00           C  
ATOM    337  HN  ANE5B   3      32.090  17.442  28.742  1.00  0.00           H  
ATOM    338  HO4 ANE5B   3      30.514  17.846  25.879  1.00  0.00           H  
ATOM    339  HO7 ANE5B   3      32.996  22.295  28.742  1.00  0.00           H  
ATOM    340  HO9 ANE5B   3      34.677  23.045  30.120  1.00  0.00           H  
ATOM    341  HT1 ANE5B   3      30.727  17.927  30.968  1.00  0.00           H  
ATOM    342  HT2 ANE5B   3      29.879  16.772  29.846  1.00  0.00           H  
ATOM    343  HT3 ANE5B   3      28.998  18.175  30.521  1.00  0.00           H  
ATOM    344  H4  ANE5B   3      33.032  16.954  26.772  1.00  0.00           H  
ATOM    345  H5  ANE5B   3      31.441  19.550  26.831  1.00  0.00           H  
ATOM    346  H6  ANE5B   3      34.137  18.709  27.724  1.00  0.00           H  
ATOM    347  H7  ANE5B   3      33.215  20.125  29.564  1.00  0.00           H  
ATOM    348  H8  ANE5B   3      35.482  20.663  27.940  1.00  0.00           H  
ATOM    349  H31 ANE5B   3      32.897  17.524  24.167  1.00  0.00           H  
ATOM    350  H32 ANE5B   3      32.064  18.967  24.614  1.00  0.00           H  
ATOM    351  H91 ANE5B   3      34.589  22.926  27.342  1.00  0.00           H  
ATOM    352  H92 ANE5B   3      36.034  23.088  28.494  1.00  0.00           H  
ATOM    353  N   ANE5B   4      38.464  22.737  34.011  1.00  0.00           N  
ATOM    354  C   ANE5B   4      39.716  22.298  34.088  1.00  0.00           C  
ATOM    355  O   ANE5B   4      40.327  21.713  33.197  1.00  0.00           O  
ATOM    356  C1  ANE5B   4      37.518  20.683  29.480  1.00  0.00           C  
ATOM    357  C2  ANE5B   4      36.468  21.239  30.516  1.00  0.00           C  
ATOM    358  C3  ANE5B   4      36.352  20.464  31.863  1.00  0.00           C  
ATOM    359  C4  ANE5B   4      37.399  20.937  32.850  1.00  0.00           C  
ATOM    360  O4  ANE5B   4      37.187  20.299  34.101  1.00  0.00           O  
ATOM    361  C5  ANE5B   4      37.589  22.431  32.898  1.00  0.00           C  
ATOM    362  C6  ANE5B   4      37.758  23.072  31.542  1.00  0.00           C  
ATOM    363  O6  ANE5B   4      36.550  22.676  30.846  1.00  0.00           O  
ATOM    364  C7  ANE5B   4      37.865  24.615  31.519  1.00  0.00           C  
ATOM    365  O7  ANE5B   4      36.547  25.231  31.731  1.00  0.00           O  
ATOM    366  C8  ANE5B   4      38.554  25.073  30.249  1.00  0.00           C  
ATOM    367  O8  ANE5B   4      39.896  24.527  30.088  1.00  0.00           O  
ATOM    368  C9  ANE5B   4      38.531  26.613  30.053  1.00  0.00           C  
ATOM    369  O9  ANE5B   4      39.305  27.048  28.941  1.00  0.00           O  
ATOM    370  O11 ANE5B   4      38.302  21.562  28.952  1.00  0.00           O  
ATOM    371  O12 ANE5B   4      37.509  19.464  29.203  1.00  0.00           O  
ATOM    372  CT  ANE5B   4      40.470  22.732  35.234  1.00  0.00           C  
ATOM    373  HN  ANE5B   4      38.024  23.004  34.865  1.00  0.00           H  
ATOM    374  HO4 ANE5B   4      36.499  20.698  34.639  1.00  0.00           H  
ATOM    375  HO7 ANE5B   4      36.557  25.745  32.541  1.00  0.00           H  
ATOM    376  HO8 ANE5B   4      40.370  25.361  30.124  1.00  0.00           H  
ATOM    377  HT1 ANE5B   4      40.251  22.090  36.114  1.00  0.00           H  
ATOM    378  HT2 ANE5B   4      40.432  23.791  35.566  1.00  0.00           H  
ATOM    379  HT3 ANE5B   4      41.552  22.562  35.044  1.00  0.00           H  
ATOM    380  H4  ANE5B   4      38.380  20.558  32.490  1.00  0.00           H  
ATOM    381  H5  ANE5B   4      36.644  22.890  33.260  1.00  0.00           H  
ATOM    382  H6  ANE5B   4      38.620  22.663  30.973  1.00  0.00           H  
ATOM    383  H7  ANE5B   4      38.566  24.920  32.326  1.00  0.00           H  
ATOM    384  H8  ANE5B   4      37.956  24.668  29.405  1.00  0.00           H  
ATOM    385  H31 ANE5B   4      36.462  19.369  31.716  1.00  0.00           H  
ATOM    386  H32 ANE5B   4      35.399  20.667  32.397  1.00  0.00           H  
ATOM    387  H91 ANE5B   4      38.850  27.005  31.042  1.00  0.00           H  
ATOM    388  H92 ANE5B   4      37.479  26.954  29.946  1.00  0.00           H  
ATOM    389  N   ANE5B   5      44.831  27.599  29.599  1.00  0.00           N  
ATOM    390  C   ANE5B   5      45.970  27.020  29.185  1.00  0.00           C  
ATOM    391  O   ANE5B   5      45.954  26.035  28.465  1.00  0.00           O  
ATOM    392  C1  ANE5B   5      40.193  29.100  29.921  1.00  0.00           C  
ATOM    393  C2  ANE5B   5      40.553  27.646  29.438  1.00  0.00           C  
ATOM    394  C3  ANE5B   5      41.321  27.464  28.198  1.00  0.00           C  
ATOM    395  C4  ANE5B   5      42.743  28.023  28.285  1.00  0.00           C  
ATOM    396  O4  ANE5B   5      43.354  27.933  27.008  1.00  0.00           O  
ATOM    397  C5  ANE5B   5      43.459  27.162  29.355  1.00  0.00           C  
ATOM    398  C6  ANE5B   5      42.615  27.116  30.642  1.00  0.00           C  
ATOM    399  O6  ANE5B   5      41.262  26.780  30.401  1.00  0.00           O  
ATOM    400  C7  ANE5B   5      43.066  26.125  31.673  1.00  0.00           C  
ATOM    401  O7  ANE5B   5      43.011  24.756  31.301  1.00  0.00           O  
ATOM    402  C8  ANE5B   5      42.547  26.418  33.028  1.00  0.00           C  
ATOM    403  O8  ANE5B   5      43.624  26.137  33.982  1.00  0.00           O  
ATOM    404  C9  ANE5B   5      41.343  25.610  33.379  1.00  0.00           C  
ATOM    405  O9  ANE5B   5      40.601  26.393  34.371  1.00  0.00           O  
ATOM    406  O11 ANE5B   5      39.636  29.808  29.071  1.00  0.00           O  
ATOM    407  O12 ANE5B   5      40.415  29.445  31.080  1.00  0.00           O  
ATOM    408  CT  ANE5B   5      47.238  27.608  29.674  1.00  0.00           C  
ATOM    409  HN  ANE5B   5      44.910  28.377  30.217  1.00  0.00           H  
ATOM    410  HO4 ANE5B   5      43.687  27.039  26.898  1.00  0.00           H  
ATOM    411  HO7 ANE5B   5      43.868  24.489  30.964  1.00  0.00           H  
ATOM    412  HO9 ANE5B   5      41.191  26.579  35.105  1.00  0.00           H  
ATOM    413  HT1 ANE5B   5      47.113  28.448  30.390  1.00  0.00           H  
ATOM    414  HT2 ANE5B   5      47.812  28.107  28.865  1.00  0.00           H  
ATOM    415  HT3 ANE5B   5      47.933  26.799  29.988  1.00  0.00           H  
ATOM    416  H4  ANE5B   5      42.773  29.047  28.715  1.00  0.00           H  
ATOM    417  H5  ANE5B   5      43.550  26.114  28.999  1.00  0.00           H  
ATOM    418  H6  ANE5B   5      42.577  28.151  31.046  1.00  0.00           H  
ATOM    419  H7  ANE5B   5      44.156  26.316  31.773  1.00  0.00           H  
ATOM    420  H8  ANE5B   5      42.294  27.500  33.021  1.00  0.00           H  
ATOM    421  H31 ANE5B   5      40.785  28.032  27.407  1.00  0.00           H  
ATOM    422  H32 ANE5B   5      41.437  26.391  27.931  1.00  0.00           H  
ATOM    423  H91 ANE5B   5      41.585  24.573  33.694  1.00  0.00           H  
ATOM    424  H92 ANE5B   5      40.670  25.461  32.508  1.00  0.00           H  
ATOM    425  N   ANE5B   6      44.512  26.346  39.515  1.00  0.00           N  
ATOM    426  C   ANE5B   6      44.807  25.488  40.517  1.00  0.00           C  
ATOM    427  O   ANE5B   6      45.093  24.329  40.372  1.00  0.00           O  
ATOM    428  C1  ANE5B   6      43.223  28.300  35.256  1.00  0.00           C  
ATOM    429  C2  ANE5B   6      43.578  26.733  35.252  1.00  0.00           C  
ATOM    430  C3  ANE5B   6      45.067  26.480  35.637  1.00  0.00           C  
ATOM    431  C4  ANE5B   6      45.427  26.647  37.107  1.00  0.00           C  
ATOM    432  O4  ANE5B   6      46.781  26.256  37.288  1.00  0.00           O  
ATOM    433  C5  ANE5B   6      44.420  25.972  38.095  1.00  0.00           C  
ATOM    434  C6  ANE5B   6      42.962  26.226  37.544  1.00  0.00           C  
ATOM    435  O6  ANE5B   6      42.781  25.933  36.167  1.00  0.00           O  
ATOM    436  C7  ANE5B   6      41.947  25.276  38.301  1.00  0.00           C  
ATOM    437  O7  ANE5B   6      42.076  23.894  37.881  1.00  0.00           O  
ATOM    438  C8  ANE5B   6      40.523  25.703  38.006  1.00  0.00           C  
ATOM    439  O8  ANE5B   6      40.310  26.974  38.630  1.00  0.00           O  
ATOM    440  C9  ANE5B   6      39.382  24.769  38.334  1.00  0.00           C  
ATOM    441  O9  ANE5B   6      38.141  25.517  38.408  1.00  0.00           O  
ATOM    442  O11 ANE5B   6      44.102  29.091  34.767  1.00  0.00           O  
ATOM    443  O12 ANE5B   6      42.096  28.628  35.762  1.00  0.00           O  
ATOM    444  CT  ANE5B   6      44.700  26.091  41.915  1.00  0.00           C  
ATOM    445  HN  ANE5B   6      44.185  27.272  39.684  1.00  0.00           H  
ATOM    446  HO4 ANE5B   6      46.914  25.335  37.053  1.00  0.00           H  
ATOM    447  HO7 ANE5B   6      42.619  23.978  37.093  1.00  0.00           H  
ATOM    448  HO8 ANE5B   6      39.720  27.413  38.013  1.00  0.00           H  
ATOM    449  HT1 ANE5B   6      45.556  25.665  42.481  1.00  0.00           H  
ATOM    450  HT2 ANE5B   6      43.721  25.865  42.390  1.00  0.00           H  
ATOM    451  HT3 ANE5B   6      44.780  27.199  41.874  1.00  0.00           H  
ATOM    452  H4  ANE5B   6      45.276  27.731  37.294  1.00  0.00           H  
ATOM    453  H5  ANE5B   6      44.549  24.875  37.980  1.00  0.00           H  
ATOM    454  H6  ANE5B   6      42.565  27.250  37.712  1.00  0.00           H  
ATOM    455  H7  ANE5B   6      42.117  25.237  39.398  1.00  0.00           H  
ATOM    456  H8  ANE5B   6      40.523  25.950  36.923  1.00  0.00           H  
ATOM    457  H31 ANE5B   6      45.799  27.003  34.983  1.00  0.00           H  
ATOM    458  H32 ANE5B   6      45.220  25.401  35.422  1.00  0.00           H  
ATOM    459  H91 ANE5B   6      39.522  24.262  39.313  1.00  0.00           H  
ATOM    460  H92 ANE5B   6      39.388  23.997  37.535  1.00  0.00           H  
ATOM    461  N   ANE5B   7      33.907  25.925  34.905  1.00  0.00           N  
ATOM    462  C   ANE5B   7      33.334  26.896  34.128  1.00  0.00           C  
ATOM    463  O   ANE5B   7      33.591  28.099  34.180  1.00  0.00           O  
ATOM    464  C1  ANE5B   7      36.898  23.597  37.495  1.00  0.00           C  
ATOM    465  C2  ANE5B   7      37.113  25.178  37.486  1.00  0.00           C  
ATOM    466  C3  ANE5B   7      37.364  25.870  36.224  1.00  0.00           C  
ATOM    467  C4  ANE5B   7      36.246  25.743  35.296  1.00  0.00           C  
ATOM    468  O4  ANE5B   7      36.667  26.393  34.103  1.00  0.00           O  
ATOM    469  C5  ANE5B   7      34.919  26.233  35.900  1.00  0.00           C  
ATOM    470  C6  ANE5B   7      34.724  25.475  37.211  1.00  0.00           C  
ATOM    471  O6  ANE5B   7      35.869  25.724  38.017  1.00  0.00           O  
ATOM    472  C7  ANE5B   7      33.514  25.963  38.005  1.00  0.00           C  
ATOM    473  O7  ANE5B   7      33.632  27.361  38.287  1.00  0.00           O  
ATOM    474  C8  ANE5B   7      33.278  25.195  39.322  1.00  0.00           C  
ATOM    475  O8  ANE5B   7      31.926  24.768  39.317  1.00  0.00           O  
ATOM    476  C9  ANE5B   7      33.592  26.074  40.600  1.00  0.00           C  
ATOM    477  O9  ANE5B   7      32.700  27.090  40.967  1.00  0.00           O  
ATOM    478  O11 ANE5B   7      37.192  22.990  36.410  1.00  0.00           O  
ATOM    479  O12 ANE5B   7      36.713  23.070  38.630  1.00  0.00           O  
ATOM    480  CT  ANE5B   7      32.283  26.401  33.205  1.00  0.00           C  
ATOM    481  HN  ANE5B   7      33.417  25.059  34.857  1.00  0.00           H  
ATOM    482  HO4 ANE5B   7      36.925  27.287  34.338  1.00  0.00           H  
ATOM    483  HO7 ANE5B   7      33.177  27.435  39.129  1.00  0.00           H  
ATOM    484  HO9 ANE5B   7      31.848  26.653  40.902  1.00  0.00           H  
ATOM    485  HT1 ANE5B   7      31.307  26.338  33.733  1.00  0.00           H  
ATOM    486  HT2 ANE5B   7      32.498  25.382  32.817  1.00  0.00           H  
ATOM    487  HT3 ANE5B   7      32.181  27.175  32.414  1.00  0.00           H  
ATOM    488  H4  ANE5B   7      36.066  24.692  34.985  1.00  0.00           H  
ATOM    489  H5  ANE5B   7      34.997  27.324  36.092  1.00  0.00           H  
ATOM    490  H6  ANE5B   7      34.586  24.376  37.119  1.00  0.00           H  
ATOM    491  H7  ANE5B   7      32.645  25.753  37.345  1.00  0.00           H  
ATOM    492  H8  ANE5B   7      33.918  24.292  39.223  1.00  0.00           H  
ATOM    493  H31 ANE5B   7      38.290  25.509  35.727  1.00  0.00           H  
ATOM    494  H32 ANE5B   7      37.570  26.949  36.386  1.00  0.00           H  
ATOM    495  H91 ANE5B   7      34.640  26.434  40.522  1.00  0.00           H  
ATOM    496  H92 ANE5B   7      33.589  25.315  41.411  1.00  0.00           H  
ATOM    497  N   ANE5B   8      27.783  23.639  42.539  1.00  0.00           N  
ATOM    498  C   ANE5B   8      26.559  24.165  42.632  1.00  0.00           C  
ATOM    499  O   ANE5B   8      26.235  25.124  41.981  1.00  0.00           O  
ATOM    500  C1  ANE5B   8      32.554  22.999  41.113  1.00  0.00           C  
ATOM    501  C2  ANE5B   8      31.544  24.053  40.522  1.00  0.00           C  
ATOM    502  C3  ANE5B   8      30.319  23.488  39.839  1.00  0.00           C  
ATOM    503  C4  ANE5B   8      29.239  22.994  40.730  1.00  0.00           C  
ATOM    504  O4  ANE5B   8      28.194  22.586  39.930  1.00  0.00           O  
ATOM    505  C5  ANE5B   8      28.841  24.075  41.658  1.00  0.00           C  
ATOM    506  C6  ANE5B   8      30.119  24.574  42.419  1.00  0.00           C  
ATOM    507  O6  ANE5B   8      31.152  25.001  41.512  1.00  0.00           O  
ATOM    508  C7  ANE5B   8      29.988  25.704  43.437  1.00  0.00           C  
ATOM    509  O7  ANE5B   8      29.627  26.944  42.847  1.00  0.00           O  
ATOM    510  C8  ANE5B   8      31.273  25.938  44.229  1.00  0.00           C  
ATOM    511  O8  ANE5B   8      31.397  24.881  45.239  1.00  0.00           O  
ATOM    512  C9  ANE5B   8      31.439  27.253  44.936  1.00  0.00           C  
ATOM    513  O9  ANE5B   8      32.508  27.271  45.898  1.00  0.00           O  
ATOM    514  O11 ANE5B   8      32.919  23.110  42.300  1.00  0.00           O  
ATOM    515  O12 ANE5B   8      32.996  22.166  40.223  1.00  0.00           O  
ATOM    516  CT  ANE5B   8      25.667  23.450  43.631  1.00  0.00           C  
ATOM    517  HN  ANE5B   8      28.060  22.981  43.235  1.00  0.00           H  
ATOM    518  HO4 ANE5B   8      27.791  23.301  39.432  1.00  0.00           H  
ATOM    519  HO7 ANE5B   8      29.578  26.808  41.898  1.00  0.00           H  
ATOM    520  HO8 ANE5B   8      31.836  25.389  45.925  1.00  0.00           H  
ATOM    521  HT1 ANE5B   8      25.921  23.846  44.637  1.00  0.00           H  
ATOM    522  HT2 ANE5B   8      25.773  22.350  43.517  1.00  0.00           H  
ATOM    523  HT3 ANE5B   8      24.609  23.734  43.447  1.00  0.00           H  
ATOM    524  H4  ANE5B   8      29.547  22.201  41.445  1.00  0.00           H  
ATOM    525  H5  ANE5B   8      28.540  25.001  41.123  1.00  0.00           H  
ATOM    526  H6  ANE5B   8      30.455  23.725  43.052  1.00  0.00           H  
ATOM    527  H7  ANE5B   8      29.185  25.444  44.159  1.00  0.00           H  
ATOM    528  H8  ANE5B   8      32.206  25.815  43.639  1.00  0.00           H  
ATOM    529  H31 ANE5B   8      30.631  22.666  39.159  1.00  0.00           H  
ATOM    530  H32 ANE5B   8      29.835  24.117  39.061  1.00  0.00           H  
ATOM    531  H91 ANE5B   8      30.513  27.330  45.544  1.00  0.00           H  
ATOM    532  H92 ANE5B   8      31.643  28.067  44.208  1.00  0.00           H  
ATOM    533  N   ANE5B   9      31.846  27.247  51.498  1.00  0.00           N  
ATOM    534  C   ANE5B   9      32.069  28.339  52.286  1.00  0.00           C  
ATOM    535  O   ANE5B   9      32.268  29.431  51.806  1.00  0.00           O  
ATOM    536  C1  ANE5B   9      32.235  29.495  46.802  1.00  0.00           C  
ATOM    537  C2  ANE5B   9      32.274  27.928  47.121  1.00  0.00           C  
ATOM    538  C3  ANE5B   9      33.455  27.467  47.993  1.00  0.00           C  
ATOM    539  C4  ANE5B   9      33.332  27.869  49.505  1.00  0.00           C  
ATOM    540  O4  ANE5B   9      34.474  27.354  50.203  1.00  0.00           O  
ATOM    541  C5  ANE5B   9      32.055  27.217  50.078  1.00  0.00           C  
ATOM    542  C6  ANE5B   9      30.897  27.770  49.225  1.00  0.00           C  
ATOM    543  O6  ANE5B   9      31.077  27.392  47.826  1.00  0.00           O  
ATOM    544  C7  ANE5B   9      29.472  27.416  49.676  1.00  0.00           C  
ATOM    545  O7  ANE5B   9      29.478  26.086  50.187  1.00  0.00           O  
ATOM    546  C8  ANE5B   9      28.358  27.588  48.613  1.00  0.00           C  
ATOM    547  O8  ANE5B   9      27.149  28.114  49.250  1.00  0.00           O  
ATOM    548  C9  ANE5B   9      28.103  26.332  47.760  1.00  0.00           C  
ATOM    549  O9  ANE5B   9      27.355  25.353  48.546  1.00  0.00           O  
ATOM    550  O11 ANE5B   9      33.222  29.930  46.215  1.00  0.00           O  
ATOM    551  O12 ANE5B   9      31.181  30.117  46.964  1.00  0.00           O  
ATOM    552  CT  ANE5B   9      31.813  28.159  53.758  1.00  0.00           C  
ATOM    553  HN  ANE5B   9      31.495  26.382  51.848  1.00  0.00           H  
ATOM    554  HO4 ANE5B   9      34.599  26.421  50.013  1.00  0.00           H  
ATOM    555  HO7 ANE5B   9      28.879  25.678  49.558  1.00  0.00           H  
ATOM    556  HO9 ANE5B   9      26.559  25.782  48.869  1.00  0.00           H  
ATOM    557  HT1 ANE5B   9      31.672  29.130  54.279  1.00  0.00           H  
ATOM    558  HT2 ANE5B   9      32.630  27.608  54.270  1.00  0.00           H  
ATOM    559  HT3 ANE5B   9      30.913  27.537  53.949  1.00  0.00           H  
ATOM    560  H4  ANE5B   9      33.242  28.975  49.548  1.00  0.00           H  
ATOM    561  H5  ANE5B   9      32.208  26.158  49.778  1.00  0.00           H  
ATOM    562  H6  ANE5B   9      30.913  28.870  49.373  1.00  0.00           H  
ATOM    563  H7  ANE5B   9      29.288  28.046  50.572  1.00  0.00           H  
ATOM    564  H8  ANE5B   9      28.863  28.283  47.909  1.00  0.00           H  
ATOM    565  H31 ANE5B   9      34.447  27.799  47.617  1.00  0.00           H  
ATOM    566  H32 ANE5B   9      33.629  26.372  47.929  1.00  0.00           H  
ATOM    567  H91 ANE5B   9      29.056  25.823  47.500  1.00  0.00           H  
ATOM    568  H92 ANE5B   9      27.583  26.507  46.794  1.00  0.00           H  
ATOM    569  N   ANE5B  10      21.783  28.199  49.219  1.00  0.00           N  
ATOM    570  C   ANE5B  10      20.934  28.149  50.206  1.00  0.00           C  
ATOM    571  O   ANE5B  10      21.274  27.974  51.382  1.00  0.00           O  
ATOM    572  C1  ANE5B  10      26.271  29.155  47.179  1.00  0.00           C  
ATOM    573  C2  ANE5B  10      25.979  28.323  48.448  1.00  0.00           C  
ATOM    574  C3  ANE5B  10      25.275  29.184  49.563  1.00  0.00           C  
ATOM    575  C4  ANE5B  10      23.842  29.379  49.435  1.00  0.00           C  
ATOM    576  O4  ANE5B  10      23.440  30.143  50.592  1.00  0.00           O  
ATOM    577  C5  ANE5B  10      23.186  28.029  49.362  1.00  0.00           C  
ATOM    578  C6  ANE5B  10      23.870  27.257  48.228  1.00  0.00           C  
ATOM    579  O6  ANE5B  10      25.316  27.124  48.236  1.00  0.00           O  
ATOM    580  C7  ANE5B  10      23.423  25.740  48.115  1.00  0.00           C  
ATOM    581  O7  ANE5B  10      24.011  24.848  49.132  1.00  0.00           O  
ATOM    582  C8  ANE5B  10      23.766  25.283  46.680  1.00  0.00           C  
ATOM    583  O8  ANE5B  10      25.023  25.658  46.120  1.00  0.00           O  
ATOM    584  C9  ANE5B  10      22.677  25.613  45.673  1.00  0.00           C  
ATOM    585  O9  ANE5B  10      22.880  26.831  44.951  1.00  0.00           O  
ATOM    586  O11 ANE5B  10      25.555  28.999  46.111  1.00  0.00           O  
ATOM    587  O12 ANE5B  10      27.177  30.026  47.337  1.00  0.00           O  
ATOM    588  CT  ANE5B  10      19.492  28.354  49.841  1.00  0.00           C  
ATOM    589  HN  ANE5B  10      21.447  28.529  48.341  1.00  0.00           H  
ATOM    590  HO4 ANE5B  10      22.491  30.011  50.521  1.00  0.00           H  
ATOM    591  HO7 ANE5B  10      24.298  24.040  48.700  1.00  0.00           H  
ATOM    592  HO8 ANE5B  10      25.611  26.019  46.788  1.00  0.00           H  
ATOM    593  HO9 ANE5B  10      23.823  26.990  44.873  1.00  0.00           H  
ATOM    594  HT1 ANE5B  10      18.986  28.674  50.776  1.00  0.00           H  
ATOM    595  HT2 ANE5B  10      18.912  27.454  49.545  1.00  0.00           H  
ATOM    596  HT3 ANE5B  10      19.446  29.127  49.045  1.00  0.00           H  
ATOM    597  H4  ANE5B  10      23.546  29.937  48.521  1.00  0.00           H  
ATOM    598  H5  ANE5B  10      23.384  27.438  50.281  1.00  0.00           H  
ATOM    599  H6  ANE5B  10      23.634  27.839  47.312  1.00  0.00           H  
ATOM    600  H7  ANE5B  10      22.318  25.716  48.230  1.00  0.00           H  
ATOM    601  H8  ANE5B  10      23.752  24.172  46.691  1.00  0.00           H  
ATOM    602  H31 ANE5B  10      25.783  30.171  49.501  1.00  0.00           H  
ATOM    603  H32 ANE5B  10      25.492  28.885  50.611  1.00  0.00           H  
ATOM    604  H91 ANE5B  10      21.647  25.511  46.075  1.00  0.00           H  
ATOM    605  H92 ANE5B  10      22.745  24.868  44.851  1.00  0.00           H  
END
