# Supplementary material for: Rational identification and characterisation of peptide ligands for targeting polysialic acid
Source: Sci Rep. 2020 May 6;10:7697. doi: 10.1038/s41598-020-64088-z (PMC7203153; doi:10.1038/s41598-020-64088-z)
Supplement: Supplementary file 2 — Supplementary Information 2. [file 41598_2020_64088_MOESM2_ESM.zip › Supplementary PDB Files (txt)/II-P336 with 2_8-PSA (Snapshot).txt]

ATOM      1  N   ASN A   1      27.021  41.130  27.478  1.00  0.00           N  
ATOM      2  CA  ASN A   1      28.112  40.956  26.577  1.00  0.00           C  
ATOM      3  CAY ASN A   1      25.130  40.563  28.801  1.00  0.00           C  
ATOM      4  C   ASN A   1      29.240  40.005  27.103  1.00  0.00           C  
ATOM      5  O   ASN A   1      29.710  40.137  28.254  1.00  0.00           O  
ATOM      6  CB  ASN A   1      28.874  42.242  26.164  1.00  0.00           C  
ATOM      7  CG  ASN A   1      27.961  43.266  25.393  1.00  0.00           C  
ATOM      8  ND2 ASN A   1      28.325  44.525  25.396  1.00  0.00           N  
ATOM      9  OD1 ASN A   1      26.897  42.877  24.938  1.00  0.00           O  
ATOM     10  CY  ASN A   1      26.207  40.199  27.821  1.00  0.00           C  
ATOM     11  OY  ASN A   1      26.241  39.030  27.425  1.00  0.00           O  
ATOM     12  HN  ASN A   1      26.853  42.056  27.807  1.00  0.00           H  
ATOM     13  HA  ASN A   1      27.632  40.522  25.712  1.00  0.00           H  
ATOM     14  HB1 ASN A   1      29.634  41.977  25.399  1.00  0.00           H  
ATOM     15  HB2 ASN A   1      29.495  42.728  26.945  1.00  0.00           H  
ATOM     16 1HD2 ASN A   1      27.718  45.247  25.066  1.00  0.00           H  
ATOM     17 2HD2 ASN A   1      29.307  44.600  25.573  1.00  0.00           H  
ATOM     18  HY1 ASN A   1      24.539  39.684  29.139  1.00  0.00           H  
ATOM     19  HY2 ASN A   1      24.471  41.336  28.351  1.00  0.00           H  
ATOM     20  HY3 ASN A   1      25.651  41.002  29.679  1.00  0.00           H  
ATOM     21  N   ARG A   2      29.632  39.084  26.283  1.00  0.00           N  
ATOM     22  CA  ARG A   2      30.580  38.048  26.582  1.00  0.00           C  
ATOM     23  C   ARG A   2      30.346  37.085  27.760  1.00  0.00           C  
ATOM     24  O   ARG A   2      31.301  36.477  28.256  1.00  0.00           O  
ATOM     25  CB  ARG A   2      32.026  38.594  26.489  1.00  0.00           C  
ATOM     26  CG  ARG A   2      32.387  39.036  25.082  1.00  0.00           C  
ATOM     27  CD  ARG A   2      32.818  37.921  24.197  1.00  0.00           C  
ATOM     28  NE  ARG A   2      34.158  37.387  24.632  1.00  0.00           N  
ATOM     29  CZ  ARG A   2      34.936  36.665  23.824  1.00  0.00           C  
ATOM     30  NH1 ARG A   2      34.606  35.816  22.909  1.00  0.00           N1+
ATOM     31  NH2 ARG A   2      36.202  36.930  23.913  1.00  0.00           N  
ATOM     32  HN  ARG A   2      29.094  38.919  25.460  1.00  0.00           H  
ATOM     33  HA  ARG A   2      30.489  37.478  25.669  1.00  0.00           H  
ATOM     34  HB1 ARG A   2      32.811  37.956  26.949  1.00  0.00           H  
ATOM     35  HB2 ARG A   2      32.139  39.489  27.137  1.00  0.00           H  
ATOM     36  HG1 ARG A   2      33.303  39.665  25.088  1.00  0.00           H  
ATOM     37  HG2 ARG A   2      31.581  39.567  24.532  1.00  0.00           H  
ATOM     38  HD1 ARG A   2      32.953  38.101  23.108  1.00  0.00           H  
ATOM     39  HD2 ARG A   2      32.096  37.078  24.160  1.00  0.00           H  
ATOM     40  HE  ARG A   2      34.712  37.857  25.320  1.00  0.00           H  
ATOM     41 1HH1 ARG A   2      33.627  35.706  22.739  1.00  0.00           H  
ATOM     42 2HH1 ARG A   2      35.286  35.499  22.248  1.00  0.00           H  
ATOM     43 1HH2 ARG A   2      36.750  36.603  23.143  1.00  0.00           H  
ATOM     44 2HH2 ARG A   2      36.432  37.781  24.386  1.00  0.00           H  
ATOM     45  N   THR A   3      29.129  36.967  28.297  1.00  0.00           N  
ATOM     46  CA  THR A   3      29.035  36.527  29.722  1.00  0.00           C  
ATOM     47  C   THR A   3      28.903  35.009  29.977  1.00  0.00           C  
ATOM     48  O   THR A   3      28.999  34.556  31.117  1.00  0.00           O  
ATOM     49  CB  THR A   3      27.833  37.204  30.423  1.00  0.00           C  
ATOM     50  CG2 THR A   3      28.014  38.765  30.417  1.00  0.00           C  
ATOM     51  OG1 THR A   3      26.619  37.016  29.731  1.00  0.00           O  
ATOM     52  HN  THR A   3      28.333  37.462  27.958  1.00  0.00           H  
ATOM     53  HA  THR A   3      29.864  36.914  30.295  1.00  0.00           H  
ATOM     54  HB  THR A   3      27.733  36.813  31.458  1.00  0.00           H  
ATOM     55  HG1 THR A   3      26.365  37.929  29.577  1.00  0.00           H  
ATOM     56 1HG2 THR A   3      27.157  39.133  31.021  1.00  0.00           H  
ATOM     57 2HG2 THR A   3      27.818  39.143  29.391  1.00  0.00           H  
ATOM     58 3HG2 THR A   3      28.987  39.048  30.873  1.00  0.00           H  
ATOM     59  N   VAL A   4      28.739  34.234  28.915  1.00  0.00           N  
ATOM     60  CA  VAL A   4      28.584  32.780  28.931  1.00  0.00           C  
ATOM     61  C   VAL A   4      29.971  32.187  28.717  1.00  0.00           C  
ATOM     62  O   VAL A   4      30.695  32.571  27.793  1.00  0.00           O  
ATOM     63  CB  VAL A   4      27.671  32.265  27.738  1.00  0.00           C  
ATOM     64  CG1 VAL A   4      27.691  30.739  27.663  1.00  0.00           C  
ATOM     65  CG2 VAL A   4      26.189  32.722  27.984  1.00  0.00           C  
ATOM     66  HN  VAL A   4      28.593  34.717  28.055  1.00  0.00           H  
ATOM     67  HA  VAL A   4      28.155  32.468  29.872  1.00  0.00           H  
ATOM     68  HB  VAL A   4      28.054  32.544  26.734  1.00  0.00           H  
ATOM     69 1HG1 VAL A   4      28.684  30.406  27.292  1.00  0.00           H  
ATOM     70 2HG1 VAL A   4      26.926  30.273  27.006  1.00  0.00           H  
ATOM     71 3HG1 VAL A   4      27.571  30.431  28.724  1.00  0.00           H  
ATOM     72 1HG2 VAL A   4      25.602  32.316  27.133  1.00  0.00           H  
ATOM     73 2HG2 VAL A   4      26.108  33.829  28.041  1.00  0.00           H  
ATOM     74 3HG2 VAL A   4      25.874  32.399  29.000  1.00  0.00           H  
ATOM     75  N   LEU A   5      30.407  31.281  29.629  1.00  0.00           N  
ATOM     76  CA  LEU A   5      31.760  30.709  29.555  1.00  0.00           C  
ATOM     77  C   LEU A   5      31.784  29.344  29.004  1.00  0.00           C  
ATOM     78  O   LEU A   5      30.671  28.692  29.076  1.00  0.00           O  
ATOM     79  CB  LEU A   5      32.409  30.642  30.972  1.00  0.00           C  
ATOM     80  CG  LEU A   5      32.350  31.961  31.696  1.00  0.00           C  
ATOM     81  CD1 LEU A   5      33.110  31.931  33.043  1.00  0.00           C  
ATOM     82  CD2 LEU A   5      32.900  33.115  30.841  1.00  0.00           C  
ATOM     83  HN  LEU A   5      29.918  30.932  30.424  1.00  0.00           H  
ATOM     84  HA  LEU A   5      32.349  31.352  28.917  1.00  0.00           H  
ATOM     85  HB1 LEU A   5      33.455  30.306  30.810  1.00  0.00           H  
ATOM     86  HB2 LEU A   5      32.025  29.850  31.651  1.00  0.00           H  
ATOM     87  HG  LEU A   5      31.312  32.312  31.883  1.00  0.00           H  
ATOM     88 1HD1 LEU A   5      32.533  31.210  33.661  1.00  0.00           H  
ATOM     89 2HD1 LEU A   5      33.108  32.911  33.565  1.00  0.00           H  
ATOM     90 3HD1 LEU A   5      34.143  31.573  32.846  1.00  0.00           H  
ATOM     91 1HD2 LEU A   5      32.299  33.254  29.917  1.00  0.00           H  
ATOM     92 2HD2 LEU A   5      33.967  33.107  30.530  1.00  0.00           H  
ATOM     93 3HD2 LEU A   5      32.791  34.043  31.442  1.00  0.00           H  
ATOM     94  N   ARG A   6      32.889  28.798  28.354  1.00  0.00           N  
ATOM     95  CA  ARG A   6      33.051  27.503  27.799  1.00  0.00           C  
ATOM     96  C   ARG A   6      32.638  26.336  28.636  1.00  0.00           C  
ATOM     97  O   ARG A   6      31.919  25.405  28.251  1.00  0.00           O  
ATOM     98  CB  ARG A   6      34.496  27.301  27.143  1.00  0.00           C  
ATOM     99  CG  ARG A   6      34.822  28.262  25.987  1.00  0.00           C  
ATOM    100  CD  ARG A   6      36.293  28.308  25.562  1.00  0.00           C  
ATOM    101  NE  ARG A   6      36.441  28.924  24.162  1.00  0.00           N  
ATOM    102  CZ  ARG A   6      37.541  29.567  23.784  1.00  0.00           C  
ATOM    103  NH1 ARG A   6      38.620  29.627  24.501  1.00  0.00           N1+
ATOM    104  NH2 ARG A   6      37.589  30.035  22.570  1.00  0.00           N  
ATOM    105  HN  ARG A   6      33.724  29.340  28.296  1.00  0.00           H  
ATOM    106  HA  ARG A   6      32.334  27.570  26.994  1.00  0.00           H  
ATOM    107  HB1 ARG A   6      34.679  26.261  26.799  1.00  0.00           H  
ATOM    108  HB2 ARG A   6      35.248  27.554  27.921  1.00  0.00           H  
ATOM    109  HG1 ARG A   6      34.512  29.303  26.219  1.00  0.00           H  
ATOM    110  HG2 ARG A   6      34.075  28.004  25.206  1.00  0.00           H  
ATOM    111  HD1 ARG A   6      36.732  27.289  25.627  1.00  0.00           H  
ATOM    112  HD2 ARG A   6      36.869  28.919  26.289  1.00  0.00           H  
ATOM    113  HE  ARG A   6      35.797  28.820  23.404  1.00  0.00           H  
ATOM    114 1HH1 ARG A   6      39.385  30.068  24.033  1.00  0.00           H  
ATOM    115 2HH1 ARG A   6      38.750  28.982  25.254  1.00  0.00           H  
ATOM    116 1HH2 ARG A   6      36.825  29.850  21.952  1.00  0.00           H  
ATOM    117 2HH2 ARG A   6      38.462  30.379  22.223  1.00  0.00           H  
ATOM    118  N   ASN A   7      33.118  26.314  29.881  1.00  0.00           N  
ATOM    119  CA  ASN A   7      33.024  25.219  30.771  1.00  0.00           C  
ATOM    120  C   ASN A   7      31.918  25.436  31.735  1.00  0.00           C  
ATOM    121  O   ASN A   7      31.269  26.471  31.785  1.00  0.00           O  
ATOM    122  CB  ASN A   7      34.364  24.900  31.358  1.00  0.00           C  
ATOM    123  CG  ASN A   7      35.337  24.636  30.195  1.00  0.00           C  
ATOM    124  ND2 ASN A   7      36.619  24.916  30.519  1.00  0.00           N  
ATOM    125  OD1 ASN A   7      35.173  24.210  29.055  1.00  0.00           O  
ATOM    126  HN  ASN A   7      33.670  27.098  30.156  1.00  0.00           H  
ATOM    127  HA  ASN A   7      32.740  24.308  30.264  1.00  0.00           H  
ATOM    128  HB1 ASN A   7      34.393  23.966  31.958  1.00  0.00           H  
ATOM    129  HB2 ASN A   7      34.774  25.724  31.981  1.00  0.00           H  
ATOM    130 1HD2 ASN A   7      37.342  24.782  29.842  1.00  0.00           H  
ATOM    131 2HD2 ASN A   7      36.879  25.417  31.345  1.00  0.00           H  
ATOM    132  N   LEU A   8      31.654  24.412  32.603  1.00  0.00           N  
ATOM    133  CA  LEU A   8      30.537  24.390  33.529  1.00  0.00           C  
ATOM    134  C   LEU A   8      31.159  24.217  34.891  1.00  0.00           C  
ATOM    135  O   LEU A   8      32.291  23.693  34.966  1.00  0.00           O  
ATOM    136  CB  LEU A   8      29.454  23.284  33.106  1.00  0.00           C  
ATOM    137  CG  LEU A   8      28.672  23.762  31.842  1.00  0.00           C  
ATOM    138  CD1 LEU A   8      28.057  22.646  31.026  1.00  0.00           C  
ATOM    139  CD2 LEU A   8      27.643  24.803  32.205  1.00  0.00           C  
ATOM    140  HN  LEU A   8      32.223  23.600  32.497  1.00  0.00           H  
ATOM    141  HA  LEU A   8      29.982  25.296  33.725  1.00  0.00           H  
ATOM    142  HB1 LEU A   8      28.653  23.058  33.843  1.00  0.00           H  
ATOM    143  HB2 LEU A   8      30.016  22.342  32.931  1.00  0.00           H  
ATOM    144  HG  LEU A   8      29.398  24.128  31.085  1.00  0.00           H  
ATOM    145 1HD1 LEU A   8      27.552  21.936  31.716  1.00  0.00           H  
ATOM    146 2HD1 LEU A   8      28.866  22.033  30.576  1.00  0.00           H  
ATOM    147 3HD1 LEU A   8      27.238  22.985  30.356  1.00  0.00           H  
ATOM    148 1HD2 LEU A   8      26.918  24.707  33.042  1.00  0.00           H  
ATOM    149 2HD2 LEU A   8      26.965  24.969  31.340  1.00  0.00           H  
ATOM    150 3HD2 LEU A   8      28.154  25.789  32.221  1.00  0.00           H  
ATOM    151  N   GLY A   9      30.510  24.731  35.933  1.00  0.00           N  
ATOM    152  CA  GLY A   9      30.957  24.627  37.299  1.00  0.00           C  
ATOM    153  C   GLY A   9      31.823  25.800  37.629  1.00  0.00           C  
ATOM    154  O   GLY A   9      32.798  25.749  38.372  1.00  0.00           O  
ATOM    155  HN  GLY A   9      29.692  25.288  35.809  1.00  0.00           H  
ATOM    156  HA1 GLY A   9      31.529  23.743  37.540  1.00  0.00           H  
ATOM    157  HA2 GLY A   9      30.071  24.780  37.897  1.00  0.00           H  
ATOM    158  N   ASN A  10      31.491  26.921  36.954  1.00  0.00           N  
ATOM    159  CA  ASN A  10      32.340  28.159  36.976  1.00  0.00           C  
ATOM    160  C   ASN A  10      32.232  28.947  38.307  1.00  0.00           C  
ATOM    161  O   ASN A  10      31.147  29.404  38.616  1.00  0.00           O  
ATOM    162  CB  ASN A  10      31.951  29.099  35.867  1.00  0.00           C  
ATOM    163  CG  ASN A  10      31.962  28.498  34.494  1.00  0.00           C  
ATOM    164  ND2 ASN A  10      30.738  28.102  33.946  1.00  0.00           N  
ATOM    165  OD1 ASN A  10      32.985  28.179  33.919  1.00  0.00           O  
ATOM    166  HN  ASN A  10      30.671  27.048  36.401  1.00  0.00           H  
ATOM    167  HA  ASN A  10      33.380  27.900  36.840  1.00  0.00           H  
ATOM    168  HB1 ASN A  10      32.550  30.035  35.850  1.00  0.00           H  
ATOM    169  HB2 ASN A  10      30.929  29.530  35.932  1.00  0.00           H  
ATOM    170 1HD2 ASN A  10      30.684  27.792  32.997  1.00  0.00           H  
ATOM    171 2HD2 ASN A  10      29.929  28.111  34.534  1.00  0.00           H  
ATOM    172  N   GLY A  11      33.393  29.157  39.100  1.00  0.00           N  
ATOM    173  CA  GLY A  11      34.777  28.966  38.769  1.00  0.00           C  
ATOM    174  C   GLY A  11      35.288  29.724  37.574  1.00  0.00           C  
ATOM    175  O   GLY A  11      34.655  30.583  37.057  1.00  0.00           O  
ATOM    176  HN  GLY A  11      33.198  29.667  39.934  1.00  0.00           H  
ATOM    177  HA1 GLY A  11      34.838  27.920  38.505  1.00  0.00           H  
ATOM    178  HA2 GLY A  11      35.333  29.323  39.623  1.00  0.00           H  
ATOM    179  N   THR A  12      36.550  29.380  37.118  1.00  0.00           N  
ATOM    180  CA  THR A  12      37.233  30.130  36.066  1.00  0.00           C  
ATOM    181  C   THR A  12      36.998  29.466  34.658  1.00  0.00           C  
ATOM    182  O   THR A  12      37.212  28.258  34.507  1.00  0.00           O  
ATOM    183  CB  THR A  12      38.729  30.268  36.320  1.00  0.00           C  
ATOM    184  CG2 THR A  12      39.568  29.040  36.116  1.00  0.00           C  
ATOM    185  OG1 THR A  12      39.322  31.233  35.443  1.00  0.00           O  
ATOM    186  HN  THR A  12      37.183  28.840  37.666  1.00  0.00           H  
ATOM    187  HA  THR A  12      36.878  31.147  35.984  1.00  0.00           H  
ATOM    188  HB  THR A  12      38.889  30.539  37.385  1.00  0.00           H  
ATOM    189  HG1 THR A  12      40.257  31.248  35.658  1.00  0.00           H  
ATOM    190 1HG2 THR A  12      40.611  29.289  36.404  1.00  0.00           H  
ATOM    191 2HG2 THR A  12      39.701  28.568  35.119  1.00  0.00           H  
ATOM    192 3HG2 THR A  12      39.207  28.174  36.712  1.00  0.00           H  
ATOM    193  N   SER A  13      36.577  30.204  33.560  1.00  0.00           N  
ATOM    194  CA  SER A  13      36.609  29.615  32.231  1.00  0.00           C  
ATOM    195  C   SER A  13      36.540  30.786  31.256  1.00  0.00           C  
ATOM    196  O   SER A  13      35.955  31.821  31.564  1.00  0.00           O  
ATOM    197  CB  SER A  13      35.449  28.648  32.001  1.00  0.00           C  
ATOM    198  OG  SER A  13      35.364  28.075  30.632  1.00  0.00           O  
ATOM    199  HN  SER A  13      36.548  31.199  33.618  1.00  0.00           H  
ATOM    200  HA  SER A  13      37.602  29.270  31.984  1.00  0.00           H  
ATOM    201  HB1 SER A  13      34.479  29.123  32.259  1.00  0.00           H  
ATOM    202  HB2 SER A  13      35.411  27.775  32.688  1.00  0.00           H  
ATOM    203  HG1 SER A  13      36.234  28.018  30.230  1.00  0.00           H  
ATOM    204  N   LEU A  14      37.183  30.673  30.095  1.00  0.00           N  
ATOM    205  CA  LEU A  14      37.146  31.670  29.084  1.00  0.00           C  
ATOM    206  C   LEU A  14      35.779  31.740  28.365  1.00  0.00           C  
ATOM    207  O   LEU A  14      35.136  30.721  28.185  1.00  0.00           O  
ATOM    208  CB  LEU A  14      38.377  31.638  28.053  1.00  0.00           C  
ATOM    209  CG  LEU A  14      39.773  32.029  28.711  1.00  0.00           C  
ATOM    210  CD1 LEU A  14      40.976  31.224  28.201  1.00  0.00           C  
ATOM    211  CD2 LEU A  14      40.042  33.500  28.934  1.00  0.00           C  
ATOM    212  HN  LEU A  14      37.439  29.755  29.802  1.00  0.00           H  
ATOM    213  HA  LEU A  14      37.133  32.512  29.761  1.00  0.00           H  
ATOM    214  HB1 LEU A  14      38.310  32.286  27.153  1.00  0.00           H  
ATOM    215  HB2 LEU A  14      38.400  30.614  27.622  1.00  0.00           H  
ATOM    216  HG  LEU A  14      39.581  31.652  29.739  1.00  0.00           H  
ATOM    217 1HD1 LEU A  14      41.217  31.591  27.180  1.00  0.00           H  
ATOM    218 2HD1 LEU A  14      40.700  30.149  28.256  1.00  0.00           H  
ATOM    219 3HD1 LEU A  14      41.758  31.426  28.964  1.00  0.00           H  
ATOM    220 1HD2 LEU A  14      39.241  33.910  29.587  1.00  0.00           H  
ATOM    221 2HD2 LEU A  14      39.860  33.988  27.953  1.00  0.00           H  
ATOM    222 3HD2 LEU A  14      41.036  33.549  29.428  1.00  0.00           H  
ATOM    223  N   PRO A  15      35.292  32.912  28.011  1.00  0.00           N  
ATOM    224  CA  PRO A  15      34.077  33.015  27.218  1.00  0.00           C  
ATOM    225  CAT PRO A  15      32.268  30.672  24.811  1.00  0.00           C  
ATOM    226  C   PRO A  15      33.895  32.047  26.023  1.00  0.00           C  
ATOM    227  O   PRO A  15      34.772  31.942  25.156  1.00  0.00           O  
ATOM    228  CB  PRO A  15      34.142  34.473  26.735  1.00  0.00           C  
ATOM    229  CG  PRO A  15      34.846  35.143  27.920  1.00  0.00           C  
ATOM    230  CD  PRO A  15      35.908  34.232  28.368  1.00  0.00           C  
ATOM    231  NT  PRO A  15      32.690  31.570  25.898  1.00  0.00           N  
ATOM    232  HNT PRO A  15      32.062  31.637  26.669  1.00  0.00           H  
ATOM    233  HA  PRO A  15      33.305  32.810  27.945  1.00  0.00           H  
ATOM    234  HB1 PRO A  15      33.127  34.817  26.443  1.00  0.00           H  
ATOM    235  HB2 PRO A  15      34.861  34.554  25.892  1.00  0.00           H  
ATOM    236  HG1 PRO A  15      35.180  36.172  27.667  1.00  0.00           H  
ATOM    237  HG2 PRO A  15      34.156  35.390  28.754  1.00  0.00           H  
ATOM    238  HD1 PRO A  15      36.827  34.492  27.800  1.00  0.00           H  
ATOM    239  HD2 PRO A  15      35.952  34.344  29.472  1.00  0.00           H  
ATOM    240  HT1 PRO A  15      32.695  30.994  23.837  1.00  0.00           H  
ATOM    241  HT2 PRO A  15      31.158  30.679  24.859  1.00  0.00           H  
ATOM    242  HT3 PRO A  15      32.630  29.662  25.100  1.00  0.00           H  
TER   
ATOM    243  N   ANE5B   1      21.788  17.060  18.833  1.00  0.00           N  
ATOM    244  C   ANE5B   1      21.889  16.874  17.464  1.00  0.00           C  
ATOM    245  O   ANE5B   1      22.900  16.479  16.839  1.00  0.00           O  
ATOM    246  C1  ANE5B   1      22.256  18.341  23.341  1.00  0.00           C  
ATOM    247  C2  ANE5B   1      22.407  16.940  22.775  1.00  0.00           C  
ATOM    248  O2  ANE5B   1      22.774  15.997  23.748  1.00  0.00           O  
ATOM    249  C3  ANE5B   1      21.318  16.396  21.943  1.00  0.00           C  
ATOM    250  C4  ANE5B   1      21.840  15.540  20.818  1.00  0.00           C  
ATOM    251  O4  ANE5B   1      22.518  14.489  21.398  1.00  0.00           O  
ATOM    252  C5  ANE5B   1      22.616  16.393  19.814  1.00  0.00           C  
ATOM    253  C6  ANE5B   1      23.433  17.438  20.632  1.00  0.00           C  
ATOM    254  O6  ANE5B   1      23.566  17.046  22.007  1.00  0.00           O  
ATOM    255  C7  ANE5B   1      24.837  17.761  20.029  1.00  0.00           C  
ATOM    256  O7  ANE5B   1      25.935  17.129  20.711  1.00  0.00           O  
ATOM    257  C8  ANE5B   1      25.055  19.261  20.116  1.00  0.00           C  
ATOM    258  O8  ANE5B   1      25.022  19.667  21.476  1.00  0.00           O  
ATOM    259  C9  ANE5B   1      24.174  20.093  19.156  1.00  0.00           C  
ATOM    260  O9  ANE5B   1      24.852  21.229  18.583  1.00  0.00           O  
ATOM    261  O11 ANE5B   1      22.692  18.556  24.471  1.00  0.00           O  
ATOM    262  O12 ANE5B   1      21.682  19.225  22.614  1.00  0.00           O  
ATOM    263  CT  ANE5B   1      20.670  17.357  16.751  1.00  0.00           C  
ATOM    264  HN  ANE5B   1      20.942  17.507  19.114  1.00  0.00           H  
ATOM    265  HO2 ANE5B   1      22.841  16.682  24.418  1.00  0.00           H  
ATOM    266  HO4 ANE5B   1      22.603  14.814  22.298  1.00  0.00           H  
ATOM    267  HO7 ANE5B   1      25.674  17.386  21.599  1.00  0.00           H  
ATOM    268  HO9 ANE5B   1      25.473  21.622  19.200  1.00  0.00           H  
ATOM    269  HT1 ANE5B   1      19.812  17.290  17.454  1.00  0.00           H  
ATOM    270  HT2 ANE5B   1      20.546  16.802  15.797  1.00  0.00           H  
ATOM    271  HT3 ANE5B   1      20.824  18.420  16.466  1.00  0.00           H  
ATOM    272  H4  ANE5B   1      20.945  15.124  20.309  1.00  0.00           H  
ATOM    273  H5  ANE5B   1      23.248  15.615  19.334  1.00  0.00           H  
ATOM    274  H6  ANE5B   1      22.926  18.426  20.588  1.00  0.00           H  
ATOM    275  H7  ANE5B   1      24.890  17.504  18.950  1.00  0.00           H  
ATOM    276  H8  ANE5B   1      26.107  19.421  19.795  1.00  0.00           H  
ATOM    277  H31 ANE5B   1      20.688  17.194  21.495  1.00  0.00           H  
ATOM    278  H32 ANE5B   1      20.651  15.801  22.604  1.00  0.00           H  
ATOM    279  H91 ANE5B   1      23.218  20.485  19.563  1.00  0.00           H  
ATOM    280  H92 ANE5B   1      23.978  19.458  18.266  1.00  0.00           H  
ATOM    281  N   ANE5B   2      24.324  24.425  24.206  1.00  0.00           N  
ATOM    282  C   ANE5B   2      23.425  24.749  25.106  1.00  0.00           C  
ATOM    283  O   ANE5B   2      22.515  24.011  25.393  1.00  0.00           O  
ATOM    284  C1  ANE5B   2      26.753  21.476  21.191  1.00  0.00           C  
ATOM    285  C2  ANE5B   2      25.325  21.073  21.765  1.00  0.00           C  
ATOM    286  C3  ANE5B   2      25.408  20.966  23.236  1.00  0.00           C  
ATOM    287  C4  ANE5B   2      25.441  22.292  23.903  1.00  0.00           C  
ATOM    288  O4  ANE5B   2      25.412  22.134  25.274  1.00  0.00           O  
ATOM    289  C5  ANE5B   2      24.283  23.114  23.523  1.00  0.00           C  
ATOM    290  C6  ANE5B   2      24.256  23.226  22.006  1.00  0.00           C  
ATOM    291  O6  ANE5B   2      24.351  22.023  21.308  1.00  0.00           O  
ATOM    292  C7  ANE5B   2      22.968  23.838  21.441  1.00  0.00           C  
ATOM    293  O7  ANE5B   2      21.990  22.857  21.601  1.00  0.00           O  
ATOM    294  C8  ANE5B   2      23.076  24.241  19.987  1.00  0.00           C  
ATOM    295  O8  ANE5B   2      24.036  25.319  19.916  1.00  0.00           O  
ATOM    296  C9  ANE5B   2      21.791  24.662  19.324  1.00  0.00           C  
ATOM    297  O9  ANE5B   2      21.280  25.794  19.950  1.00  0.00           O  
ATOM    298  O11 ANE5B   2      26.678  22.249  20.239  1.00  0.00           O  
ATOM    299  O12 ANE5B   2      27.791  21.037  21.818  1.00  0.00           O  
ATOM    300  CT  ANE5B   2      23.518  26.074  25.727  1.00  0.00           C  
ATOM    301  HN  ANE5B   2      25.049  25.027  23.882  1.00  0.00           H  
ATOM    302  HO4 ANE5B   2      24.520  21.856  25.494  1.00  0.00           H  
ATOM    303  HO7 ANE5B   2      22.494  22.052  21.458  1.00  0.00           H  
ATOM    304  HO9 ANE5B   2      21.942  26.446  19.712  1.00  0.00           H  
ATOM    305  HT1 ANE5B   2      24.532  26.222  26.156  1.00  0.00           H  
ATOM    306  HT2 ANE5B   2      22.741  26.219  26.509  1.00  0.00           H  
ATOM    307  HT3 ANE5B   2      23.440  26.789  24.881  1.00  0.00           H  
ATOM    308  H4  ANE5B   2      26.350  22.886  23.670  1.00  0.00           H  
ATOM    309  H5  ANE5B   2      23.339  22.604  23.812  1.00  0.00           H  
ATOM    310  H6  ANE5B   2      25.107  23.904  21.783  1.00  0.00           H  
ATOM    311  H7  ANE5B   2      22.596  24.680  22.063  1.00  0.00           H  
ATOM    312  H8  ANE5B   2      23.473  23.344  19.465  1.00  0.00           H  
ATOM    313  H31 ANE5B   2      26.308  20.438  23.618  1.00  0.00           H  
ATOM    314  H32 ANE5B   2      24.538  20.385  23.610  1.00  0.00           H  
ATOM    315  H91 ANE5B   2      21.089  23.801  19.332  1.00  0.00           H  
ATOM    316  H92 ANE5B   2      21.974  24.888  18.251  1.00  0.00           H  
ATOM    317  N   ANE5B   3      27.414  26.682  15.685  1.00  0.00           N  
ATOM    318  C   ANE5B   3      28.562  26.481  15.016  1.00  0.00           C  
ATOM    319  O   ANE5B   3      29.371  25.662  15.445  1.00  0.00           O  
ATOM    320  C1  ANE5B   3      23.669  26.856  18.094  1.00  0.00           C  
ATOM    321  C2  ANE5B   3      24.623  25.735  18.727  1.00  0.00           C  
ATOM    322  C3  ANE5B   3      25.109  24.541  17.874  1.00  0.00           C  
ATOM    323  C4  ANE5B   3      25.952  24.875  16.634  1.00  0.00           C  
ATOM    324  O4  ANE5B   3      26.609  23.629  16.278  1.00  0.00           O  
ATOM    325  C5  ANE5B   3      27.015  25.934  16.886  1.00  0.00           C  
ATOM    326  C6  ANE5B   3      26.499  26.981  17.891  1.00  0.00           C  
ATOM    327  O6  ANE5B   3      25.876  26.440  19.083  1.00  0.00           O  
ATOM    328  C7  ANE5B   3      27.665  27.885  18.402  1.00  0.00           C  
ATOM    329  O7  ANE5B   3      28.451  27.254  19.478  1.00  0.00           O  
ATOM    330  C8  ANE5B   3      27.097  29.149  19.084  1.00  0.00           C  
ATOM    331  O8  ANE5B   3      27.054  30.259  18.148  1.00  0.00           O  
ATOM    332  C9  ANE5B   3      27.541  29.521  20.484  1.00  0.00           C  
ATOM    333  O9  ANE5B   3      26.504  30.296  21.031  1.00  0.00           O  
ATOM    334  O11 ANE5B   3      23.314  27.817  18.842  1.00  0.00           O  
ATOM    335  O12 ANE5B   3      23.350  26.642  16.898  1.00  0.00           O  
ATOM    336  CT  ANE5B   3      28.932  27.337  13.841  1.00  0.00           C  
ATOM    337  HN  ANE5B   3      26.750  27.332  15.325  1.00  0.00           H  
ATOM    338  HO4 ANE5B   3      27.097  23.261  17.018  1.00  0.00           H  
ATOM    339  HO7 ANE5B   3      28.097  26.363  19.424  1.00  0.00           H  
ATOM    340  HO9 ANE5B   3      26.837  31.195  20.978  1.00  0.00           H  
ATOM    341  HT1 ANE5B   3      29.318  26.697  13.018  1.00  0.00           H  
ATOM    342  HT2 ANE5B   3      29.821  27.968  14.054  1.00  0.00           H  
ATOM    343  HT3 ANE5B   3      28.018  27.917  13.593  1.00  0.00           H  
ATOM    344  H4  ANE5B   3      25.216  25.257  15.894  1.00  0.00           H  
ATOM    345  H5  ANE5B   3      27.868  25.427  17.385  1.00  0.00           H  
ATOM    346  H6  ANE5B   3      25.849  27.718  17.373  1.00  0.00           H  
ATOM    347  H7  ANE5B   3      28.330  28.155  17.554  1.00  0.00           H  
ATOM    348  H8  ANE5B   3      26.022  28.886  19.178  1.00  0.00           H  
ATOM    349  H31 ANE5B   3      24.228  23.948  17.550  1.00  0.00           H  
ATOM    350  H32 ANE5B   3      25.638  23.903  18.614  1.00  0.00           H  
ATOM    351  H91 ANE5B   3      28.551  29.983  20.452  1.00  0.00           H  
ATOM    352  H92 ANE5B   3      27.431  28.627  21.134  1.00  0.00           H  
ATOM    353  N   ANE5B   4      31.918  31.045  15.608  1.00  0.00           N  
ATOM    354  C   ANE5B   4      32.791  30.393  14.858  1.00  0.00           C  
ATOM    355  O   ANE5B   4      32.647  29.168  14.655  1.00  0.00           O  
ATOM    356  C1  ANE5B   4      28.288  32.317  18.822  1.00  0.00           C  
ATOM    357  C2  ANE5B   4      28.276  30.962  18.026  1.00  0.00           C  
ATOM    358  C3  ANE5B   4      28.151  31.144  16.535  1.00  0.00           C  
ATOM    359  C4  ANE5B   4      29.429  31.527  15.839  1.00  0.00           C  
ATOM    360  O4  ANE5B   4      29.170  31.661  14.506  1.00  0.00           O  
ATOM    361  C5  ANE5B   4      30.605  30.549  16.121  1.00  0.00           C  
ATOM    362  C6  ANE5B   4      30.761  30.379  17.624  1.00  0.00           C  
ATOM    363  O6  ANE5B   4      29.469  30.044  18.212  1.00  0.00           O  
ATOM    364  C7  ANE5B   4      31.735  29.214  17.988  1.00  0.00           C  
ATOM    365  O7  ANE5B   4      31.052  28.008  17.867  1.00  0.00           O  
ATOM    366  C8  ANE5B   4      32.446  29.352  19.343  1.00  0.00           C  
ATOM    367  O8  ANE5B   4      33.081  28.139  19.736  1.00  0.00           O  
ATOM    368  C9  ANE5B   4      31.517  29.748  20.516  1.00  0.00           C  
ATOM    369  O9  ANE5B   4      32.290  30.174  21.624  1.00  0.00           O  
ATOM    370  O11 ANE5B   4      27.331  33.117  18.732  1.00  0.00           O  
ATOM    371  O12 ANE5B   4      29.296  32.470  19.554  1.00  0.00           O  
ATOM    372  CT  ANE5B   4      34.025  31.122  14.509  1.00  0.00           C  
ATOM    373  HN  ANE5B   4      32.110  31.984  15.881  1.00  0.00           H  
ATOM    374  HO4 ANE5B   4      28.227  31.827  14.441  1.00  0.00           H  
ATOM    375  HO7 ANE5B   4      30.374  28.097  18.540  1.00  0.00           H  
ATOM    376  HO9 ANE5B   4      32.870  29.419  21.745  1.00  0.00           H  
ATOM    377  HT1 ANE5B   4      34.759  30.416  14.067  1.00  0.00           H  
ATOM    378  HT2 ANE5B   4      34.425  31.676  15.386  1.00  0.00           H  
ATOM    379  HT3 ANE5B   4      33.739  31.802  13.678  1.00  0.00           H  
ATOM    380  H4  ANE5B   4      29.817  32.486  16.242  1.00  0.00           H  
ATOM    381  H5  ANE5B   4      30.231  29.642  15.601  1.00  0.00           H  
ATOM    382  H6  ANE5B   4      31.169  31.278  18.132  1.00  0.00           H  
ATOM    383  H7  ANE5B   4      32.581  29.284  17.272  1.00  0.00           H  
ATOM    384  H8  ANE5B   4      33.187  30.171  19.221  1.00  0.00           H  
ATOM    385  H31 ANE5B   4      27.293  31.808  16.296  1.00  0.00           H  
ATOM    386  H32 ANE5B   4      27.896  30.166  16.073  1.00  0.00           H  
ATOM    387  H91 ANE5B   4      30.785  29.012  20.911  1.00  0.00           H  
ATOM    388  H92 ANE5B   4      30.875  30.571  20.134  1.00  0.00           H  
ATOM    389  N   ANE5B   5      38.319  26.391  18.497  1.00  0.00           N  
ATOM    390  C   ANE5B   5      38.834  25.669  17.462  1.00  0.00           C  
ATOM    391  O   ANE5B   5      38.100  25.127  16.640  1.00  0.00           O  
ATOM    392  C1  ANE5B   5      35.065  28.951  20.883  1.00  0.00           C  
ATOM    393  C2  ANE5B   5      34.537  28.062  19.762  1.00  0.00           C  
ATOM    394  C3  ANE5B   5      35.012  28.276  18.315  1.00  0.00           C  
ATOM    395  C4  ANE5B   5      36.400  27.975  18.074  1.00  0.00           C  
ATOM    396  O4  ANE5B   5      36.538  28.140  16.685  1.00  0.00           O  
ATOM    397  C5  ANE5B   5      36.895  26.646  18.536  1.00  0.00           C  
ATOM    398  C6  ANE5B   5      36.324  26.466  19.945  1.00  0.00           C  
ATOM    399  O6  ANE5B   5      34.935  26.755  20.055  1.00  0.00           O  
ATOM    400  C7  ANE5B   5      36.519  25.082  20.555  1.00  0.00           C  
ATOM    401  O7  ANE5B   5      35.694  24.126  19.922  1.00  0.00           O  
ATOM    402  C8  ANE5B   5      36.329  25.078  22.094  1.00  0.00           C  
ATOM    403  O8  ANE5B   5      36.912  23.855  22.542  1.00  0.00           O  
ATOM    404  C9  ANE5B   5      34.807  25.036  22.556  1.00  0.00           C  
ATOM    405  O9  ANE5B   5      34.597  26.115  23.445  1.00  0.00           O  
ATOM    406  O11 ANE5B   5      34.856  28.584  22.064  1.00  0.00           O  
ATOM    407  O12 ANE5B   5      35.685  30.003  20.587  1.00  0.00           O  
ATOM    408  CT  ANE5B   5      40.255  25.806  17.349  1.00  0.00           C  
ATOM    409  HN  ANE5B   5      38.797  27.068  19.050  1.00  0.00           H  
ATOM    410  HO4 ANE5B   5      36.103  27.455  16.171  1.00  0.00           H  
ATOM    411  HO7 ANE5B   5      34.833  24.552  19.942  1.00  0.00           H  
ATOM    412  HO9 ANE5B   5      34.275  26.777  22.828  1.00  0.00           H  
ATOM    413  HT1 ANE5B   5      40.706  24.982  16.756  1.00  0.00           H  
ATOM    414  HT2 ANE5B   5      40.672  25.896  18.375  1.00  0.00           H  
ATOM    415  HT3 ANE5B   5      40.443  26.720  16.746  1.00  0.00           H  
ATOM    416  H4  ANE5B   5      37.065  28.762  18.488  1.00  0.00           H  
ATOM    417  H5  ANE5B   5      36.270  25.868  18.047  1.00  0.00           H  
ATOM    418  H6  ANE5B   5      36.771  27.165  20.684  1.00  0.00           H  
ATOM    419  H7  ANE5B   5      37.572  24.733  20.500  1.00  0.00           H  
ATOM    420  H8  ANE5B   5      36.964  25.868  22.550  1.00  0.00           H  
ATOM    421  H31 ANE5B   5      34.821  29.359  18.161  1.00  0.00           H  
ATOM    422  H32 ANE5B   5      34.240  27.728  17.733  1.00  0.00           H  
ATOM    423  H91 ANE5B   5      34.567  24.075  23.060  1.00  0.00           H  
ATOM    424  H92 ANE5B   5      34.311  25.200  21.575  1.00  0.00           H  
ATOM    425  N   ANE5B   6      40.550  26.054  26.122  1.00  0.00           N  
ATOM    426  C   ANE5B   6      40.574  27.231  26.661  1.00  0.00           C  
ATOM    427  O   ANE5B   6      39.777  28.182  26.451  1.00  0.00           O  
ATOM    428  C1  ANE5B   6      38.452  22.413  23.619  1.00  0.00           C  
ATOM    429  C2  ANE5B   6      37.990  23.900  23.471  1.00  0.00           C  
ATOM    430  C3  ANE5B   6      37.411  24.468  24.808  1.00  0.00           C  
ATOM    431  C4  ANE5B   6      38.416  24.731  25.868  1.00  0.00           C  
ATOM    432  O4  ANE5B   6      37.868  25.412  26.896  1.00  0.00           O  
ATOM    433  C5  ANE5B   6      39.491  25.552  25.235  1.00  0.00           C  
ATOM    434  C6  ANE5B   6      40.087  24.973  23.939  1.00  0.00           C  
ATOM    435  O6  ANE5B   6      39.058  24.672  22.971  1.00  0.00           O  
ATOM    436  C7  ANE5B   6      41.139  25.923  23.309  1.00  0.00           C  
ATOM    437  O7  ANE5B   6      40.621  27.185  22.996  1.00  0.00           O  
ATOM    438  C8  ANE5B   6      41.698  25.313  22.009  1.00  0.00           C  
ATOM    439  O8  ANE5B   6      41.975  23.929  22.302  1.00  0.00           O  
ATOM    440  C9  ANE5B   6      42.935  26.093  21.635  1.00  0.00           C  
ATOM    441  O9  ANE5B   6      43.233  25.825  20.287  1.00  0.00           O  
ATOM    442  O11 ANE5B   6      39.669  22.035  23.518  1.00  0.00           O  
ATOM    443  O12 ANE5B   6      37.500  21.644  24.021  1.00  0.00           O  
ATOM    444  CT  ANE5B   6      41.738  27.542  27.606  1.00  0.00           C  
ATOM    445  HN  ANE5B   6      41.326  25.496  26.409  1.00  0.00           H  
ATOM    446  HO4 ANE5B   6      38.253  25.076  27.709  1.00  0.00           H  
ATOM    447  HO7 ANE5B   6      40.433  27.171  22.055  1.00  0.00           H  
ATOM    448  HO9 ANE5B   6      43.252  24.866  20.324  1.00  0.00           H  
ATOM    449  HT1 ANE5B   6      41.259  28.113  28.430  1.00  0.00           H  
ATOM    450  HT2 ANE5B   6      42.572  28.138  27.178  1.00  0.00           H  
ATOM    451  HT3 ANE5B   6      42.040  26.621  28.149  1.00  0.00           H  
ATOM    452  H4  ANE5B   6      38.730  23.715  26.189  1.00  0.00           H  
ATOM    453  H5  ANE5B   6      38.984  26.468  24.864  1.00  0.00           H  
ATOM    454  H6  ANE5B   6      40.587  24.036  24.263  1.00  0.00           H  
ATOM    455  H7  ANE5B   6      41.985  25.989  24.027  1.00  0.00           H  
ATOM    456  H8  ANE5B   6      40.986  25.376  21.158  1.00  0.00           H  
ATOM    457  H31 ANE5B   6      36.570  23.839  25.170  1.00  0.00           H  
ATOM    458  H32 ANE5B   6      36.922  25.451  24.636  1.00  0.00           H  
ATOM    459  H91 ANE5B   6      43.802  25.959  22.316  1.00  0.00           H  
ATOM    460  H92 ANE5B   6      42.791  27.193  21.584  1.00  0.00           H  
ATOM    461  N   ANE5B   7      45.690  21.846  25.746  1.00  0.00           N  
ATOM    462  C   ANE5B   7      45.657  21.392  27.052  1.00  0.00           C  
ATOM    463  O   ANE5B   7      44.569  21.350  27.662  1.00  0.00           O  
ATOM    464  C1  ANE5B   7      44.281  23.339  21.635  1.00  0.00           C  
ATOM    465  C2  ANE5B   7      43.283  23.554  22.815  1.00  0.00           C  
ATOM    466  C3  ANE5B   7      42.971  22.090  23.307  1.00  0.00           C  
ATOM    467  C4  ANE5B   7      44.031  21.463  24.087  1.00  0.00           C  
ATOM    468  O4  ANE5B   7      43.504  20.232  24.633  1.00  0.00           O  
ATOM    469  C5  ANE5B   7      44.510  22.392  25.179  1.00  0.00           C  
ATOM    470  C6  ANE5B   7      44.734  23.759  24.727  1.00  0.00           C  
ATOM    471  O6  ANE5B   7      43.640  24.309  23.936  1.00  0.00           O  
ATOM    472  C7  ANE5B   7      44.965  24.832  25.872  1.00  0.00           C  
ATOM    473  O7  ANE5B   7      43.771  25.070  26.643  1.00  0.00           O  
ATOM    474  C8  ANE5B   7      45.539  26.046  25.263  1.00  0.00           C  
ATOM    475  O8  ANE5B   7      46.858  25.757  24.773  1.00  0.00           O  
ATOM    476  C9  ANE5B   7      45.360  27.386  26.036  1.00  0.00           C  
ATOM    477  O9  ANE5B   7      45.378  28.434  25.079  1.00  0.00           O  
ATOM    478  O11 ANE5B   7      43.847  22.852  20.548  1.00  0.00           O  
ATOM    479  O12 ANE5B   7      45.502  23.610  21.809  1.00  0.00           O  
ATOM    480  CT  ANE5B   7      46.804  20.844  27.729  1.00  0.00           C  
ATOM    481  HN  ANE5B   7      46.502  21.893  25.168  1.00  0.00           H  
ATOM    482  HO4 ANE5B   7      42.663  20.433  25.049  1.00  0.00           H  
ATOM    483  HO7 ANE5B   7      43.906  24.781  27.548  1.00  0.00           H  
ATOM    484  HO9 ANE5B   7      46.161  28.172  24.590  1.00  0.00           H  
ATOM    485  HT1 ANE5B   7      47.455  21.620  28.183  1.00  0.00           H  
ATOM    486  HT2 ANE5B   7      47.484  20.242  27.089  1.00  0.00           H  
ATOM    487  HT3 ANE5B   7      46.377  20.110  28.445  1.00  0.00           H  
ATOM    488  H4  ANE5B   7      44.761  21.204  23.291  1.00  0.00           H  
ATOM    489  H5  ANE5B   7      43.695  22.614  25.901  1.00  0.00           H  
ATOM    490  H6  ANE5B   7      45.726  23.782  24.227  1.00  0.00           H  
ATOM    491  H7  ANE5B   7      45.672  24.420  26.624  1.00  0.00           H  
ATOM    492  H8  ANE5B   7      44.834  26.148  24.411  1.00  0.00           H  
ATOM    493  H31 ANE5B   7      42.621  21.443  22.474  1.00  0.00           H  
ATOM    494  H32 ANE5B   7      42.103  22.133  24.000  1.00  0.00           H  
ATOM    495  H91 ANE5B   7      46.101  27.542  26.849  1.00  0.00           H  
ATOM    496  H92 ANE5B   7      44.412  27.363  26.616  1.00  0.00           H  
ATOM    497  N   ANE5B   8      50.942  24.532  28.210  1.00  0.00           N  
ATOM    498  C   ANE5B   8      51.342  23.324  28.674  1.00  0.00           C  
ATOM    499  O   ANE5B   8      50.699  22.303  28.580  1.00  0.00           O  
ATOM    500  C1  ANE5B   8      48.415  27.581  25.441  1.00  0.00           C  
ATOM    501  C2  ANE5B   8      47.935  26.113  25.616  1.00  0.00           C  
ATOM    502  C3  ANE5B   8      48.973  25.119  25.099  1.00  0.00           C  
ATOM    503  C4  ANE5B   8      50.134  24.992  25.983  1.00  0.00           C  
ATOM    504  O4  ANE5B   8      50.870  23.904  25.358  1.00  0.00           O  
ATOM    505  C5  ANE5B   8      49.809  24.627  27.361  1.00  0.00           C  
ATOM    506  C6  ANE5B   8      48.803  25.592  27.982  1.00  0.00           C  
ATOM    507  O6  ANE5B   8      47.713  25.826  27.080  1.00  0.00           O  
ATOM    508  C7  ANE5B   8      48.183  25.152  29.265  1.00  0.00           C  
ATOM    509  O7  ANE5B   8      47.167  24.101  28.999  1.00  0.00           O  
ATOM    510  C8  ANE5B   8      47.682  26.252  30.193  1.00  0.00           C  
ATOM    511  O8  ANE5B   8      46.345  26.522  29.862  1.00  0.00           O  
ATOM    512  C9  ANE5B   8      48.474  27.551  30.136  1.00  0.00           C  
ATOM    513  O9  ANE5B   8      48.495  28.182  31.418  1.00  0.00           O  
ATOM    514  O11 ANE5B   8      49.171  28.066  26.327  1.00  0.00           O  
ATOM    515  O12 ANE5B   8      48.025  28.120  24.415  1.00  0.00           O  
ATOM    516  CT  ANE5B   8      52.595  23.375  29.472  1.00  0.00           C  
ATOM    517  HN  ANE5B   8      51.473  25.354  28.399  1.00  0.00           H  
ATOM    518  HO4 ANE5B   8      51.619  24.269  24.881  1.00  0.00           H  
ATOM    519  HO7 ANE5B   8      46.422  24.706  29.034  1.00  0.00           H  
ATOM    520  HO9 ANE5B   8      47.576  28.261  31.684  1.00  0.00           H  
ATOM    521  HT1 ANE5B   8      52.371  24.116  30.268  1.00  0.00           H  
ATOM    522  HT2 ANE5B   8      53.360  23.827  28.805  1.00  0.00           H  
ATOM    523  HT3 ANE5B   8      52.902  22.371  29.836  1.00  0.00           H  
ATOM    524  H4  ANE5B   8      50.709  25.935  26.102  1.00  0.00           H  
ATOM    525  H5  ANE5B   8      49.266  23.660  27.287  1.00  0.00           H  
ATOM    526  H6  ANE5B   8      49.348  26.554  28.093  1.00  0.00           H  
ATOM    527  H7  ANE5B   8      48.954  24.737  29.949  1.00  0.00           H  
ATOM    528  H8  ANE5B   8      47.758  25.791  31.201  1.00  0.00           H  
ATOM    529  H31 ANE5B   8      49.333  25.519  24.127  1.00  0.00           H  
ATOM    530  H32 ANE5B   8      48.491  24.133  24.920  1.00  0.00           H  
ATOM    531  H91 ANE5B   8      48.071  28.188  29.320  1.00  0.00           H  
ATOM    532  H92 ANE5B   8      49.490  27.176  29.888  1.00  0.00           H  
ATOM    533  N   ANE5B   9      42.996  29.872  31.631  1.00  0.00           N  
ATOM    534  C   ANE5B   9      42.517  31.108  31.846  1.00  0.00           C  
ATOM    535  O   ANE5B   9      43.151  32.115  31.503  1.00  0.00           O  
ATOM    536  C1  ANE5B   9      45.256  25.511  31.787  1.00  0.00           C  
ATOM    537  C2  ANE5B   9      45.509  26.786  31.012  1.00  0.00           C  
ATOM    538  C3  ANE5B   9      44.239  27.388  30.291  1.00  0.00           C  
ATOM    539  C4  ANE5B   9      44.331  28.865  29.975  1.00  0.00           C  
ATOM    540  O4  ANE5B   9      45.492  29.084  29.127  1.00  0.00           O  
ATOM    541  C5  ANE5B   9      44.352  29.590  31.279  1.00  0.00           C  
ATOM    542  C6  ANE5B   9      45.066  28.817  32.391  1.00  0.00           C  
ATOM    543  O6  ANE5B   9      46.027  27.829  31.873  1.00  0.00           O  
ATOM    544  C7  ANE5B   9      45.799  29.681  33.368  1.00  0.00           C  
ATOM    545  O7  ANE5B   9      46.970  30.363  32.789  1.00  0.00           O  
ATOM    546  C8  ANE5B   9      46.327  28.818  34.547  1.00  0.00           C  
ATOM    547  O8  ANE5B   9      46.267  29.949  35.561  1.00  0.00           O  
ATOM    548  C9  ANE5B   9      47.753  28.155  34.480  1.00  0.00           C  
ATOM    549  O9  ANE5B   9      48.831  29.045  34.345  1.00  0.00           O  
ATOM    550  O11 ANE5B   9      45.624  25.368  32.986  1.00  0.00           O  
ATOM    551  O12 ANE5B   9      44.682  24.612  31.134  1.00  0.00           O  
ATOM    552  CT  ANE5B   9      41.154  31.300  32.476  1.00  0.00           C  
ATOM    553  HN  ANE5B   9      42.498  29.188  32.158  1.00  0.00           H  
ATOM    554  HO4 ANE5B   9      46.209  28.564  29.497  1.00  0.00           H  
ATOM    555  HO7 ANE5B   9      47.687  30.057  33.350  1.00  0.00           H  
ATOM    556  HO9 ANE5B   9      49.186  29.310  35.196  1.00  0.00           H  
ATOM    557  HT1 ANE5B   9      41.233  30.936  33.523  1.00  0.00           H  
ATOM    558  HT2 ANE5B   9      40.313  30.795  31.954  1.00  0.00           H  
ATOM    559  HT3 ANE5B   9      41.037  32.405  32.444  1.00  0.00           H  
ATOM    560  H4  ANE5B   9      43.446  29.195  29.391  1.00  0.00           H  
ATOM    561  H5  ANE5B   9      44.890  30.546  31.104  1.00  0.00           H  
ATOM    562  H6  ANE5B   9      44.272  28.180  32.837  1.00  0.00           H  
ATOM    563  H7  ANE5B   9      45.141  30.498  33.736  1.00  0.00           H  
ATOM    564  H8  ANE5B   9      45.473  28.125  34.703  1.00  0.00           H  
ATOM    565  H31 ANE5B   9      43.370  27.307  30.979  1.00  0.00           H  
ATOM    566  H32 ANE5B   9      44.025  26.745  29.410  1.00  0.00           H  
ATOM    567  H91 ANE5B   9      47.723  27.468  33.607  1.00  0.00           H  
ATOM    568  H92 ANE5B   9      47.905  27.391  35.272  1.00  0.00           H  
ATOM    569  N   ANE5B  10      48.366  31.803  39.787  1.00  0.00           N  
ATOM    570  C   ANE5B  10      49.108  32.816  40.295  1.00  0.00           C  
ATOM    571  O   ANE5B  10      50.017  33.332  39.618  1.00  0.00           O  
ATOM    572  C1  ANE5B  10      45.915  28.378  37.548  1.00  0.00           C  
ATOM    573  C2  ANE5B  10      46.635  29.598  36.927  1.00  0.00           C  
ATOM    574  C3  ANE5B  10      46.217  30.924  37.699  1.00  0.00           C  
ATOM    575  C4  ANE5B  10      47.279  31.891  37.654  1.00  0.00           C  
ATOM    576  O4  ANE5B  10      47.552  32.133  36.275  1.00  0.00           O  
ATOM    577  C5  ANE5B  10      48.546  31.416  38.393  1.00  0.00           C  
ATOM    578  C6  ANE5B  10      48.697  29.893  38.248  1.00  0.00           C  
ATOM    579  O6  ANE5B  10      48.082  29.411  36.976  1.00  0.00           O  
ATOM    580  C7  ANE5B  10      50.177  29.369  38.252  1.00  0.00           C  
ATOM    581  O7  ANE5B  10      50.914  29.767  37.141  1.00  0.00           O  
ATOM    582  C8  ANE5B  10      50.238  27.805  38.260  1.00  0.00           C  
ATOM    583  O8  ANE5B  10      49.504  27.127  37.188  1.00  0.00           O  
ATOM    584  C9  ANE5B  10      50.082  27.168  39.634  1.00  0.00           C  
ATOM    585  O9  ANE5B  10      48.696  26.971  39.953  1.00  0.00           O  
ATOM    586  O11 ANE5B  10      46.478  27.504  38.172  1.00  0.00           O  
ATOM    587  O12 ANE5B  10      44.668  28.267  37.166  1.00  0.00           O  
ATOM    588  CT  ANE5B  10      48.778  33.206  41.680  1.00  0.00           C  
ATOM    589  HN  ANE5B  10      47.818  31.176  40.334  1.00  0.00           H  
ATOM    590  HO4 ANE5B  10      47.341  31.315  35.819  1.00  0.00           H  
ATOM    591  HO7 ANE5B  10      51.369  30.592  37.323  1.00  0.00           H  
ATOM    592  HO8 ANE5B  10      48.924  27.795  36.816  1.00  0.00           H  
ATOM    593  HO9 ANE5B  10      48.129  27.095  39.188  1.00  0.00           H  
ATOM    594  HT1 ANE5B  10      49.666  33.681  42.151  1.00  0.00           H  
ATOM    595  HT2 ANE5B  10      48.705  32.201  42.148  1.00  0.00           H  
ATOM    596  HT3 ANE5B  10      47.808  33.734  41.796  1.00  0.00           H  
ATOM    597  H4  ANE5B  10      46.919  32.835  38.115  1.00  0.00           H  
ATOM    598  H5  ANE5B  10      49.392  32.019  37.999  1.00  0.00           H  
ATOM    599  H6  ANE5B  10      48.210  29.444  39.140  1.00  0.00           H  
ATOM    600  H7  ANE5B  10      50.777  29.764  39.099  1.00  0.00           H  
ATOM    601  H8  ANE5B  10      51.293  27.562  38.012  1.00  0.00           H  
ATOM    602  H31 ANE5B  10      46.085  30.634  38.764  1.00  0.00           H  
ATOM    603  H32 ANE5B  10      45.249  31.246  37.259  1.00  0.00           H  
ATOM    604  H91 ANE5B  10      50.589  27.723  40.452  1.00  0.00           H  
ATOM    605  H92 ANE5B  10      50.536  26.159  39.531  1.00  0.00           H  
END
