# Supplementary material for: Rational identification and characterisation of peptide ligands for targeting polysialic acid
Source: Sci Rep. 2020 May 6;10:7697. doi: 10.1038/s41598-020-64088-z (PMC7203153; doi:10.1038/s41598-020-64088-z)
Supplement: Supplementary file 2 — Supplementary Information 2. [file 41598_2020_64088_MOESM2_ESM.zip › Supplementary PDB Files (txt)/Siglec-11 Domain 1 with 2_8-2_9-PSA (Snapshot).txt]

ATOM      1  N   LEU A  28      16.630  18.630  59.910  1.00  0.00           N  
ATOM      2  CA  LEU A  28      16.186  19.617  58.830  1.00  0.00           C  
ATOM      3  C   LEU A  28      14.772  19.432  58.355  1.00  0.00           C  
ATOM      4  O   LEU A  28      14.207  18.333  58.501  1.00  0.00           O  
ATOM      5  CB  LEU A  28      17.137  19.578  57.607  1.00  0.00           C  
ATOM      6  CG  LEU A  28      18.616  19.796  57.822  1.00  0.00           C  
ATOM      7  CD1 LEU A  28      19.385  19.914  56.474  1.00  0.00           C  
ATOM      8  CD2 LEU A  28      18.957  21.012  58.705  1.00  0.00           C  
ATOM      9  HA  LEU A  28      16.304  20.575  59.315  1.00  0.00           H  
ATOM     10  HB1 LEU A  28      16.786  20.516  57.123  1.00  0.00           H  
ATOM     11  HB2 LEU A  28      16.997  18.685  56.962  1.00  0.00           H  
ATOM     12  HG  LEU A  28      19.019  18.874  58.293  1.00  0.00           H  
ATOM     13 1HD1 LEU A  28      20.486  19.866  56.607  1.00  0.00           H  
ATOM     14 2HD1 LEU A  28      19.099  20.848  55.943  1.00  0.00           H  
ATOM     15 3HD1 LEU A  28      19.121  19.013  55.880  1.00  0.00           H  
ATOM     16 1HD2 LEU A  28      18.791  20.671  59.749  1.00  0.00           H  
ATOM     17 2HD2 LEU A  28      18.215  21.794  58.436  1.00  0.00           H  
ATOM     18 3HD2 LEU A  28      19.978  21.390  58.487  1.00  0.00           H  
ATOM     19  HT1 LEU A  28      17.593  18.856  60.227  1.00  0.00           H  
ATOM     20  HT2 LEU A  28      16.582  17.667  59.519  1.00  0.00           H  
ATOM     21  HT3 LEU A  28      16.000  18.738  60.731  1.00  0.00           H  
ATOM     22  N   ASN A  29      14.196  20.533  57.815  1.00  0.00           N  
ATOM     23  CA  ASN A  29      12.862  20.543  57.149  1.00  0.00           C  
ATOM     24  C   ASN A  29      13.105  20.257  55.679  1.00  0.00           C  
ATOM     25  O   ASN A  29      13.922  20.836  55.000  1.00  0.00           O  
ATOM     26  CB  ASN A  29      11.988  21.781  57.298  1.00  0.00           C  
ATOM     27  CG  ASN A  29      11.800  22.060  58.784  1.00  0.00           C  
ATOM     28  ND2 ASN A  29      10.552  22.348  59.180  1.00  0.00           N  
ATOM     29  OD1 ASN A  29      12.662  21.971  59.643  1.00  0.00           O  
ATOM     30  HN  ASN A  29      14.549  21.464  57.760  1.00  0.00           H  
ATOM     31  HA  ASN A  29      12.300  19.695  57.513  1.00  0.00           H  
ATOM     32  HB1 ASN A  29      10.997  21.568  56.843  1.00  0.00           H  
ATOM     33  HB2 ASN A  29      12.425  22.675  56.805  1.00  0.00           H  
ATOM     34 1HD2 ASN A  29      10.335  22.423  60.153  1.00  0.00           H  
ATOM     35 2HD2 ASN A  29       9.911  22.620  58.464  1.00  0.00           H  
ATOM     36  N   LYS A  30      12.349  19.208  55.140  1.00  0.00           N  
ATOM     37  CA  LYS A  30      12.349  18.868  53.762  1.00  0.00           C  
ATOM     38  C   LYS A  30      11.000  18.886  53.066  1.00  0.00           C  
ATOM     39  O   LYS A  30      10.927  18.492  51.863  1.00  0.00           O  
ATOM     40  CB  LYS A  30      13.035  17.490  53.644  1.00  0.00           C  
ATOM     41  CG  LYS A  30      14.450  17.438  54.297  1.00  0.00           C  
ATOM     42  CD  LYS A  30      15.100  16.133  54.176  1.00  0.00           C  
ATOM     43  CE  LYS A  30      14.489  14.945  54.976  1.00  0.00           C  
ATOM     44  NZ  LYS A  30      15.239  13.722  54.530  1.00  0.00           N1+
ATOM     45  HN  LYS A  30      11.742  18.718  55.760  1.00  0.00           H  
ATOM     46  HA  LYS A  30      13.015  19.509  53.202  1.00  0.00           H  
ATOM     47  HB1 LYS A  30      13.162  17.260  52.564  1.00  0.00           H  
ATOM     48  HB2 LYS A  30      12.388  16.677  54.038  1.00  0.00           H  
ATOM     49  HG1 LYS A  30      14.547  17.747  55.359  1.00  0.00           H  
ATOM     50  HG2 LYS A  30      15.050  18.139  53.680  1.00  0.00           H  
ATOM     51  HD1 LYS A  30      16.137  16.166  54.572  1.00  0.00           H  
ATOM     52  HD2 LYS A  30      15.362  15.866  53.129  1.00  0.00           H  
ATOM     53  HE1 LYS A  30      13.445  14.901  54.599  1.00  0.00           H  
ATOM     54  HE2 LYS A  30      14.500  15.084  56.079  1.00  0.00           H  
ATOM     55  HZ1 LYS A  30      16.174  13.760  54.985  1.00  0.00           H  
ATOM     56  HZ2 LYS A  30      15.162  13.578  53.502  1.00  0.00           H  
ATOM     57  HZ3 LYS A  30      14.687  12.943  54.939  1.00  0.00           H  
ATOM     58  N   ASP A  31       9.966  19.310  53.785  1.00  0.00           N  
ATOM     59  CA  ASP A  31       8.668  19.628  53.109  1.00  0.00           C  
ATOM     60  C   ASP A  31       8.925  20.794  52.120  1.00  0.00           C  
ATOM     61  O   ASP A  31       9.815  21.618  52.296  1.00  0.00           O  
ATOM     62  CB  ASP A  31       7.658  20.119  54.208  1.00  0.00           C  
ATOM     63  CG  ASP A  31       7.247  18.898  55.006  1.00  0.00           C  
ATOM     64  OD1 ASP A  31       6.665  19.122  56.107  1.00  0.00           O  
ATOM     65  OD2 ASP A  31       7.225  17.802  54.410  1.00  0.00           O1-
ATOM     66  HN  ASP A  31       9.991  19.316  54.781  1.00  0.00           H  
ATOM     67  HA  ASP A  31       8.466  18.699  52.596  1.00  0.00           H  
ATOM     68  HB1 ASP A  31       6.787  20.511  53.642  1.00  0.00           H  
ATOM     69  HB2 ASP A  31       8.112  20.907  54.848  1.00  0.00           H  
ATOM     70  N   PRO A  32       8.237  20.812  50.963  1.00  0.00           N  
ATOM     71  CA  PRO A  32       8.559  21.526  49.748  1.00  0.00           C  
ATOM     72  C   PRO A  32       8.107  22.983  49.979  1.00  0.00           C  
ATOM     73  O   PRO A  32       7.828  23.670  48.969  1.00  0.00           O  
ATOM     74  CB  PRO A  32       7.855  20.695  48.696  1.00  0.00           C  
ATOM     75  CG  PRO A  32       6.539  20.244  49.392  1.00  0.00           C  
ATOM     76  CD  PRO A  32       7.208  19.760  50.659  1.00  0.00           C  
ATOM     77  HA  PRO A  32       9.623  21.582  49.576  1.00  0.00           H  
ATOM     78  HB1 PRO A  32       8.515  19.828  48.480  1.00  0.00           H  
ATOM     79  HB2 PRO A  32       7.731  21.326  47.790  1.00  0.00           H  
ATOM     80  HG1 PRO A  32       5.910  21.122  49.654  1.00  0.00           H  
ATOM     81  HG2 PRO A  32       6.110  19.463  48.727  1.00  0.00           H  
ATOM     82  HD1 PRO A  32       6.389  19.768  51.410  1.00  0.00           H  
ATOM     83  HD2 PRO A  32       7.712  18.775  50.552  1.00  0.00           H  
ATOM     84  N   SER A  33       7.816  23.564  51.197  1.00  0.00           N  
ATOM     85  CA  SER A  33       7.545  25.005  51.418  1.00  0.00           C  
ATOM     86  C   SER A  33       8.778  25.697  51.774  1.00  0.00           C  
ATOM     87  O   SER A  33       9.719  25.063  52.208  1.00  0.00           O  
ATOM     88  CB  SER A  33       6.596  25.224  52.550  1.00  0.00           C  
ATOM     89  OG  SER A  33       6.934  24.691  53.789  1.00  0.00           O  
ATOM     90  HN  SER A  33       7.981  22.961  51.975  1.00  0.00           H  
ATOM     91  HA  SER A  33       7.042  25.396  50.546  1.00  0.00           H  
ATOM     92  HB1 SER A  33       5.612  24.783  52.284  1.00  0.00           H  
ATOM     93  HB2 SER A  33       6.517  26.323  52.701  1.00  0.00           H  
ATOM     94  HG1 SER A  33       7.182  25.478  54.280  1.00  0.00           H  
ATOM     95  N   TYR A  34       8.822  27.016  51.637  1.00  0.00           N  
ATOM     96  CA  TYR A  34       9.901  27.849  52.138  1.00  0.00           C  
ATOM     97  C   TYR A  34      10.347  27.608  53.565  1.00  0.00           C  
ATOM     98  O   TYR A  34       9.530  27.926  54.402  1.00  0.00           O  
ATOM     99  CB  TYR A  34       9.653  29.363  51.782  1.00  0.00           C  
ATOM    100  CG  TYR A  34       9.735  29.525  50.265  1.00  0.00           C  
ATOM    101  CD1 TYR A  34      10.986  29.300  49.549  1.00  0.00           C  
ATOM    102  CD2 TYR A  34       8.695  30.127  49.605  1.00  0.00           C  
ATOM    103  CE1 TYR A  34      11.041  29.618  48.199  1.00  0.00           C  
ATOM    104  CE2 TYR A  34       8.791  30.471  48.268  1.00  0.00           C  
ATOM    105  CZ  TYR A  34       9.954  30.261  47.577  1.00  0.00           C  
ATOM    106  OH  TYR A  34       9.978  30.370  46.150  1.00  0.00           O  
ATOM    107  HN  TYR A  34       7.980  27.453  51.329  1.00  0.00           H  
ATOM    108  HA  TYR A  34      10.753  27.508  51.568  1.00  0.00           H  
ATOM    109  HB1 TYR A  34      10.486  30.036  52.073  1.00  0.00           H  
ATOM    110  HB2 TYR A  34       8.677  29.689  52.201  1.00  0.00           H  
ATOM    111  HD1 TYR A  34      11.775  28.931  50.188  1.00  0.00           H  
ATOM    112  HD2 TYR A  34       7.733  30.246  50.082  1.00  0.00           H  
ATOM    113  HE1 TYR A  34      11.961  29.511  47.645  1.00  0.00           H  
ATOM    114  HE2 TYR A  34       7.962  30.987  47.807  1.00  0.00           H  
ATOM    115  HH  TYR A  34       9.318  30.988  45.827  1.00  0.00           H  
ATOM    116  N   SER A  35      11.597  27.184  53.868  1.00  0.00           N  
ATOM    117  CA  SER A  35      12.043  27.231  55.254  1.00  0.00           C  
ATOM    118  C   SER A  35      13.515  27.473  55.279  1.00  0.00           C  
ATOM    119  O   SER A  35      14.232  27.270  54.312  1.00  0.00           O  
ATOM    120  CB  SER A  35      11.782  25.949  56.103  1.00  0.00           C  
ATOM    121  OG  SER A  35      12.468  24.789  55.669  1.00  0.00           O  
ATOM    122  HN  SER A  35      12.224  26.691  53.272  1.00  0.00           H  
ATOM    123  HA  SER A  35      11.635  28.101  55.749  1.00  0.00           H  
ATOM    124  HB1 SER A  35      10.689  25.754  56.050  1.00  0.00           H  
ATOM    125  HB2 SER A  35      12.139  26.167  57.131  1.00  0.00           H  
ATOM    126  HG1 SER A  35      11.770  24.436  55.112  1.00  0.00           H  
ATOM    127  N   LEU A  36      14.098  28.009  56.356  1.00  0.00           N  
ATOM    128  CA  LEU A  36      15.538  28.132  56.506  1.00  0.00           C  
ATOM    129  C   LEU A  36      15.963  27.845  57.943  1.00  0.00           C  
ATOM    130  O   LEU A  36      15.441  28.316  58.960  1.00  0.00           O  
ATOM    131  CB  LEU A  36      16.125  29.517  55.979  1.00  0.00           C  
ATOM    132  CG  LEU A  36      17.665  29.790  55.773  1.00  0.00           C  
ATOM    133  CD1 LEU A  36      17.881  30.307  54.399  1.00  0.00           C  
ATOM    134  CD2 LEU A  36      18.095  30.847  56.823  1.00  0.00           C  
ATOM    135  HN  LEU A  36      13.575  28.235  57.174  1.00  0.00           H  
ATOM    136  HA  LEU A  36      15.970  27.302  55.966  1.00  0.00           H  
ATOM    137  HB1 LEU A  36      15.701  30.346  56.585  1.00  0.00           H  
ATOM    138  HB2 LEU A  36      15.606  29.717  55.018  1.00  0.00           H  
ATOM    139  HG  LEU A  36      18.178  28.820  55.945  1.00  0.00           H  
ATOM    140 1HD1 LEU A  36      18.928  30.632  54.218  1.00  0.00           H  
ATOM    141 2HD1 LEU A  36      17.276  31.223  54.232  1.00  0.00           H  
ATOM    142 3HD1 LEU A  36      17.545  29.560  53.647  1.00  0.00           H  
ATOM    143 1HD2 LEU A  36      17.973  30.278  57.770  1.00  0.00           H  
ATOM    144 2HD2 LEU A  36      17.535  31.801  56.915  1.00  0.00           H  
ATOM    145 3HD2 LEU A  36      19.165  31.117  56.695  1.00  0.00           H  
ATOM    146  N   GLN A  37      16.987  27.003  58.040  1.00  0.00           N  
ATOM    147  CA  GLN A  37      17.637  26.558  59.252  1.00  0.00           C  
ATOM    148  C   GLN A  37      19.088  26.931  59.515  1.00  0.00           C  
ATOM    149  O   GLN A  37      19.973  26.323  58.897  1.00  0.00           O  
ATOM    150  CB  GLN A  37      17.579  25.059  59.453  1.00  0.00           C  
ATOM    151  CG  GLN A  37      16.065  24.538  59.691  1.00  0.00           C  
ATOM    152  CD  GLN A  37      15.313  24.141  58.481  1.00  0.00           C  
ATOM    153  NE2 GLN A  37      14.409  24.969  57.924  1.00  0.00           N  
ATOM    154  OE1 GLN A  37      15.557  23.061  57.880  1.00  0.00           O  
ATOM    155  HN  GLN A  37      17.428  26.631  57.226  1.00  0.00           H  
ATOM    156  HA  GLN A  37      17.020  26.917  60.062  1.00  0.00           H  
ATOM    157  HB1 GLN A  37      18.204  24.724  60.307  1.00  0.00           H  
ATOM    158  HB2 GLN A  37      17.992  24.585  58.537  1.00  0.00           H  
ATOM    159  HG1 GLN A  37      15.456  25.304  60.217  1.00  0.00           H  
ATOM    160  HG2 GLN A  37      16.254  23.645  60.324  1.00  0.00           H  
ATOM    161 1HE2 GLN A  37      14.149  24.657  57.010  1.00  0.00           H  
ATOM    162 2HE2 GLN A  37      13.907  25.638  58.473  1.00  0.00           H  
ATOM    163  N   VAL A  38      19.271  27.915  60.434  1.00  0.00           N  
ATOM    164  CA  VAL A  38      20.539  28.504  60.709  1.00  0.00           C  
ATOM    165  C   VAL A  38      20.551  28.873  62.147  1.00  0.00           C  
ATOM    166  O   VAL A  38      19.481  29.119  62.713  1.00  0.00           O  
ATOM    167  CB  VAL A  38      20.936  29.556  59.684  1.00  0.00           C  
ATOM    168  CG1 VAL A  38      20.132  30.833  60.025  1.00  0.00           C  
ATOM    169  CG2 VAL A  38      22.475  29.831  59.806  1.00  0.00           C  
ATOM    170  HN  VAL A  38      18.527  28.228  61.019  1.00  0.00           H  
ATOM    171  HA  VAL A  38      21.286  27.733  60.592  1.00  0.00           H  
ATOM    172  HB  VAL A  38      20.674  29.182  58.671  1.00  0.00           H  
ATOM    173 1HG1 VAL A  38      20.167  31.711  59.344  1.00  0.00           H  
ATOM    174 2HG1 VAL A  38      20.285  31.159  61.075  1.00  0.00           H  
ATOM    175 3HG1 VAL A  38      19.088  30.452  60.020  1.00  0.00           H  
ATOM    176 1HG2 VAL A  38      22.784  30.543  59.012  1.00  0.00           H  
ATOM    177 2HG2 VAL A  38      23.087  28.904  59.772  1.00  0.00           H  
ATOM    178 3HG2 VAL A  38      22.675  30.466  60.696  1.00  0.00           H  
ATOM    179  N   GLN A  39      21.696  28.942  62.831  1.00  0.00           N  
ATOM    180  CA  GLN A  39      21.787  29.430  64.233  1.00  0.00           C  
ATOM    181  C   GLN A  39      21.373  30.862  64.453  1.00  0.00           C  
ATOM    182  O   GLN A  39      21.440  31.676  63.575  1.00  0.00           O  
ATOM    183  CB  GLN A  39      23.245  29.296  64.709  1.00  0.00           C  
ATOM    184  CG  GLN A  39      24.304  30.090  63.865  1.00  0.00           C  
ATOM    185  CD  GLN A  39      25.690  29.557  64.201  1.00  0.00           C  
ATOM    186  NE2 GLN A  39      26.306  30.205  65.208  1.00  0.00           N  
ATOM    187  OE1 GLN A  39      26.374  28.760  63.605  1.00  0.00           O  
ATOM    188  HN  GLN A  39      22.521  28.636  62.364  1.00  0.00           H  
ATOM    189  HA  GLN A  39      21.254  28.753  64.884  1.00  0.00           H  
ATOM    190  HB1 GLN A  39      23.558  28.237  64.581  1.00  0.00           H  
ATOM    191  HB2 GLN A  39      23.310  29.621  65.769  1.00  0.00           H  
ATOM    192  HG1 GLN A  39      24.302  31.180  64.080  1.00  0.00           H  
ATOM    193  HG2 GLN A  39      24.163  29.976  62.768  1.00  0.00           H  
ATOM    194 1HE2 GLN A  39      27.162  29.764  65.479  1.00  0.00           H  
ATOM    195 2HE2 GLN A  39      25.805  30.901  65.723  1.00  0.00           H  
ATOM    196  N   ARG A  40      20.886  31.244  65.643  1.00  0.00           N  
ATOM    197  CA  ARG A  40      20.291  32.581  65.862  1.00  0.00           C  
ATOM    198  C   ARG A  40      21.365  33.617  65.999  1.00  0.00           C  
ATOM    199  O   ARG A  40      21.124  34.817  65.713  1.00  0.00           O  
ATOM    200  CB  ARG A  40      19.254  32.575  67.026  1.00  0.00           C  
ATOM    201  CG  ARG A  40      18.737  33.918  67.519  1.00  0.00           C  
ATOM    202  CD  ARG A  40      17.856  34.630  66.526  1.00  0.00           C  
ATOM    203  NE  ARG A  40      17.096  35.795  67.213  1.00  0.00           N  
ATOM    204  CZ  ARG A  40      16.196  36.498  66.637  1.00  0.00           C  
ATOM    205  NH1 ARG A  40      15.644  37.442  67.395  1.00  0.00           N1+
ATOM    206  NH2 ARG A  40      15.861  36.347  65.364  1.00  0.00           N  
ATOM    207  HN  ARG A  40      21.025  30.506  66.299  1.00  0.00           H  
ATOM    208  HA  ARG A  40      19.840  32.955  64.955  1.00  0.00           H  
ATOM    209  HB1 ARG A  40      19.816  32.064  67.838  1.00  0.00           H  
ATOM    210  HB2 ARG A  40      18.372  31.943  66.788  1.00  0.00           H  
ATOM    211  HG1 ARG A  40      19.604  34.576  67.744  1.00  0.00           H  
ATOM    212  HG2 ARG A  40      18.272  33.880  68.528  1.00  0.00           H  
ATOM    213  HD1 ARG A  40      17.121  33.888  66.148  1.00  0.00           H  
ATOM    214  HD2 ARG A  40      18.470  35.015  65.684  1.00  0.00           H  
ATOM    215  HE  ARG A  40      17.436  36.186  68.069  1.00  0.00           H  
ATOM    216 1HH1 ARG A  40      16.012  37.626  68.305  1.00  0.00           H  
ATOM    217 2HH1 ARG A  40      15.370  38.325  67.013  1.00  0.00           H  
ATOM    218 1HH2 ARG A  40      15.105  36.893  65.003  1.00  0.00           H  
ATOM    219 2HH2 ARG A  40      16.073  35.434  65.017  1.00  0.00           H  
ATOM    220  N   GLN A  41      22.555  33.368  66.559  1.00  0.00           N  
ATOM    221  CA  GLN A  41      23.626  34.325  66.866  1.00  0.00           C  
ATOM    222  C   GLN A  41      25.031  33.687  66.637  1.00  0.00           C  
ATOM    223  O   GLN A  41      25.273  32.501  67.014  1.00  0.00           O  
ATOM    224  CB  GLN A  41      23.493  34.759  68.328  1.00  0.00           C  
ATOM    225  CG  GLN A  41      24.535  35.835  68.861  1.00  0.00           C  
ATOM    226  CD  GLN A  41      24.198  36.387  70.257  1.00  0.00           C  
ATOM    227  NE2 GLN A  41      23.045  37.156  70.297  1.00  0.00           N  
ATOM    228  OE1 GLN A  41      24.835  36.212  71.298  1.00  0.00           O  
ATOM    229  HN  GLN A  41      22.555  32.523  67.088  1.00  0.00           H  
ATOM    230  HA  GLN A  41      23.533  35.169  66.199  1.00  0.00           H  
ATOM    231  HB1 GLN A  41      23.535  33.888  69.015  1.00  0.00           H  
ATOM    232  HB2 GLN A  41      22.476  35.194  68.433  1.00  0.00           H  
ATOM    233  HG1 GLN A  41      24.411  36.649  68.114  1.00  0.00           H  
ATOM    234  HG2 GLN A  41      25.588  35.481  68.862  1.00  0.00           H  
ATOM    235 1HE2 GLN A  41      22.610  37.422  71.157  1.00  0.00           H  
ATOM    236 2HE2 GLN A  41      22.632  37.286  69.395  1.00  0.00           H  
ATOM    237  N   VAL A  42      25.935  34.324  65.910  1.00  0.00           N  
ATOM    238  CA  VAL A  42      27.247  33.707  65.600  1.00  0.00           C  
ATOM    239  C   VAL A  42      28.181  34.604  66.400  1.00  0.00           C  
ATOM    240  O   VAL A  42      28.387  35.772  66.113  1.00  0.00           O  
ATOM    241  CB  VAL A  42      27.549  33.975  64.078  1.00  0.00           C  
ATOM    242  CG1 VAL A  42      28.923  33.422  63.790  1.00  0.00           C  
ATOM    243  CG2 VAL A  42      26.482  33.175  63.290  1.00  0.00           C  
ATOM    244  HN  VAL A  42      25.842  35.265  65.594  1.00  0.00           H  
ATOM    245  HA  VAL A  42      27.252  32.659  65.858  1.00  0.00           H  
ATOM    246  HB  VAL A  42      27.502  35.043  63.774  1.00  0.00           H  
ATOM    247 1HG1 VAL A  42      29.064  32.335  63.969  1.00  0.00           H  
ATOM    248 2HG1 VAL A  42      29.741  33.887  64.380  1.00  0.00           H  
ATOM    249 3HG1 VAL A  42      29.132  33.490  62.701  1.00  0.00           H  
ATOM    250 1HG2 VAL A  42      26.603  33.529  62.243  1.00  0.00           H  
ATOM    251 2HG2 VAL A  42      25.460  33.248  63.718  1.00  0.00           H  
ATOM    252 3HG2 VAL A  42      26.744  32.095  63.319  1.00  0.00           H  
ATOM    253  N   PRO A  43      28.713  34.049  67.504  1.00  0.00           N  
ATOM    254  CA  PRO A  43      29.731  34.649  68.271  1.00  0.00           C  
ATOM    255  C   PRO A  43      30.992  34.284  67.574  1.00  0.00           C  
ATOM    256  O   PRO A  43      31.603  33.335  68.043  1.00  0.00           O  
ATOM    257  CB  PRO A  43      29.591  34.086  69.722  1.00  0.00           C  
ATOM    258  CG  PRO A  43      29.030  32.690  69.468  1.00  0.00           C  
ATOM    259  CD  PRO A  43      28.184  32.879  68.177  1.00  0.00           C  
ATOM    260  HA  PRO A  43      29.757  35.725  68.362  1.00  0.00           H  
ATOM    261  HB1 PRO A  43      28.878  34.706  70.306  1.00  0.00           H  
ATOM    262  HB2 PRO A  43      30.584  34.078  70.222  1.00  0.00           H  
ATOM    263  HG1 PRO A  43      29.833  31.927  69.391  1.00  0.00           H  
ATOM    264  HG2 PRO A  43      28.392  32.381  70.324  1.00  0.00           H  
ATOM    265  HD1 PRO A  43      28.195  32.028  67.463  1.00  0.00           H  
ATOM    266  HD2 PRO A  43      27.171  33.207  68.493  1.00  0.00           H  
ATOM    267  N   VAL A  44      31.426  35.085  66.567  1.00  0.00           N  
ATOM    268  CA  VAL A  44      32.629  34.728  65.748  1.00  0.00           C  
ATOM    269  C   VAL A  44      33.921  35.176  66.484  1.00  0.00           C  
ATOM    270  O   VAL A  44      33.976  36.363  66.698  1.00  0.00           O  
ATOM    271  CB  VAL A  44      32.550  35.097  64.277  1.00  0.00           C  
ATOM    272  CG1 VAL A  44      31.713  36.378  64.083  1.00  0.00           C  
ATOM    273  CG2 VAL A  44      33.945  35.341  63.638  1.00  0.00           C  
ATOM    274  HN  VAL A  44      30.900  35.898  66.328  1.00  0.00           H  
ATOM    275  HA  VAL A  44      32.641  33.649  65.732  1.00  0.00           H  
ATOM    276  HB  VAL A  44      32.040  34.267  63.744  1.00  0.00           H  
ATOM    277 1HG1 VAL A  44      32.014  37.132  64.841  1.00  0.00           H  
ATOM    278 2HG1 VAL A  44      30.635  36.154  64.223  1.00  0.00           H  
ATOM    279 3HG1 VAL A  44      31.935  36.880  63.117  1.00  0.00           H  
ATOM    280 1HG2 VAL A  44      34.700  34.549  63.830  1.00  0.00           H  
ATOM    281 2HG2 VAL A  44      34.221  36.349  64.013  1.00  0.00           H  
ATOM    282 3HG2 VAL A  44      33.806  35.404  62.538  1.00  0.00           H  
ATOM    283  N   PRO A  45      34.826  34.399  66.917  1.00  0.00           N  
ATOM    284  CA  PRO A  45      36.089  34.975  67.486  1.00  0.00           C  
ATOM    285  C   PRO A  45      37.004  35.852  66.591  1.00  0.00           C  
ATOM    286  O   PRO A  45      37.243  35.564  65.388  1.00  0.00           O  
ATOM    287  CB  PRO A  45      36.847  33.688  67.938  1.00  0.00           C  
ATOM    288  CG  PRO A  45      35.800  32.666  68.140  1.00  0.00           C  
ATOM    289  CD  PRO A  45      34.794  32.967  66.984  1.00  0.00           C  
ATOM    290  HA  PRO A  45      35.858  35.511  68.395  1.00  0.00           H  
ATOM    291  HB1 PRO A  45      37.438  34.031  68.814  1.00  0.00           H  
ATOM    292  HB2 PRO A  45      37.686  33.282  67.333  1.00  0.00           H  
ATOM    293  HG1 PRO A  45      36.155  31.612  68.120  1.00  0.00           H  
ATOM    294  HG2 PRO A  45      35.302  32.962  69.088  1.00  0.00           H  
ATOM    295  HD1 PRO A  45      35.230  32.632  66.019  1.00  0.00           H  
ATOM    296  HD2 PRO A  45      33.800  32.522  67.208  1.00  0.00           H  
ATOM    297  N   GLU A  46      37.584  36.916  67.160  1.00  0.00           N  
ATOM    298  CA  GLU A  46      38.559  37.688  66.440  1.00  0.00           C  
ATOM    299  C   GLU A  46      39.737  36.946  65.871  1.00  0.00           C  
ATOM    300  O   GLU A  46      40.240  35.959  66.444  1.00  0.00           O  
ATOM    301  CB  GLU A  46      39.067  38.849  67.374  1.00  0.00           C  
ATOM    302  CG  GLU A  46      40.398  39.516  66.896  1.00  0.00           C  
ATOM    303  CD  GLU A  46      40.651  40.770  67.723  1.00  0.00           C  
ATOM    304  OE1 GLU A  46      40.622  41.793  66.975  1.00  0.00           O  
ATOM    305  OE2 GLU A  46      40.798  40.766  68.994  1.00  0.00           O1-
ATOM    306  HN  GLU A  46      37.366  37.239  68.078  1.00  0.00           H  
ATOM    307  HA  GLU A  46      38.100  38.180  65.596  1.00  0.00           H  
ATOM    308  HB1 GLU A  46      39.111  38.301  68.340  1.00  0.00           H  
ATOM    309  HB2 GLU A  46      38.266  39.603  67.526  1.00  0.00           H  
ATOM    310  HG1 GLU A  46      40.219  39.740  65.823  1.00  0.00           H  
ATOM    311  HG2 GLU A  46      41.268  38.849  67.072  1.00  0.00           H  
ATOM    312  N   GLY A  47      40.224  37.301  64.672  1.00  0.00           N  
ATOM    313  CA  GLY A  47      41.306  36.670  63.982  1.00  0.00           C  
ATOM    314  C   GLY A  47      41.083  35.323  63.357  1.00  0.00           C  
ATOM    315  O   GLY A  47      41.746  34.995  62.353  1.00  0.00           O  
ATOM    316  HN  GLY A  47      39.786  38.127  64.325  1.00  0.00           H  
ATOM    317  HA1 GLY A  47      42.148  36.526  64.644  1.00  0.00           H  
ATOM    318  HA2 GLY A  47      41.548  37.277  63.123  1.00  0.00           H  
ATOM    319  N   LEU A  48      40.059  34.577  63.863  1.00  0.00           N  
ATOM    320  CA  LEU A  48      39.696  33.289  63.352  1.00  0.00           C  
ATOM    321  C   LEU A  48      38.832  33.270  62.052  1.00  0.00           C  
ATOM    322  O   LEU A  48      38.239  34.240  61.601  1.00  0.00           O  
ATOM    323  CB  LEU A  48      39.114  32.346  64.372  1.00  0.00           C  
ATOM    324  CG  LEU A  48      39.825  32.277  65.736  1.00  0.00           C  
ATOM    325  CD1 LEU A  48      39.182  31.152  66.590  1.00  0.00           C  
ATOM    326  CD2 LEU A  48      41.405  32.041  65.702  1.00  0.00           C  
ATOM    327  HN  LEU A  48      39.517  34.938  64.618  1.00  0.00           H  
ATOM    328  HA  LEU A  48      40.674  32.913  63.091  1.00  0.00           H  
ATOM    329  HB1 LEU A  48      39.184  31.292  64.027  1.00  0.00           H  
ATOM    330  HB2 LEU A  48      38.076  32.621  64.658  1.00  0.00           H  
ATOM    331  HG  LEU A  48      39.564  33.184  66.324  1.00  0.00           H  
ATOM    332 1HD1 LEU A  48      38.079  31.249  66.495  1.00  0.00           H  
ATOM    333 2HD1 LEU A  48      39.468  31.199  67.663  1.00  0.00           H  
ATOM    334 3HD1 LEU A  48      39.322  30.172  66.087  1.00  0.00           H  
ATOM    335 1HD2 LEU A  48      41.672  31.619  66.695  1.00  0.00           H  
ATOM    336 2HD2 LEU A  48      41.996  32.961  65.508  1.00  0.00           H  
ATOM    337 3HD2 LEU A  48      41.609  31.329  64.874  1.00  0.00           H  
ATOM    338  N   CYS A  49      38.850  32.062  61.408  1.00  0.00           N  
ATOM    339  CA  CYS A  49      37.934  31.650  60.314  1.00  0.00           C  
ATOM    340  C   CYS A  49      36.712  30.824  60.863  1.00  0.00           C  
ATOM    341  O   CYS A  49      36.876  29.837  61.600  1.00  0.00           O  
ATOM    342  CB  CYS A  49      38.747  30.852  59.336  1.00  0.00           C  
ATOM    343  SG  CYS A  49      37.770  30.397  57.770  1.00  0.00           S  
ATOM    344  HN  CYS A  49      39.456  31.376  61.801  1.00  0.00           H  
ATOM    345  HA  CYS A  49      37.603  32.530  59.783  1.00  0.00           H  
ATOM    346  HB1 CYS A  49      39.162  29.916  59.768  1.00  0.00           H  
ATOM    347  HB2 CYS A  49      39.485  31.558  58.898  1.00  0.00           H  
ATOM    348  HG1 CYS A  49      36.963  31.448  57.793  1.00  0.00           H  
ATOM    349  N   VAL A  50      35.414  31.109  60.465  1.00  0.00           N  
ATOM    350  CA  VAL A  50      34.182  30.579  61.080  1.00  0.00           C  
ATOM    351  C   VAL A  50      33.241  30.221  60.039  1.00  0.00           C  
ATOM    352  O   VAL A  50      32.776  31.047  59.197  1.00  0.00           O  
ATOM    353  CB  VAL A  50      33.613  31.448  62.115  1.00  0.00           C  
ATOM    354  CG1 VAL A  50      32.390  30.798  62.824  1.00  0.00           C  
ATOM    355  CG2 VAL A  50      34.692  31.744  63.180  1.00  0.00           C  
ATOM    356  HN  VAL A  50      35.299  31.923  59.902  1.00  0.00           H  
ATOM    357  HA  VAL A  50      34.361  29.604  61.510  1.00  0.00           H  
ATOM    358  HB  VAL A  50      33.429  32.473  61.729  1.00  0.00           H  
ATOM    359 1HG1 VAL A  50      32.676  29.761  63.100  1.00  0.00           H  
ATOM    360 2HG1 VAL A  50      31.474  30.743  62.198  1.00  0.00           H  
ATOM    361 3HG1 VAL A  50      32.183  31.396  63.737  1.00  0.00           H  
ATOM    362 1HG2 VAL A  50      34.137  32.254  63.995  1.00  0.00           H  
ATOM    363 2HG2 VAL A  50      35.482  32.419  62.787  1.00  0.00           H  
ATOM    364 3HG2 VAL A  50      35.214  30.861  63.607  1.00  0.00           H  
ATOM    365  N   ILE A  51      32.861  28.988  60.072  1.00  0.00           N  
ATOM    366  CA  ILE A  51      31.952  28.366  59.117  1.00  0.00           C  
ATOM    367  C   ILE A  51      30.490  28.542  59.716  1.00  0.00           C  
ATOM    368  O   ILE A  51      30.263  28.407  60.957  1.00  0.00           O  
ATOM    369  CB  ILE A  51      32.333  26.810  58.851  1.00  0.00           C  
ATOM    370  CG1 ILE A  51      33.699  26.608  58.161  1.00  0.00           C  
ATOM    371  CG2 ILE A  51      31.138  26.257  58.036  1.00  0.00           C  
ATOM    372  CD  ILE A  51      34.941  27.367  58.743  1.00  0.00           C  
ATOM    373  HN  ILE A  51      33.224  28.372  60.767  1.00  0.00           H  
ATOM    374  HA  ILE A  51      31.934  28.894  58.175  1.00  0.00           H  
ATOM    375  HB  ILE A  51      32.312  26.308  59.841  1.00  0.00           H  
ATOM    376 1HG1 ILE A  51      33.521  27.047  57.156  1.00  0.00           H  
ATOM    377 2HG1 ILE A  51      33.896  25.525  58.011  1.00  0.00           H  
ATOM    378 1HG2 ILE A  51      30.986  26.885  57.132  1.00  0.00           H  
ATOM    379 2HG2 ILE A  51      30.203  26.212  58.633  1.00  0.00           H  
ATOM    380 3HG2 ILE A  51      31.414  25.221  57.745  1.00  0.00           H  
ATOM    381  HD1 ILE A  51      34.877  28.456  58.534  1.00  0.00           H  
ATOM    382  HD2 ILE A  51      35.773  26.908  58.166  1.00  0.00           H  
ATOM    383  HD3 ILE A  51      35.122  27.083  59.802  1.00  0.00           H  
ATOM    384  N   VAL A  52      29.513  28.992  58.853  1.00  0.00           N  
ATOM    385  CA  VAL A  52      28.102  29.146  59.230  1.00  0.00           C  
ATOM    386  C   VAL A  52      27.267  28.270  58.295  1.00  0.00           C  
ATOM    387  O   VAL A  52      27.076  28.590  57.142  1.00  0.00           O  
ATOM    388  CB  VAL A  52      27.657  30.643  59.168  1.00  0.00           C  
ATOM    389  CG1 VAL A  52      26.164  30.765  59.518  1.00  0.00           C  
ATOM    390  CG2 VAL A  52      28.461  31.633  59.986  1.00  0.00           C  
ATOM    391  HN  VAL A  52      29.688  29.319  57.928  1.00  0.00           H  
ATOM    392  HA  VAL A  52      27.862  28.846  60.240  1.00  0.00           H  
ATOM    393  HB  VAL A  52      27.825  31.003  58.130  1.00  0.00           H  
ATOM    394 1HG1 VAL A  52      25.994  30.180  60.448  1.00  0.00           H  
ATOM    395 2HG1 VAL A  52      25.499  30.339  58.738  1.00  0.00           H  
ATOM    396 3HG1 VAL A  52      25.895  31.808  59.791  1.00  0.00           H  
ATOM    397 1HG2 VAL A  52      28.122  32.680  59.839  1.00  0.00           H  
ATOM    398 2HG2 VAL A  52      29.520  31.583  59.651  1.00  0.00           H  
ATOM    399 3HG2 VAL A  52      28.394  31.305  61.046  1.00  0.00           H  
ATOM    400  N   SER A  53      26.868  27.166  58.843  1.00  0.00           N  
ATOM    401  CA  SER A  53      26.187  26.154  58.099  1.00  0.00           C  
ATOM    402  C   SER A  53      24.659  26.390  58.087  1.00  0.00           C  
ATOM    403  O   SER A  53      24.037  26.493  59.142  1.00  0.00           O  
ATOM    404  CB  SER A  53      26.514  24.687  58.485  1.00  0.00           C  
ATOM    405  OG  SER A  53      25.911  23.593  57.805  1.00  0.00           O  
ATOM    406  HN  SER A  53      27.085  26.990  59.800  1.00  0.00           H  
ATOM    407  HA  SER A  53      26.483  26.229  57.062  1.00  0.00           H  
ATOM    408  HB1 SER A  53      26.344  24.535  59.573  1.00  0.00           H  
ATOM    409  HB2 SER A  53      27.609  24.580  58.333  1.00  0.00           H  
ATOM    410  HG1 SER A  53      25.022  23.621  58.163  1.00  0.00           H  
ATOM    411  N   CYS A  54      24.180  26.625  56.872  1.00  0.00           N  
ATOM    412  CA  CYS A  54      22.838  27.166  56.679  1.00  0.00           C  
ATOM    413  C   CYS A  54      22.291  26.203  55.642  1.00  0.00           C  
ATOM    414  O   CYS A  54      22.779  26.072  54.506  1.00  0.00           O  
ATOM    415  CB  CYS A  54      22.932  28.642  56.221  1.00  0.00           C  
ATOM    416  SG  CYS A  54      21.433  29.522  55.686  1.00  0.00           S  
ATOM    417  HN  CYS A  54      24.732  26.401  56.073  1.00  0.00           H  
ATOM    418  HA  CYS A  54      22.211  27.061  57.552  1.00  0.00           H  
ATOM    419  HB1 CYS A  54      23.736  28.648  55.455  1.00  0.00           H  
ATOM    420  HB2 CYS A  54      23.369  29.422  56.879  1.00  0.00           H  
ATOM    421  N   ASN A  55      21.058  25.573  55.875  1.00  0.00           N  
ATOM    422  CA  ASN A  55      20.405  24.737  54.879  1.00  0.00           C  
ATOM    423  C   ASN A  55      18.936  25.162  54.720  1.00  0.00           C  
ATOM    424  O   ASN A  55      18.208  25.455  55.683  1.00  0.00           O  
ATOM    425  CB  ASN A  55      20.450  23.299  55.307  1.00  0.00           C  
ATOM    426  CG  ASN A  55      21.860  22.751  55.299  1.00  0.00           C  
ATOM    427  ND2 ASN A  55      22.253  22.225  56.481  1.00  0.00           N  
ATOM    428  OD1 ASN A  55      22.570  22.723  54.303  1.00  0.00           O  
ATOM    429  HN  ASN A  55      20.726  25.634  56.813  1.00  0.00           H  
ATOM    430  HA  ASN A  55      20.848  24.881  53.905  1.00  0.00           H  
ATOM    431  HB1 ASN A  55      19.855  22.558  54.731  1.00  0.00           H  
ATOM    432  HB2 ASN A  55      20.098  23.253  56.360  1.00  0.00           H  
ATOM    433 1HD2 ASN A  55      23.160  21.806  56.510  1.00  0.00           H  
ATOM    434 2HD2 ASN A  55      21.750  22.207  57.344  1.00  0.00           H  
ATOM    435  N   LEU A  56      18.415  25.177  53.463  1.00  0.00           N  
ATOM    436  CA  LEU A  56      17.112  25.628  53.145  1.00  0.00           C  
ATOM    437  C   LEU A  56      16.366  24.660  52.313  1.00  0.00           C  
ATOM    438  O   LEU A  56      16.953  23.768  51.737  1.00  0.00           O  
ATOM    439  CB  LEU A  56      17.294  26.973  52.398  1.00  0.00           C  
ATOM    440  CG  LEU A  56      17.842  27.004  50.917  1.00  0.00           C  
ATOM    441  CD1 LEU A  56      17.180  28.053  50.063  1.00  0.00           C  
ATOM    442  CD2 LEU A  56      19.328  27.204  50.926  1.00  0.00           C  
ATOM    443  HN  LEU A  56      18.872  24.645  52.755  1.00  0.00           H  
ATOM    444  HA  LEU A  56      16.596  25.881  54.059  1.00  0.00           H  
ATOM    445  HB1 LEU A  56      18.006  27.644  52.926  1.00  0.00           H  
ATOM    446  HB2 LEU A  56      16.346  27.549  52.442  1.00  0.00           H  
ATOM    447  HG  LEU A  56      17.635  26.028  50.429  1.00  0.00           H  
ATOM    448 1HD1 LEU A  56      17.235  29.001  50.639  1.00  0.00           H  
ATOM    449 2HD1 LEU A  56      16.113  27.758  49.969  1.00  0.00           H  
ATOM    450 3HD1 LEU A  56      17.680  28.016  49.072  1.00  0.00           H  
ATOM    451 1HD2 LEU A  56      19.640  27.020  49.875  1.00  0.00           H  
ATOM    452 2HD2 LEU A  56      19.792  26.470  51.619  1.00  0.00           H  
ATOM    453 3HD2 LEU A  56      19.507  28.251  51.251  1.00  0.00           H  
ATOM    454  N   SER A  57      15.000  24.801  52.273  1.00  0.00           N  
ATOM    455  CA  SER A  57      14.120  23.848  51.583  1.00  0.00           C  
ATOM    456  C   SER A  57      13.041  24.699  51.002  1.00  0.00           C  
ATOM    457  O   SER A  57      12.604  25.662  51.593  1.00  0.00           O  
ATOM    458  CB  SER A  57      13.588  22.699  52.428  1.00  0.00           C  
ATOM    459  OG  SER A  57      12.741  21.837  51.717  1.00  0.00           O  
ATOM    460  HN  SER A  57      14.658  25.548  52.837  1.00  0.00           H  
ATOM    461  HA  SER A  57      14.670  23.422  50.758  1.00  0.00           H  
ATOM    462  HB1 SER A  57      13.090  23.093  53.340  1.00  0.00           H  
ATOM    463  HB2 SER A  57      14.465  22.062  52.669  1.00  0.00           H  
ATOM    464  HG1 SER A  57      11.837  22.158  51.676  1.00  0.00           H  
ATOM    465  N   TYR A  58      12.651  24.371  49.711  1.00  0.00           N  
ATOM    466  CA  TYR A  58      11.709  25.134  48.922  1.00  0.00           C  
ATOM    467  C   TYR A  58      11.073  24.093  47.967  1.00  0.00           C  
ATOM    468  O   TYR A  58      11.332  22.925  48.157  1.00  0.00           O  
ATOM    469  CB  TYR A  58      12.420  26.351  48.255  1.00  0.00           C  
ATOM    470  CG  TYR A  58      13.637  26.082  47.369  1.00  0.00           C  
ATOM    471  CD1 TYR A  58      13.403  26.029  45.974  1.00  0.00           C  
ATOM    472  CD2 TYR A  58      14.917  25.965  47.880  1.00  0.00           C  
ATOM    473  CE1 TYR A  58      14.522  26.049  45.076  1.00  0.00           C  
ATOM    474  CE2 TYR A  58      15.976  25.962  46.999  1.00  0.00           C  
ATOM    475  CZ  TYR A  58      15.798  26.043  45.619  1.00  0.00           C  
ATOM    476  OH  TYR A  58      16.960  26.117  44.728  1.00  0.00           O  
ATOM    477  HN  TYR A  58      12.889  23.514  49.259  1.00  0.00           H  
ATOM    478  HA  TYR A  58      10.931  25.406  49.620  1.00  0.00           H  
ATOM    479  HB1 TYR A  58      12.798  26.983  49.087  1.00  0.00           H  
ATOM    480  HB2 TYR A  58      11.641  26.932  47.718  1.00  0.00           H  
ATOM    481  HD1 TYR A  58      12.417  25.945  45.540  1.00  0.00           H  
ATOM    482  HD2 TYR A  58      15.175  25.781  48.913  1.00  0.00           H  
ATOM    483  HE1 TYR A  58      14.423  26.137  44.004  1.00  0.00           H  
ATOM    484  HE2 TYR A  58      16.947  25.873  47.462  1.00  0.00           H  
ATOM    485  HH  TYR A  58      17.751  26.231  45.260  1.00  0.00           H  
ATOM    486  N   PRO A  59      10.185  24.415  47.061  1.00  0.00           N  
ATOM    487  CA  PRO A  59       9.659  23.407  46.126  1.00  0.00           C  
ATOM    488  C   PRO A  59      10.668  22.755  45.298  1.00  0.00           C  
ATOM    489  O   PRO A  59      11.691  23.387  44.971  1.00  0.00           O  
ATOM    490  CB  PRO A  59       8.674  24.149  45.232  1.00  0.00           C  
ATOM    491  CG  PRO A  59       8.245  25.294  46.109  1.00  0.00           C  
ATOM    492  CD  PRO A  59       9.415  25.655  46.886  1.00  0.00           C  
ATOM    493  HA  PRO A  59       9.256  22.610  46.735  1.00  0.00           H  
ATOM    494  HB1 PRO A  59       7.843  23.620  44.719  1.00  0.00           H  
ATOM    495  HB2 PRO A  59       9.209  24.686  44.419  1.00  0.00           H  
ATOM    496  HG1 PRO A  59       7.927  26.084  45.395  1.00  0.00           H  
ATOM    497  HG2 PRO A  59       7.374  24.996  46.730  1.00  0.00           H  
ATOM    498  HD1 PRO A  59      10.051  26.440  46.424  1.00  0.00           H  
ATOM    499  HD2 PRO A  59       9.108  26.088  47.862  1.00  0.00           H  
ATOM    500  N   ARG A  60      10.427  21.489  44.931  1.00  0.00           N  
ATOM    501  CA  ARG A  60      11.293  20.739  43.998  1.00  0.00           C  
ATOM    502  C   ARG A  60      10.576  20.721  42.636  1.00  0.00           C  
ATOM    503  O   ARG A  60      11.056  20.033  41.735  1.00  0.00           O  
ATOM    504  CB  ARG A  60      11.327  19.295  44.611  1.00  0.00           C  
ATOM    505  CG  ARG A  60      12.093  19.123  45.969  1.00  0.00           C  
ATOM    506  CD  ARG A  60      12.349  17.656  46.364  1.00  0.00           C  
ATOM    507  NE  ARG A  60      11.050  16.987  46.369  1.00  0.00           N  
ATOM    508  CZ  ARG A  60      10.377  16.630  47.426  1.00  0.00           C  
ATOM    509  NH1 ARG A  60       9.678  15.528  47.425  1.00  0.00           N1+
ATOM    510  NH2 ARG A  60      10.384  17.319  48.518  1.00  0.00           N  
ATOM    511  HN  ARG A  60       9.802  20.843  45.359  1.00  0.00           H  
ATOM    512  HA  ARG A  60      12.255  21.204  43.846  1.00  0.00           H  
ATOM    513  HB1 ARG A  60      11.790  18.571  43.907  1.00  0.00           H  
ATOM    514  HB2 ARG A  60      10.312  18.861  44.740  1.00  0.00           H  
ATOM    515  HG1 ARG A  60      11.511  19.519  46.829  1.00  0.00           H  
ATOM    516  HG2 ARG A  60      12.990  19.770  45.865  1.00  0.00           H  
ATOM    517  HD1 ARG A  60      12.938  17.330  47.248  1.00  0.00           H  
ATOM    518  HD2 ARG A  60      12.956  17.238  45.533  1.00  0.00           H  
ATOM    519  HE  ARG A  60      10.694  16.419  45.627  1.00  0.00           H  
ATOM    520 1HH1 ARG A  60       9.568  15.010  46.577  1.00  0.00           H  
ATOM    521 2HH1 ARG A  60       9.202  15.289  48.271  1.00  0.00           H  
ATOM    522 1HH2 ARG A  60      10.808  18.221  48.440  1.00  0.00           H  
ATOM    523 2HH2 ARG A  60       9.892  17.062  49.350  1.00  0.00           H  
ATOM    524  N   ASP A  61       9.423  21.468  42.450  1.00  0.00           N  
ATOM    525  CA  ASP A  61       8.682  21.711  41.247  1.00  0.00           C  
ATOM    526  C   ASP A  61       8.139  23.188  41.177  1.00  0.00           C  
ATOM    527  O   ASP A  61       7.504  23.635  42.145  1.00  0.00           O  
ATOM    528  CB  ASP A  61       7.622  20.571  41.238  1.00  0.00           C  
ATOM    529  CG  ASP A  61       6.702  20.708  39.966  1.00  0.00           C  
ATOM    530  OD1 ASP A  61       5.467  20.698  40.035  1.00  0.00           O  
ATOM    531  OD2 ASP A  61       7.354  20.892  38.936  1.00  0.00           O1-
ATOM    532  HN  ASP A  61       8.922  21.810  43.241  1.00  0.00           H  
ATOM    533  HA  ASP A  61       9.356  21.602  40.411  1.00  0.00           H  
ATOM    534  HB1 ASP A  61       6.924  20.671  42.097  1.00  0.00           H  
ATOM    535  HB2 ASP A  61       7.945  19.508  41.265  1.00  0.00           H  
ATOM    536  N   GLY A  62       8.328  23.858  39.995  1.00  0.00           N  
ATOM    537  CA  GLY A  62       7.902  25.245  39.863  1.00  0.00           C  
ATOM    538  C   GLY A  62       8.938  26.202  39.305  1.00  0.00           C  
ATOM    539  O   GLY A  62       8.707  27.405  39.337  1.00  0.00           O  
ATOM    540  HN  GLY A  62       8.684  23.365  39.204  1.00  0.00           H  
ATOM    541  HA1 GLY A  62       7.646  25.604  40.848  1.00  0.00           H  
ATOM    542  HA2 GLY A  62       7.105  25.287  39.135  1.00  0.00           H  
ATOM    543  N   TRP A  63      10.108  25.662  38.824  1.00  0.00           N  
ATOM    544  CA  TRP A  63      11.195  26.523  38.464  1.00  0.00           C  
ATOM    545  C   TRP A  63      12.050  25.874  37.451  1.00  0.00           C  
ATOM    546  O   TRP A  63      12.007  24.644  37.205  1.00  0.00           O  
ATOM    547  CB  TRP A  63      12.046  26.801  39.755  1.00  0.00           C  
ATOM    548  CG  TRP A  63      12.380  25.620  40.596  1.00  0.00           C  
ATOM    549  CD1 TRP A  63      11.833  25.391  41.776  1.00  0.00           C  
ATOM    550  CD2 TRP A  63      13.262  24.533  40.332  1.00  0.00           C  
ATOM    551  CE2 TRP A  63      13.170  23.755  41.480  1.00  0.00           C  
ATOM    552  CE3 TRP A  63      14.168  24.210  39.266  1.00  0.00           C  
ATOM    553  NE1 TRP A  63      12.316  24.221  42.328  1.00  0.00           N  
ATOM    554  CZ2 TRP A  63      13.988  22.650  41.670  1.00  0.00           C  
ATOM    555  CZ3 TRP A  63      14.823  23.013  39.418  1.00  0.00           C  
ATOM    556  CH2 TRP A  63      14.807  22.219  40.590  1.00  0.00           C  
ATOM    557  HN  TRP A  63      10.253  24.705  38.582  1.00  0.00           H  
ATOM    558  HA  TRP A  63      10.683  27.355  38.004  1.00  0.00           H  
ATOM    559  HB1 TRP A  63      11.480  27.483  40.425  1.00  0.00           H  
ATOM    560  HB2 TRP A  63      13.003  27.326  39.550  1.00  0.00           H  
ATOM    561  HD1 TRP A  63      11.137  26.003  42.331  1.00  0.00           H  
ATOM    562  HE1 TRP A  63      12.180  23.921  43.246  1.00  0.00           H  
ATOM    563  HE3 TRP A  63      14.322  24.830  38.396  1.00  0.00           H  
ATOM    564  HZ2 TRP A  63      13.976  21.990  42.523  1.00  0.00           H  
ATOM    565  HZ3 TRP A  63      15.471  22.702  38.611  1.00  0.00           H  
ATOM    566  HH2 TRP A  63      15.529  21.417  40.633  1.00  0.00           H  
ATOM    567  N   ASP A  64      12.803  26.668  36.625  1.00  0.00           N  
ATOM    568  CA  ASP A  64      13.671  26.345  35.535  1.00  0.00           C  
ATOM    569  C   ASP A  64      15.045  25.674  35.920  1.00  0.00           C  
ATOM    570  O   ASP A  64      15.731  26.163  36.756  1.00  0.00           O  
ATOM    571  CB  ASP A  64      13.746  27.639  34.644  1.00  0.00           C  
ATOM    572  CG  ASP A  64      14.462  27.434  33.254  1.00  0.00           C  
ATOM    573  OD1 ASP A  64      14.896  26.331  32.891  1.00  0.00           O  
ATOM    574  OD2 ASP A  64      14.673  28.524  32.618  1.00  0.00           O1-
ATOM    575  HN  ASP A  64      12.927  27.624  36.884  1.00  0.00           H  
ATOM    576  HA  ASP A  64      13.118  25.545  35.064  1.00  0.00           H  
ATOM    577  HB1 ASP A  64      14.162  28.508  35.198  1.00  0.00           H  
ATOM    578  HB2 ASP A  64      12.724  27.933  34.321  1.00  0.00           H  
ATOM    579  N   GLU A  65      15.459  24.561  35.275  1.00  0.00           N  
ATOM    580  CA  GLU A  65      16.590  23.755  35.568  1.00  0.00           C  
ATOM    581  C   GLU A  65      17.744  24.350  34.741  1.00  0.00           C  
ATOM    582  O   GLU A  65      18.853  24.185  35.146  1.00  0.00           O  
ATOM    583  CB  GLU A  65      16.246  22.312  35.108  1.00  0.00           C  
ATOM    584  CG  GLU A  65      14.910  21.718  35.471  1.00  0.00           C  
ATOM    585  CD  GLU A  65      14.837  20.239  35.239  1.00  0.00           C  
ATOM    586  OE1 GLU A  65      14.703  19.520  36.254  1.00  0.00           O  
ATOM    587  OE2 GLU A  65      14.821  19.726  34.080  1.00  0.00           O1-
ATOM    588  HN  GLU A  65      14.809  24.271  34.577  1.00  0.00           H  
ATOM    589  HA  GLU A  65      16.827  23.742  36.622  1.00  0.00           H  
ATOM    590  HB1 GLU A  65      16.998  21.610  35.529  1.00  0.00           H  
ATOM    591  HB2 GLU A  65      16.243  22.321  33.996  1.00  0.00           H  
ATOM    592  HG1 GLU A  65      14.076  22.290  35.012  1.00  0.00           H  
ATOM    593  HG2 GLU A  65      14.752  21.912  36.554  1.00  0.00           H  
ATOM    594  N   SER A  66      17.465  25.142  33.628  1.00  0.00           N  
ATOM    595  CA  SER A  66      18.477  25.744  32.770  1.00  0.00           C  
ATOM    596  C   SER A  66      19.173  26.889  33.348  1.00  0.00           C  
ATOM    597  O   SER A  66      20.389  27.027  33.171  1.00  0.00           O  
ATOM    598  CB  SER A  66      17.868  26.245  31.454  1.00  0.00           C  
ATOM    599  OG  SER A  66      17.073  27.449  31.629  1.00  0.00           O  
ATOM    600  HN  SER A  66      16.510  25.270  33.372  1.00  0.00           H  
ATOM    601  HA  SER A  66      19.221  24.973  32.640  1.00  0.00           H  
ATOM    602  HB1 SER A  66      17.279  25.395  31.049  1.00  0.00           H  
ATOM    603  HB2 SER A  66      18.701  26.440  30.744  1.00  0.00           H  
ATOM    604  HG1 SER A  66      16.183  27.160  31.843  1.00  0.00           H  
ATOM    605  N   THR A  67      18.510  27.698  34.187  1.00  0.00           N  
ATOM    606  CA  THR A  67      19.187  28.842  34.864  1.00  0.00           C  
ATOM    607  C   THR A  67      19.507  28.483  36.280  1.00  0.00           C  
ATOM    608  O   THR A  67      18.743  27.830  37.035  1.00  0.00           O  
ATOM    609  CB  THR A  67      18.301  30.081  34.722  1.00  0.00           C  
ATOM    610  CG2 THR A  67      17.013  29.995  35.583  1.00  0.00           C  
ATOM    611  OG1 THR A  67      19.074  31.229  35.256  1.00  0.00           O  
ATOM    612  HN  THR A  67      17.518  27.627  34.264  1.00  0.00           H  
ATOM    613  HA  THR A  67      20.090  29.039  34.305  1.00  0.00           H  
ATOM    614  HB  THR A  67      17.998  30.325  33.681  1.00  0.00           H  
ATOM    615  HG1 THR A  67      19.684  31.487  34.560  1.00  0.00           H  
ATOM    616 1HG2 THR A  67      16.288  29.198  35.308  1.00  0.00           H  
ATOM    617 2HG2 THR A  67      16.484  30.968  35.487  1.00  0.00           H  
ATOM    618 3HG2 THR A  67      17.270  29.800  36.647  1.00  0.00           H  
ATOM    619  N   ALA A  68      20.790  28.765  36.696  1.00  0.00           N  
ATOM    620  CA  ALA A  68      21.350  28.330  37.968  1.00  0.00           C  
ATOM    621  C   ALA A  68      20.695  28.972  39.154  1.00  0.00           C  
ATOM    622  O   ALA A  68      20.278  30.162  39.212  1.00  0.00           O  
ATOM    623  CB  ALA A  68      22.900  28.671  38.102  1.00  0.00           C  
ATOM    624  HN  ALA A  68      21.489  29.225  36.154  1.00  0.00           H  
ATOM    625  HA  ALA A  68      21.328  27.251  38.007  1.00  0.00           H  
ATOM    626  HB1 ALA A  68      23.382  28.083  37.292  1.00  0.00           H  
ATOM    627  HB2 ALA A  68      23.297  28.411  39.107  1.00  0.00           H  
ATOM    628  HB3 ALA A  68      23.148  29.754  38.120  1.00  0.00           H  
ATOM    629  N   ALA A  69      20.407  28.220  40.265  1.00  0.00           N  
ATOM    630  CA  ALA A  69      19.801  28.670  41.480  1.00  0.00           C  
ATOM    631  C   ALA A  69      20.773  29.685  42.192  1.00  0.00           C  
ATOM    632  O   ALA A  69      21.948  29.409  42.490  1.00  0.00           O  
ATOM    633  CB  ALA A  69      19.425  27.520  42.465  1.00  0.00           C  
ATOM    634  HN  ALA A  69      20.727  27.275  40.276  1.00  0.00           H  
ATOM    635  HA  ALA A  69      18.856  29.140  41.248  1.00  0.00           H  
ATOM    636  HB1 ALA A  69      19.044  26.667  41.863  1.00  0.00           H  
ATOM    637  HB2 ALA A  69      18.641  27.778  43.209  1.00  0.00           H  
ATOM    638  HB3 ALA A  69      20.355  27.213  42.987  1.00  0.00           H  
ATOM    639  N   TYR A  70      20.257  30.930  42.421  1.00  0.00           N  
ATOM    640  CA  TYR A  70      20.991  32.028  43.037  1.00  0.00           C  
ATOM    641  C   TYR A  70      20.667  32.191  44.508  1.00  0.00           C  
ATOM    642  O   TYR A  70      19.550  31.961  44.995  1.00  0.00           O  
ATOM    643  CB  TYR A  70      20.761  33.337  42.306  1.00  0.00           C  
ATOM    644  CG  TYR A  70      21.451  33.349  40.921  1.00  0.00           C  
ATOM    645  CD1 TYR A  70      22.787  32.982  40.780  1.00  0.00           C  
ATOM    646  CD2 TYR A  70      20.722  33.677  39.755  1.00  0.00           C  
ATOM    647  CE1 TYR A  70      23.361  32.976  39.499  1.00  0.00           C  
ATOM    648  CE2 TYR A  70      21.244  33.641  38.491  1.00  0.00           C  
ATOM    649  CZ  TYR A  70      22.613  33.231  38.335  1.00  0.00           C  
ATOM    650  OH  TYR A  70      23.176  33.174  37.039  1.00  0.00           O  
ATOM    651  HN  TYR A  70      19.335  31.244  42.209  1.00  0.00           H  
ATOM    652  HA  TYR A  70      22.029  31.747  42.935  1.00  0.00           H  
ATOM    653  HB1 TYR A  70      21.172  34.204  42.867  1.00  0.00           H  
ATOM    654  HB2 TYR A  70      19.668  33.505  42.198  1.00  0.00           H  
ATOM    655  HD1 TYR A  70      23.312  32.629  41.655  1.00  0.00           H  
ATOM    656  HD2 TYR A  70      19.714  34.016  39.941  1.00  0.00           H  
ATOM    657  HE1 TYR A  70      24.404  32.727  39.358  1.00  0.00           H  
ATOM    658  HE2 TYR A  70      20.570  33.834  37.669  1.00  0.00           H  
ATOM    659  HH  TYR A  70      22.782  33.912  36.568  1.00  0.00           H  
ATOM    660  N   GLY A  71      21.640  32.537  45.351  1.00  0.00           N  
ATOM    661  CA  GLY A  71      21.409  32.852  46.725  1.00  0.00           C  
ATOM    662  C   GLY A  71      22.229  34.063  47.127  1.00  0.00           C  
ATOM    663  O   GLY A  71      23.348  34.286  46.622  1.00  0.00           O  
ATOM    664  HN  GLY A  71      22.526  32.746  44.945  1.00  0.00           H  
ATOM    665  HA1 GLY A  71      21.612  32.052  47.421  1.00  0.00           H  
ATOM    666  HA2 GLY A  71      20.369  33.067  46.922  1.00  0.00           H  
ATOM    667  N   TYR A  72      21.753  34.867  48.140  1.00  0.00           N  
ATOM    668  CA  TYR A  72      22.322  36.183  48.360  1.00  0.00           C  
ATOM    669  C   TYR A  72      22.164  36.417  49.805  1.00  0.00           C  
ATOM    670  O   TYR A  72      21.138  35.984  50.318  1.00  0.00           O  
ATOM    671  CB  TYR A  72      21.600  37.370  47.724  1.00  0.00           C  
ATOM    672  CG  TYR A  72      21.520  37.295  46.238  1.00  0.00           C  
ATOM    673  CD1 TYR A  72      20.449  36.582  45.745  1.00  0.00           C  
ATOM    674  CD2 TYR A  72      22.500  37.856  45.366  1.00  0.00           C  
ATOM    675  CE1 TYR A  72      20.299  36.450  44.387  1.00  0.00           C  
ATOM    676  CE2 TYR A  72      22.384  37.615  43.992  1.00  0.00           C  
ATOM    677  CZ  TYR A  72      21.327  36.917  43.470  1.00  0.00           C  
ATOM    678  OH  TYR A  72      21.349  36.629  42.095  1.00  0.00           O  
ATOM    679  HN  TYR A  72      20.901  34.597  48.580  1.00  0.00           H  
ATOM    680  HA  TYR A  72      23.367  36.245  48.092  1.00  0.00           H  
ATOM    681  HB1 TYR A  72      22.212  38.278  47.907  1.00  0.00           H  
ATOM    682  HB2 TYR A  72      20.570  37.452  48.128  1.00  0.00           H  
ATOM    683  HD1 TYR A  72      19.809  36.071  46.450  1.00  0.00           H  
ATOM    684  HD2 TYR A  72      23.357  38.401  45.734  1.00  0.00           H  
ATOM    685  HE1 TYR A  72      19.470  36.014  43.849  1.00  0.00           H  
ATOM    686  HE2 TYR A  72      23.130  38.064  43.353  1.00  0.00           H  
ATOM    687  HH  TYR A  72      20.480  36.302  41.849  1.00  0.00           H  
ATOM    688  N   TRP A  73      23.176  37.043  50.513  1.00  0.00           N  
ATOM    689  CA  TRP A  73      22.975  37.356  51.895  1.00  0.00           C  
ATOM    690  C   TRP A  73      23.005  38.833  51.976  1.00  0.00           C  
ATOM    691  O   TRP A  73      23.795  39.474  51.281  1.00  0.00           O  
ATOM    692  CB  TRP A  73      24.153  36.860  52.755  1.00  0.00           C  
ATOM    693  CG  TRP A  73      24.152  35.368  52.988  1.00  0.00           C  
ATOM    694  CD1 TRP A  73      24.615  34.271  52.258  1.00  0.00           C  
ATOM    695  CD2 TRP A  73      23.430  34.782  54.160  1.00  0.00           C  
ATOM    696  CE2 TRP A  73      23.571  33.381  54.003  1.00  0.00           C  
ATOM    697  CE3 TRP A  73      22.718  35.329  55.269  1.00  0.00           C  
ATOM    698  NE1 TRP A  73      24.375  33.100  52.925  1.00  0.00           N  
ATOM    699  CZ2 TRP A  73      23.074  32.508  54.964  1.00  0.00           C  
ATOM    700  CZ3 TRP A  73      22.172  34.456  56.199  1.00  0.00           C  
ATOM    701  CH2 TRP A  73      22.352  33.090  56.055  1.00  0.00           C  
ATOM    702  HN  TRP A  73      24.077  37.349  50.215  1.00  0.00           H  
ATOM    703  HA  TRP A  73      21.999  36.989  52.175  1.00  0.00           H  
ATOM    704  HB1 TRP A  73      24.207  37.350  53.751  1.00  0.00           H  
ATOM    705  HB2 TRP A  73      25.098  37.065  52.206  1.00  0.00           H  
ATOM    706  HD1 TRP A  73      25.189  34.376  51.349  1.00  0.00           H  
ATOM    707  HE1 TRP A  73      24.610  32.162  52.787  1.00  0.00           H  
ATOM    708  HE3 TRP A  73      22.454  36.361  55.445  1.00  0.00           H  
ATOM    709  HZ2 TRP A  73      23.226  31.439  54.940  1.00  0.00           H  
ATOM    710  HZ3 TRP A  73      21.655  34.829  57.070  1.00  0.00           H  
ATOM    711  HH2 TRP A  73      21.918  32.431  56.793  1.00  0.00           H  
ATOM    712  N   PHE A  74      22.211  39.417  52.843  1.00  0.00           N  
ATOM    713  CA  PHE A  74      22.256  40.834  53.009  1.00  0.00           C  
ATOM    714  C   PHE A  74      22.286  41.185  54.456  1.00  0.00           C  
ATOM    715  O   PHE A  74      21.665  40.529  55.312  1.00  0.00           O  
ATOM    716  CB  PHE A  74      20.977  41.460  52.451  1.00  0.00           C  
ATOM    717  CG  PHE A  74      20.774  41.287  50.984  1.00  0.00           C  
ATOM    718  CD1 PHE A  74      20.019  40.202  50.576  1.00  0.00           C  
ATOM    719  CD2 PHE A  74      21.212  42.213  50.039  1.00  0.00           C  
ATOM    720  CE1 PHE A  74      19.643  39.990  49.189  1.00  0.00           C  
ATOM    721  CE2 PHE A  74      20.832  42.018  48.693  1.00  0.00           C  
ATOM    722  CZ  PHE A  74      20.125  40.917  48.239  1.00  0.00           C  
ATOM    723  HN  PHE A  74      21.489  38.985  53.378  1.00  0.00           H  
ATOM    724  HA  PHE A  74      23.105  41.199  52.451  1.00  0.00           H  
ATOM    725  HB1 PHE A  74      20.974  42.561  52.598  1.00  0.00           H  
ATOM    726  HB2 PHE A  74      20.074  41.178  53.034  1.00  0.00           H  
ATOM    727  HD1 PHE A  74      19.513  39.548  51.272  1.00  0.00           H  
ATOM    728  HD2 PHE A  74      21.756  43.113  50.285  1.00  0.00           H  
ATOM    729  HE1 PHE A  74      19.048  39.152  48.858  1.00  0.00           H  
ATOM    730  HE2 PHE A  74      21.123  42.677  47.887  1.00  0.00           H  
ATOM    731  HZ  PHE A  74      19.881  40.871  47.188  1.00  0.00           H  
ATOM    732  N   LYS A  75      23.039  42.290  54.756  1.00  0.00           N  
ATOM    733  CA  LYS A  75      22.710  43.126  55.911  1.00  0.00           C  
ATOM    734  C   LYS A  75      21.178  43.687  56.002  1.00  0.00           C  
ATOM    735  O   LYS A  75      20.571  44.178  55.036  1.00  0.00           O  
ATOM    736  CB  LYS A  75      23.684  44.271  56.210  1.00  0.00           C  
ATOM    737  CG  LYS A  75      25.115  43.844  56.652  1.00  0.00           C  
ATOM    738  CD  LYS A  75      26.165  45.001  56.465  1.00  0.00           C  
ATOM    739  CE  LYS A  75      27.566  44.650  56.900  1.00  0.00           C  
ATOM    740  NZ  LYS A  75      28.440  45.471  56.191  1.00  0.00           N1+
ATOM    741  HN  LYS A  75      23.656  42.720  54.102  1.00  0.00           H  
ATOM    742  HA  LYS A  75      22.863  42.405  56.700  1.00  0.00           H  
ATOM    743  HB1 LYS A  75      23.324  44.850  57.088  1.00  0.00           H  
ATOM    744  HB2 LYS A  75      23.765  44.854  55.267  1.00  0.00           H  
ATOM    745  HG1 LYS A  75      25.378  42.890  56.149  1.00  0.00           H  
ATOM    746  HG2 LYS A  75      25.115  43.747  57.759  1.00  0.00           H  
ATOM    747  HD1 LYS A  75      25.728  45.890  56.969  1.00  0.00           H  
ATOM    748  HD2 LYS A  75      26.016  45.098  55.369  1.00  0.00           H  
ATOM    749  HE1 LYS A  75      27.811  43.607  56.608  1.00  0.00           H  
ATOM    750  HE2 LYS A  75      27.797  44.685  57.985  1.00  0.00           H  
ATOM    751  HZ1 LYS A  75      28.244  45.741  55.206  1.00  0.00           H  
ATOM    752  HZ2 LYS A  75      29.359  45.003  56.326  1.00  0.00           H  
ATOM    753  HZ3 LYS A  75      28.409  46.409  56.639  1.00  0.00           H  
ATOM    754  N   GLY A  76      20.616  43.648  57.241  1.00  0.00           N  
ATOM    755  CA  GLY A  76      19.205  44.011  57.690  1.00  0.00           C  
ATOM    756  C   GLY A  76      18.600  45.310  57.194  1.00  0.00           C  
ATOM    757  O   GLY A  76      19.270  46.310  57.319  1.00  0.00           O  
ATOM    758  HN  GLY A  76      21.152  43.295  58.003  1.00  0.00           H  
ATOM    759  HA1 GLY A  76      19.264  44.119  58.763  1.00  0.00           H  
ATOM    760  HA2 GLY A  76      18.521  43.214  57.440  1.00  0.00           H  
ATOM    761  N   ARG A  77      17.439  45.432  56.626  1.00  0.00           N  
ATOM    762  CA  ARG A  77      16.773  46.686  56.197  1.00  0.00           C  
ATOM    763  C   ARG A  77      17.188  47.095  54.694  1.00  0.00           C  
ATOM    764  O   ARG A  77      16.829  48.084  54.158  1.00  0.00           O  
ATOM    765  CB  ARG A  77      16.876  47.868  57.156  1.00  0.00           C  
ATOM    766  CG  ARG A  77      16.425  47.670  58.647  1.00  0.00           C  
ATOM    767  CD  ARG A  77      16.270  49.062  59.340  1.00  0.00           C  
ATOM    768  NE  ARG A  77      16.028  48.747  60.790  1.00  0.00           N  
ATOM    769  CZ  ARG A  77      16.073  49.630  61.809  1.00  0.00           C  
ATOM    770  NH1 ARG A  77      15.792  49.282  63.013  1.00  0.00           N1+
ATOM    771  NH2 ARG A  77      16.609  50.823  61.673  1.00  0.00           N  
ATOM    772  HN  ARG A  77      16.811  44.683  56.428  1.00  0.00           H  
ATOM    773  HA  ARG A  77      15.719  46.457  56.136  1.00  0.00           H  
ATOM    774  HB1 ARG A  77      16.210  48.665  56.765  1.00  0.00           H  
ATOM    775  HB2 ARG A  77      17.897  48.307  57.153  1.00  0.00           H  
ATOM    776  HG1 ARG A  77      17.174  46.988  59.104  1.00  0.00           H  
ATOM    777  HG2 ARG A  77      15.436  47.171  58.738  1.00  0.00           H  
ATOM    778  HD1 ARG A  77      15.403  49.588  58.888  1.00  0.00           H  
ATOM    779  HD2 ARG A  77      17.201  49.659  59.234  1.00  0.00           H  
ATOM    780  HE  ARG A  77      15.572  47.872  60.953  1.00  0.00           H  
ATOM    781 1HH1 ARG A  77      15.444  48.350  63.108  1.00  0.00           H  
ATOM    782 2HH1 ARG A  77      15.717  50.053  63.647  1.00  0.00           H  
ATOM    783 1HH2 ARG A  77      16.891  51.197  60.789  1.00  0.00           H  
ATOM    784 2HH2 ARG A  77      16.781  51.391  62.479  1.00  0.00           H  
ATOM    785  N   THR A  78      17.840  46.167  53.967  1.00  0.00           N  
ATOM    786  CA  THR A  78      18.334  46.440  52.552  1.00  0.00           C  
ATOM    787  C   THR A  78      17.426  45.798  51.558  1.00  0.00           C  
ATOM    788  O   THR A  78      16.960  44.690  51.800  1.00  0.00           O  
ATOM    789  CB  THR A  78      19.722  45.933  52.260  1.00  0.00           C  
ATOM    790  CG2 THR A  78      20.217  46.218  50.775  1.00  0.00           C  
ATOM    791  OG1 THR A  78      20.659  46.518  53.117  1.00  0.00           O  
ATOM    792  HN  THR A  78      18.075  45.326  54.448  1.00  0.00           H  
ATOM    793  HA  THR A  78      18.430  47.504  52.391  1.00  0.00           H  
ATOM    794  HB  THR A  78      19.767  44.833  52.406  1.00  0.00           H  
ATOM    795  HG1 THR A  78      20.596  46.095  53.975  1.00  0.00           H  
ATOM    796 1HG2 THR A  78      21.238  45.798  50.642  1.00  0.00           H  
ATOM    797 2HG2 THR A  78      20.354  47.301  50.575  1.00  0.00           H  
ATOM    798 3HG2 THR A  78      19.464  45.821  50.060  1.00  0.00           H  
ATOM    799  N   SER A  79      17.112  46.469  50.429  1.00  0.00           N  
ATOM    800  CA  SER A  79      16.165  45.925  49.468  1.00  0.00           C  
ATOM    801  C   SER A  79      16.902  45.038  48.507  1.00  0.00           C  
ATOM    802  O   SER A  79      17.897  45.548  48.042  1.00  0.00           O  
ATOM    803  CB  SER A  79      15.374  47.005  48.674  1.00  0.00           C  
ATOM    804  OG  SER A  79      14.334  46.456  47.915  1.00  0.00           O  
ATOM    805  HN  SER A  79      17.544  47.340  50.208  1.00  0.00           H  
ATOM    806  HA  SER A  79      15.351  45.472  50.016  1.00  0.00           H  
ATOM    807  HB1 SER A  79      16.029  47.566  47.974  1.00  0.00           H  
ATOM    808  HB2 SER A  79      14.900  47.699  49.401  1.00  0.00           H  
ATOM    809  HG1 SER A  79      13.630  47.099  47.801  1.00  0.00           H  
ATOM    810  N   PRO A  80      16.558  43.787  48.143  1.00  0.00           N  
ATOM    811  CA  PRO A  80      17.456  42.752  47.704  1.00  0.00           C  
ATOM    812  C   PRO A  80      17.926  42.951  46.265  1.00  0.00           C  
ATOM    813  O   PRO A  80      19.113  42.702  45.939  1.00  0.00           O  
ATOM    814  CB  PRO A  80      16.658  41.372  47.851  1.00  0.00           C  
ATOM    815  CG  PRO A  80      15.216  41.723  48.041  1.00  0.00           C  
ATOM    816  CD  PRO A  80      15.376  43.135  48.709  1.00  0.00           C  
ATOM    817  HA  PRO A  80      18.284  42.870  48.387  1.00  0.00           H  
ATOM    818  HB1 PRO A  80      17.001  40.985  48.836  1.00  0.00           H  
ATOM    819  HB2 PRO A  80      16.993  40.669  47.059  1.00  0.00           H  
ATOM    820  HG1 PRO A  80      14.636  41.921  47.114  1.00  0.00           H  
ATOM    821  HG2 PRO A  80      14.720  41.039  48.761  1.00  0.00           H  
ATOM    822  HD1 PRO A  80      14.478  43.712  48.404  1.00  0.00           H  
ATOM    823  HD2 PRO A  80      15.517  42.982  49.800  1.00  0.00           H  
ATOM    824  N   LYS A  81      17.086  43.428  45.362  1.00  0.00           N  
ATOM    825  CA  LYS A  81      17.422  43.555  43.979  1.00  0.00           C  
ATOM    826  C   LYS A  81      18.463  44.655  43.590  1.00  0.00           C  
ATOM    827  O   LYS A  81      19.461  44.524  42.937  1.00  0.00           O  
ATOM    828  CB  LYS A  81      16.182  43.716  43.011  1.00  0.00           C  
ATOM    829  CG  LYS A  81      15.198  42.522  42.976  1.00  0.00           C  
ATOM    830  CD  LYS A  81      15.748  41.277  42.232  1.00  0.00           C  
ATOM    831  CE  LYS A  81      14.719  40.195  42.145  1.00  0.00           C  
ATOM    832  NZ  LYS A  81      15.262  39.027  41.490  1.00  0.00           N1+
ATOM    833  HN  LYS A  81      16.190  43.768  45.637  1.00  0.00           H  
ATOM    834  HA  LYS A  81      17.915  42.639  43.689  1.00  0.00           H  
ATOM    835  HB1 LYS A  81      16.633  43.725  41.996  1.00  0.00           H  
ATOM    836  HB2 LYS A  81      15.677  44.655  43.320  1.00  0.00           H  
ATOM    837  HG1 LYS A  81      14.369  42.883  42.329  1.00  0.00           H  
ATOM    838  HG2 LYS A  81      14.970  42.229  44.023  1.00  0.00           H  
ATOM    839  HD1 LYS A  81      16.580  40.924  42.878  1.00  0.00           H  
ATOM    840  HD2 LYS A  81      16.027  41.574  41.200  1.00  0.00           H  
ATOM    841  HE1 LYS A  81      13.854  40.517  41.525  1.00  0.00           H  
ATOM    842  HE2 LYS A  81      14.287  39.928  43.133  1.00  0.00           H  
ATOM    843  HZ1 LYS A  81      14.628  38.231  41.706  1.00  0.00           H  
ATOM    844  HZ2 LYS A  81      16.189  38.750  41.870  1.00  0.00           H  
ATOM    845  HZ3 LYS A  81      15.368  39.117  40.459  1.00  0.00           H  
ATOM    846  N   THR A  82      18.185  45.842  44.162  1.00  0.00           N  
ATOM    847  CA  THR A  82      18.946  47.078  44.219  1.00  0.00           C  
ATOM    848  C   THR A  82      20.219  47.020  45.001  1.00  0.00           C  
ATOM    849  O   THR A  82      21.268  47.524  44.583  1.00  0.00           O  
ATOM    850  CB  THR A  82      18.182  48.281  44.821  1.00  0.00           C  
ATOM    851  CG2 THR A  82      17.011  48.579  43.857  1.00  0.00           C  
ATOM    852  OG1 THR A  82      17.628  47.913  46.097  1.00  0.00           O  
ATOM    853  HN  THR A  82      17.305  45.962  44.614  1.00  0.00           H  
ATOM    854  HA  THR A  82      19.126  47.324  43.183  1.00  0.00           H  
ATOM    855  HB  THR A  82      18.884  49.143  44.843  1.00  0.00           H  
ATOM    856  HG1 THR A  82      17.402  48.706  46.588  1.00  0.00           H  
ATOM    857 1HG2 THR A  82      16.578  49.602  43.816  1.00  0.00           H  
ATOM    858 2HG2 THR A  82      16.166  47.866  43.968  1.00  0.00           H  
ATOM    859 3HG2 THR A  82      17.357  48.450  42.810  1.00  0.00           H  
ATOM    860  N   GLY A  83      20.242  46.389  46.188  1.00  0.00           N  
ATOM    861  CA  GLY A  83      21.341  46.296  47.185  1.00  0.00           C  
ATOM    862  C   GLY A  83      22.688  45.712  46.716  1.00  0.00           C  
ATOM    863  O   GLY A  83      22.791  44.998  45.732  1.00  0.00           O  
ATOM    864  HN  GLY A  83      19.369  46.008  46.481  1.00  0.00           H  
ATOM    865  HA1 GLY A  83      20.979  45.591  47.919  1.00  0.00           H  
ATOM    866  HA2 GLY A  83      21.482  47.313  47.521  1.00  0.00           H  
ATOM    867  N   ALA A  84      23.685  45.855  47.538  1.00  0.00           N  
ATOM    868  CA  ALA A  84      24.821  45.021  47.488  1.00  0.00           C  
ATOM    869  C   ALA A  84      24.824  43.824  48.448  1.00  0.00           C  
ATOM    870  O   ALA A  84      24.525  43.926  49.643  1.00  0.00           O  
ATOM    871  CB  ALA A  84      25.919  45.991  48.026  1.00  0.00           C  
ATOM    872  HN  ALA A  84      23.480  46.346  48.381  1.00  0.00           H  
ATOM    873  HA  ALA A  84      25.130  44.758  46.488  1.00  0.00           H  
ATOM    874  HB1 ALA A  84      25.670  46.208  49.087  1.00  0.00           H  
ATOM    875  HB2 ALA A  84      26.118  46.915  47.442  1.00  0.00           H  
ATOM    876  HB3 ALA A  84      26.905  45.495  48.151  1.00  0.00           H  
ATOM    877  N   PRO A  85      25.047  42.624  48.054  1.00  0.00           N  
ATOM    878  CA  PRO A  85      25.134  41.435  48.924  1.00  0.00           C  
ATOM    879  C   PRO A  85      26.497  41.304  49.633  1.00  0.00           C  
ATOM    880  O   PRO A  85      27.565  41.683  49.112  1.00  0.00           O  
ATOM    881  CB  PRO A  85      24.825  40.273  47.986  1.00  0.00           C  
ATOM    882  CG  PRO A  85      25.453  40.732  46.708  1.00  0.00           C  
ATOM    883  CD  PRO A  85      25.213  42.245  46.734  1.00  0.00           C  
ATOM    884  HA  PRO A  85      24.367  41.520  49.681  1.00  0.00           H  
ATOM    885  HB1 PRO A  85      23.731  40.165  47.822  1.00  0.00           H  
ATOM    886  HB2 PRO A  85      25.280  39.302  48.276  1.00  0.00           H  
ATOM    887  HG1 PRO A  85      26.563  40.706  46.678  1.00  0.00           H  
ATOM    888  HG2 PRO A  85      25.026  40.244  45.805  1.00  0.00           H  
ATOM    889  HD1 PRO A  85      26.080  42.760  46.268  1.00  0.00           H  
ATOM    890  HD2 PRO A  85      24.217  42.393  46.265  1.00  0.00           H  
ATOM    891  N   VAL A  86      26.436  40.608  50.731  1.00  0.00           N  
ATOM    892  CA  VAL A  86      27.627  40.121  51.474  1.00  0.00           C  
ATOM    893  C   VAL A  86      28.389  39.106  50.764  1.00  0.00           C  
ATOM    894  O   VAL A  86      29.603  39.003  50.711  1.00  0.00           O  
ATOM    895  CB  VAL A  86      27.083  39.615  52.806  1.00  0.00           C  
ATOM    896  CG1 VAL A  86      28.019  38.610  53.550  1.00  0.00           C  
ATOM    897  CG2 VAL A  86      26.617  40.741  53.715  1.00  0.00           C  
ATOM    898  HN  VAL A  86      25.526  40.449  51.106  1.00  0.00           H  
ATOM    899  HA  VAL A  86      28.341  40.929  51.530  1.00  0.00           H  
ATOM    900  HB  VAL A  86      26.166  39.000  52.689  1.00  0.00           H  
ATOM    901 1HG1 VAL A  86      29.068  38.957  53.668  1.00  0.00           H  
ATOM    902 2HG1 VAL A  86      28.002  37.641  53.008  1.00  0.00           H  
ATOM    903 3HG1 VAL A  86      27.691  38.332  54.575  1.00  0.00           H  
ATOM    904 1HG2 VAL A  86      25.873  41.424  53.251  1.00  0.00           H  
ATOM    905 2HG2 VAL A  86      27.556  41.200  54.093  1.00  0.00           H  
ATOM    906 3HG2 VAL A  86      26.049  40.276  54.548  1.00  0.00           H  
ATOM    907  N   ALA A  87      27.649  38.281  50.072  1.00  0.00           N  
ATOM    908  CA  ALA A  87      28.295  37.347  49.149  1.00  0.00           C  
ATOM    909  C   ALA A  87      27.120  36.724  48.367  1.00  0.00           C  
ATOM    910  O   ALA A  87      25.946  36.774  48.748  1.00  0.00           O  
ATOM    911  CB  ALA A  87      29.137  36.176  49.753  1.00  0.00           C  
ATOM    912  HN  ALA A  87      26.653  38.237  50.036  1.00  0.00           H  
ATOM    913  HA  ALA A  87      28.863  37.939  48.447  1.00  0.00           H  
ATOM    914  HB1 ALA A  87      28.683  35.713  50.656  1.00  0.00           H  
ATOM    915  HB2 ALA A  87      30.098  36.567  50.151  1.00  0.00           H  
ATOM    916  HB3 ALA A  87      29.328  35.375  49.009  1.00  0.00           H  
ATOM    917  N   THR A  88      27.455  36.136  47.281  1.00  0.00           N  
ATOM    918  CA  THR A  88      26.519  35.437  46.455  1.00  0.00           C  
ATOM    919  C   THR A  88      27.268  34.363  45.629  1.00  0.00           C  
ATOM    920  O   THR A  88      28.495  34.416  45.617  1.00  0.00           O  
ATOM    921  CB  THR A  88      25.684  36.367  45.589  1.00  0.00           C  
ATOM    922  CG2 THR A  88      26.584  37.262  44.760  1.00  0.00           C  
ATOM    923  OG1 THR A  88      24.779  35.688  44.728  1.00  0.00           O  
ATOM    924  HN  THR A  88      28.338  36.097  46.818  1.00  0.00           H  
ATOM    925  HA  THR A  88      25.810  34.995  47.140  1.00  0.00           H  
ATOM    926  HB  THR A  88      25.101  37.021  46.272  1.00  0.00           H  
ATOM    927  HG1 THR A  88      24.131  35.233  45.272  1.00  0.00           H  
ATOM    928 1HG2 THR A  88      26.031  38.003  44.146  1.00  0.00           H  
ATOM    929 2HG2 THR A  88      27.247  36.598  44.164  1.00  0.00           H  
ATOM    930 3HG2 THR A  88      27.192  37.892  45.445  1.00  0.00           H  
ATOM    931  N   ASN A  89      26.569  33.447  44.986  1.00  0.00           N  
ATOM    932  CA  ASN A  89      27.078  32.689  43.862  1.00  0.00           C  
ATOM    933  C   ASN A  89      26.886  33.286  42.473  1.00  0.00           C  
ATOM    934  O   ASN A  89      27.425  32.774  41.491  1.00  0.00           O  
ATOM    935  CB  ASN A  89      26.635  31.238  43.797  1.00  0.00           C  
ATOM    936  CG  ASN A  89      25.127  31.203  43.614  1.00  0.00           C  
ATOM    937  ND2 ASN A  89      24.629  30.090  42.987  1.00  0.00           N  
ATOM    938  OD1 ASN A  89      24.426  32.174  43.922  1.00  0.00           O  
ATOM    939  HN  ASN A  89      25.571  33.460  44.978  1.00  0.00           H  
ATOM    940  HA  ASN A  89      28.145  32.639  44.015  1.00  0.00           H  
ATOM    941  HB1 ASN A  89      26.850  30.711  44.751  1.00  0.00           H  
ATOM    942  HB2 ASN A  89      27.175  30.678  43.004  1.00  0.00           H  
ATOM    943 1HD2 ASN A  89      23.639  29.979  42.903  1.00  0.00           H  
ATOM    944 2HD2 ASN A  89      25.210  29.308  42.760  1.00  0.00           H  
ATOM    945  N   ASN A  90      26.243  34.468  42.372  1.00  0.00           N  
ATOM    946  CA  ASN A  90      26.232  35.288  41.171  1.00  0.00           C  
ATOM    947  C   ASN A  90      27.597  35.950  40.968  1.00  0.00           C  
ATOM    948  O   ASN A  90      28.229  36.396  41.919  1.00  0.00           O  
ATOM    949  CB  ASN A  90      24.955  36.201  41.271  1.00  0.00           C  
ATOM    950  CG  ASN A  90      24.635  37.192  40.205  1.00  0.00           C  
ATOM    951  ND2 ASN A  90      23.337  37.487  39.853  1.00  0.00           N  
ATOM    952  OD1 ASN A  90      25.544  37.672  39.503  1.00  0.00           O  
ATOM    953  HN  ASN A  90      26.032  34.842  43.271  1.00  0.00           H  
ATOM    954  HA  ASN A  90      25.892  34.680  40.345  1.00  0.00           H  
ATOM    955  HB1 ASN A  90      25.143  36.765  42.210  1.00  0.00           H  
ATOM    956  HB2 ASN A  90      24.013  35.665  41.513  1.00  0.00           H  
ATOM    957 1HD2 ASN A  90      23.224  38.175  39.136  1.00  0.00           H  
ATOM    958 2HD2 ASN A  90      22.526  37.175  40.348  1.00  0.00           H  
ATOM    959  N   GLN A  91      28.142  36.030  39.687  1.00  0.00           N  
ATOM    960  CA  GLN A  91      29.442  36.698  39.325  1.00  0.00           C  
ATOM    961  C   GLN A  91      29.251  38.187  38.962  1.00  0.00           C  
ATOM    962  O   GLN A  91      30.190  38.955  39.079  1.00  0.00           O  
ATOM    963  CB  GLN A  91      30.102  35.944  38.136  1.00  0.00           C  
ATOM    964  CG  GLN A  91      30.481  34.473  38.424  1.00  0.00           C  
ATOM    965  CD  GLN A  91      31.088  34.427  39.760  1.00  0.00           C  
ATOM    966  NE2 GLN A  91      30.675  33.529  40.645  1.00  0.00           N  
ATOM    967  OE1 GLN A  91      32.063  35.167  40.116  1.00  0.00           O  
ATOM    968  HN  GLN A  91      27.668  35.510  38.981  1.00  0.00           H  
ATOM    969  HA  GLN A  91      30.151  36.683  40.139  1.00  0.00           H  
ATOM    970  HB1 GLN A  91      30.989  36.521  37.799  1.00  0.00           H  
ATOM    971  HB2 GLN A  91      29.363  36.014  37.310  1.00  0.00           H  
ATOM    972  HG1 GLN A  91      31.211  34.054  37.700  1.00  0.00           H  
ATOM    973  HG2 GLN A  91      29.623  33.777  38.302  1.00  0.00           H  
ATOM    974 1HE2 GLN A  91      31.148  33.625  41.521  1.00  0.00           H  
ATOM    975 2HE2 GLN A  91      29.966  32.851  40.456  1.00  0.00           H  
ATOM    976  N   SER A  92      28.057  38.547  38.489  1.00  0.00           N  
ATOM    977  CA  SER A  92      27.746  39.829  37.836  1.00  0.00           C  
ATOM    978  C   SER A  92      27.453  40.912  38.814  1.00  0.00           C  
ATOM    979  O   SER A  92      28.009  42.000  38.758  1.00  0.00           O  
ATOM    980  CB  SER A  92      26.528  39.534  36.907  1.00  0.00           C  
ATOM    981  OG  SER A  92      26.808  38.609  35.859  1.00  0.00           O  
ATOM    982  HN  SER A  92      27.281  37.927  38.567  1.00  0.00           H  
ATOM    983  HA  SER A  92      28.679  40.048  37.337  1.00  0.00           H  
ATOM    984  HB1 SER A  92      26.074  40.422  36.418  1.00  0.00           H  
ATOM    985  HB2 SER A  92      25.681  39.195  37.542  1.00  0.00           H  
ATOM    986  HG1 SER A  92      26.348  37.790  36.052  1.00  0.00           H  
ATOM    987  N   ARG A  93      26.663  40.562  39.854  1.00  0.00           N  
ATOM    988  CA  ARG A  93      26.545  41.470  40.958  1.00  0.00           C  
ATOM    989  C   ARG A  93      27.737  41.599  41.823  1.00  0.00           C  
ATOM    990  O   ARG A  93      28.304  40.593  42.210  1.00  0.00           O  
ATOM    991  CB  ARG A  93      25.332  41.122  41.790  1.00  0.00           C  
ATOM    992  CG  ARG A  93      23.998  41.474  41.027  1.00  0.00           C  
ATOM    993  CD  ARG A  93      22.700  41.108  41.763  1.00  0.00           C  
ATOM    994  NE  ARG A  93      22.820  41.687  43.136  1.00  0.00           N  
ATOM    995  CZ  ARG A  93      21.825  41.724  43.963  1.00  0.00           C  
ATOM    996  NH1 ARG A  93      21.783  42.586  44.939  1.00  0.00           N1+
ATOM    997  NH2 ARG A  93      20.687  41.130  43.802  1.00  0.00           N  
ATOM    998  HN  ARG A  93      26.186  39.694  39.738  1.00  0.00           H  
ATOM    999  HA  ARG A  93      26.446  42.474  40.575  1.00  0.00           H  
ATOM   1000  HB1 ARG A  93      25.321  41.697  42.741  1.00  0.00           H  
ATOM   1001  HB2 ARG A  93      25.210  40.058  42.088  1.00  0.00           H  
ATOM   1002  HG1 ARG A  93      24.085  40.918  40.069  1.00  0.00           H  
ATOM   1003  HG2 ARG A  93      23.911  42.566  40.838  1.00  0.00           H  
ATOM   1004  HD1 ARG A  93      22.681  40.008  41.926  1.00  0.00           H  
ATOM   1005  HD2 ARG A  93      21.761  41.439  41.271  1.00  0.00           H  
ATOM   1006  HE  ARG A  93      23.454  42.453  43.240  1.00  0.00           H  
ATOM   1007 1HH1 ARG A  93      20.882  42.824  45.300  1.00  0.00           H  
ATOM   1008 2HH1 ARG A  93      22.449  43.297  45.169  1.00  0.00           H  
ATOM   1009 1HH2 ARG A  93      20.375  40.691  42.959  1.00  0.00           H  
ATOM   1010 2HH2 ARG A  93      20.025  41.387  44.506  1.00  0.00           H  
ATOM   1011  N   GLU A  94      28.179  42.868  42.124  1.00  0.00           N  
ATOM   1012  CA  GLU A  94      29.208  43.134  43.032  1.00  0.00           C  
ATOM   1013  C   GLU A  94      28.748  43.113  44.467  1.00  0.00           C  
ATOM   1014  O   GLU A  94      27.698  43.617  44.838  1.00  0.00           O  
ATOM   1015  CB  GLU A  94      29.920  44.465  42.648  1.00  0.00           C  
ATOM   1016  CG  GLU A  94      30.810  44.286  41.423  1.00  0.00           C  
ATOM   1017  CD  GLU A  94      31.680  45.498  40.988  1.00  0.00           C  
ATOM   1018  OE1 GLU A  94      31.096  46.497  40.498  1.00  0.00           O  
ATOM   1019  OE2 GLU A  94      32.959  45.389  41.020  1.00  0.00           O1-
ATOM   1020  HN  GLU A  94      27.692  43.625  41.695  1.00  0.00           H  
ATOM   1021  HA  GLU A  94      29.964  42.362  43.017  1.00  0.00           H  
ATOM   1022  HB1 GLU A  94      30.633  44.765  43.445  1.00  0.00           H  
ATOM   1023  HB2 GLU A  94      29.157  45.271  42.595  1.00  0.00           H  
ATOM   1024  HG1 GLU A  94      30.347  43.859  40.509  1.00  0.00           H  
ATOM   1025  HG2 GLU A  94      31.536  43.485  41.676  1.00  0.00           H  
ATOM   1026  N   VAL A  95      29.532  42.397  45.319  1.00  0.00           N  
ATOM   1027  CA  VAL A  95      29.388  42.314  46.738  1.00  0.00           C  
ATOM   1028  C   VAL A  95      29.818  43.599  47.474  1.00  0.00           C  
ATOM   1029  O   VAL A  95      30.624  44.351  47.005  1.00  0.00           O  
ATOM   1030  CB  VAL A  95      30.181  41.148  47.328  1.00  0.00           C  
ATOM   1031  CG1 VAL A  95      29.609  39.925  46.559  1.00  0.00           C  
ATOM   1032  CG2 VAL A  95      31.697  41.349  47.251  1.00  0.00           C  
ATOM   1033  HN  VAL A  95      30.305  41.870  44.975  1.00  0.00           H  
ATOM   1034  HA  VAL A  95      28.324  42.200  46.887  1.00  0.00           H  
ATOM   1035  HB  VAL A  95      29.959  40.984  48.405  1.00  0.00           H  
ATOM   1036 1HG1 VAL A  95      28.502  39.869  46.630  1.00  0.00           H  
ATOM   1037 2HG1 VAL A  95      30.069  39.039  47.048  1.00  0.00           H  
ATOM   1038 3HG1 VAL A  95      29.902  39.853  45.490  1.00  0.00           H  
ATOM   1039 1HG2 VAL A  95      32.034  41.551  46.211  1.00  0.00           H  
ATOM   1040 2HG2 VAL A  95      32.306  40.501  47.630  1.00  0.00           H  
ATOM   1041 3HG2 VAL A  95      32.044  42.059  48.033  1.00  0.00           H  
ATOM   1042  N   GLU A  96      29.234  43.822  48.678  1.00  0.00           N  
ATOM   1043  CA  GLU A  96      29.702  44.871  49.557  1.00  0.00           C  
ATOM   1044  C   GLU A  96      31.205  45.008  49.740  1.00  0.00           C  
ATOM   1045  O   GLU A  96      32.011  44.074  49.733  1.00  0.00           O  
ATOM   1046  CB  GLU A  96      29.015  44.746  50.991  1.00  0.00           C  
ATOM   1047  CG  GLU A  96      27.657  45.428  51.139  1.00  0.00           C  
ATOM   1048  CD  GLU A  96      27.214  45.631  52.627  1.00  0.00           C  
ATOM   1049  OE1 GLU A  96      28.063  45.978  53.510  1.00  0.00           O  
ATOM   1050  OE2 GLU A  96      25.977  45.507  52.824  1.00  0.00           O1-
ATOM   1051  HN  GLU A  96      28.554  43.171  49.005  1.00  0.00           H  
ATOM   1052  HA  GLU A  96      29.399  45.826  49.153  1.00  0.00           H  
ATOM   1053  HB1 GLU A  96      29.673  44.954  51.860  1.00  0.00           H  
ATOM   1054  HB2 GLU A  96      28.754  43.670  51.085  1.00  0.00           H  
ATOM   1055  HG1 GLU A  96      26.842  44.792  50.733  1.00  0.00           H  
ATOM   1056  HG2 GLU A  96      27.678  46.453  50.711  1.00  0.00           H  
ATOM   1057  N   MET A  97      31.632  46.271  49.951  1.00  0.00           N  
ATOM   1058  CA  MET A  97      32.978  46.744  49.891  1.00  0.00           C  
ATOM   1059  C   MET A  97      33.855  46.208  50.935  1.00  0.00           C  
ATOM   1060  O   MET A  97      35.018  45.858  50.685  1.00  0.00           O  
ATOM   1061  CB  MET A  97      33.199  48.304  49.879  1.00  0.00           C  
ATOM   1062  CG  MET A  97      32.568  49.031  51.051  1.00  0.00           C  
ATOM   1063  SD  MET A  97      33.710  49.445  52.422  1.00  0.00           S  
ATOM   1064  CE  MET A  97      32.599  50.423  53.473  1.00  0.00           C  
ATOM   1065  HN  MET A  97      30.991  47.029  50.047  1.00  0.00           H  
ATOM   1066  HA  MET A  97      33.373  46.412  48.941  1.00  0.00           H  
ATOM   1067  HB1 MET A  97      32.635  48.691  49.003  1.00  0.00           H  
ATOM   1068  HB2 MET A  97      34.275  48.547  49.747  1.00  0.00           H  
ATOM   1069  HG1 MET A  97      31.652  48.496  51.384  1.00  0.00           H  
ATOM   1070  HG2 MET A  97      32.161  49.961  50.600  1.00  0.00           H  
ATOM   1071  HE1 MET A  97      32.209  51.283  52.889  1.00  0.00           H  
ATOM   1072  HE2 MET A  97      33.235  50.793  54.307  1.00  0.00           H  
ATOM   1073  HE3 MET A  97      31.754  49.777  53.789  1.00  0.00           H  
ATOM   1074  N   SER A  98      33.335  46.119  52.156  1.00  0.00           N  
ATOM   1075  CA  SER A  98      34.111  45.583  53.248  1.00  0.00           C  
ATOM   1076  C   SER A  98      33.955  44.091  53.419  1.00  0.00           C  
ATOM   1077  O   SER A  98      34.778  43.411  54.034  1.00  0.00           O  
ATOM   1078  CB  SER A  98      33.748  46.283  54.570  1.00  0.00           C  
ATOM   1079  OG  SER A  98      32.386  45.888  54.950  1.00  0.00           O  
ATOM   1080  HN  SER A  98      32.444  46.557  52.232  1.00  0.00           H  
ATOM   1081  HA  SER A  98      35.147  45.718  52.976  1.00  0.00           H  
ATOM   1082  HB1 SER A  98      33.891  47.370  54.389  1.00  0.00           H  
ATOM   1083  HB2 SER A  98      34.365  45.942  55.428  1.00  0.00           H  
ATOM   1084  HG1 SER A  98      31.778  46.474  54.492  1.00  0.00           H  
ATOM   1085  N   THR A  99      32.936  43.526  52.742  1.00  0.00           N  
ATOM   1086  CA  THR A  99      32.690  42.114  52.881  1.00  0.00           C  
ATOM   1087  C   THR A  99      33.421  41.201  51.964  1.00  0.00           C  
ATOM   1088  O   THR A  99      33.598  39.978  52.121  1.00  0.00           O  
ATOM   1089  CB  THR A  99      31.229  41.788  52.688  1.00  0.00           C  
ATOM   1090  CG2 THR A  99      30.296  42.362  53.720  1.00  0.00           C  
ATOM   1091  OG1 THR A  99      30.624  42.039  51.401  1.00  0.00           O  
ATOM   1092  HN  THR A  99      32.324  44.175  52.297  1.00  0.00           H  
ATOM   1093  HA  THR A  99      33.028  41.768  53.847  1.00  0.00           H  
ATOM   1094  HB  THR A  99      31.103  40.690  52.803  1.00  0.00           H  
ATOM   1095  HG1 THR A  99      31.124  41.636  50.686  1.00  0.00           H  
ATOM   1096 1HG2 THR A  99      29.216  42.235  53.494  1.00  0.00           H  
ATOM   1097 2HG2 THR A  99      30.399  43.468  53.729  1.00  0.00           H  
ATOM   1098 3HG2 THR A  99      30.491  41.947  54.732  1.00  0.00           H  
ATOM   1099  N   ARG A 100      33.915  41.703  50.827  1.00  0.00           N  
ATOM   1100  CA  ARG A 100      34.581  40.848  49.838  1.00  0.00           C  
ATOM   1101  C   ARG A 100      35.907  40.176  50.312  1.00  0.00           C  
ATOM   1102  O   ARG A 100      36.716  40.727  51.105  1.00  0.00           O  
ATOM   1103  CB  ARG A 100      34.977  41.685  48.577  1.00  0.00           C  
ATOM   1104  CG  ARG A 100      35.805  42.943  48.876  1.00  0.00           C  
ATOM   1105  CD  ARG A 100      35.327  44.118  47.928  1.00  0.00           C  
ATOM   1106  NE  ARG A 100      36.287  45.212  48.054  1.00  0.00           N  
ATOM   1107  CZ  ARG A 100      36.093  46.413  47.546  1.00  0.00           C  
ATOM   1108  NH1 ARG A 100      36.886  47.432  47.825  1.00  0.00           N1+
ATOM   1109  NH2 ARG A 100      35.158  46.726  46.732  1.00  0.00           N  
ATOM   1110  HN  ARG A 100      33.765  42.678  50.682  1.00  0.00           H  
ATOM   1111  HA  ARG A 100      33.877  40.049  49.661  1.00  0.00           H  
ATOM   1112  HB1 ARG A 100      34.023  41.896  48.048  1.00  0.00           H  
ATOM   1113  HB2 ARG A 100      35.560  41.092  47.840  1.00  0.00           H  
ATOM   1114  HG1 ARG A 100      36.858  42.672  48.648  1.00  0.00           H  
ATOM   1115  HG2 ARG A 100      35.720  43.216  49.950  1.00  0.00           H  
ATOM   1116  HD1 ARG A 100      34.318  44.460  48.243  1.00  0.00           H  
ATOM   1117  HD2 ARG A 100      35.371  43.891  46.841  1.00  0.00           H  
ATOM   1118  HE  ARG A 100      36.900  45.181  48.844  1.00  0.00           H  
ATOM   1119 1HH1 ARG A 100      37.368  47.239  48.680  1.00  0.00           H  
ATOM   1120 2HH1 ARG A 100      36.543  48.366  47.722  1.00  0.00           H  
ATOM   1121 1HH2 ARG A 100      34.519  46.063  46.342  1.00  0.00           H  
ATOM   1122 2HH2 ARG A 100      35.136  47.694  46.479  1.00  0.00           H  
ATOM   1123  N   ASP A 101      36.111  38.931  49.874  1.00  0.00           N  
ATOM   1124  CA  ASP A 101      37.221  38.021  50.159  1.00  0.00           C  
ATOM   1125  C   ASP A 101      37.088  37.499  51.593  1.00  0.00           C  
ATOM   1126  O   ASP A 101      37.391  36.366  51.938  1.00  0.00           O  
ATOM   1127  CB  ASP A 101      38.710  38.719  49.938  1.00  0.00           C  
ATOM   1128  CG  ASP A 101      38.837  39.138  48.452  1.00  0.00           C  
ATOM   1129  OD1 ASP A 101      38.054  38.679  47.614  1.00  0.00           O  
ATOM   1130  OD2 ASP A 101      39.847  39.866  48.163  1.00  0.00           O1-
ATOM   1131  HN  ASP A 101      35.429  38.538  49.263  1.00  0.00           H  
ATOM   1132  HA  ASP A 101      37.005  37.132  49.584  1.00  0.00           H  
ATOM   1133  HB1 ASP A 101      39.496  37.942  50.050  1.00  0.00           H  
ATOM   1134  HB2 ASP A 101      38.876  39.572  50.630  1.00  0.00           H  
ATOM   1135  N   ARG A 102      36.537  38.284  52.551  1.00  0.00           N  
ATOM   1136  CA  ARG A 102      36.316  37.908  53.926  1.00  0.00           C  
ATOM   1137  C   ARG A 102      35.116  36.973  53.935  1.00  0.00           C  
ATOM   1138  O   ARG A 102      35.188  35.931  54.514  1.00  0.00           O  
ATOM   1139  CB  ARG A 102      36.132  39.165  54.898  1.00  0.00           C  
ATOM   1140  CG  ARG A 102      37.482  39.906  54.977  1.00  0.00           C  
ATOM   1141  CD  ARG A 102      37.607  40.632  56.308  1.00  0.00           C  
ATOM   1142  NE  ARG A 102      36.497  41.596  56.334  1.00  0.00           N  
ATOM   1143  CZ  ARG A 102      35.453  41.504  57.107  1.00  0.00           C  
ATOM   1144  NH1 ARG A 102      34.618  42.549  57.131  1.00  0.00           N1+
ATOM   1145  NH2 ARG A 102      35.098  40.525  57.922  1.00  0.00           N  
ATOM   1146  HN  ARG A 102      36.322  39.213  52.255  1.00  0.00           H  
ATOM   1147  HA  ARG A 102      37.138  37.308  54.287  1.00  0.00           H  
ATOM   1148  HB1 ARG A 102      35.940  38.841  55.943  1.00  0.00           H  
ATOM   1149  HB2 ARG A 102      35.345  39.840  54.499  1.00  0.00           H  
ATOM   1150  HG1 ARG A 102      37.577  40.581  54.100  1.00  0.00           H  
ATOM   1151  HG2 ARG A 102      38.310  39.165  54.993  1.00  0.00           H  
ATOM   1152  HD1 ARG A 102      38.581  41.164  56.374  1.00  0.00           H  
ATOM   1153  HD2 ARG A 102      37.566  39.868  57.114  1.00  0.00           H  
ATOM   1154  HE  ARG A 102      36.500  42.360  55.690  1.00  0.00           H  
ATOM   1155 1HH1 ARG A 102      34.838  43.321  56.534  1.00  0.00           H  
ATOM   1156 2HH1 ARG A 102      34.037  42.646  57.938  1.00  0.00           H  
ATOM   1157 1HH2 ARG A 102      35.742  39.802  58.173  1.00  0.00           H  
ATOM   1158 2HH2 ARG A 102      34.352  40.762  58.544  1.00  0.00           H  
ATOM   1159  N   PHE A 103      33.973  37.237  53.174  1.00  0.00           N  
ATOM   1160  CA  PHE A 103      32.723  36.470  53.304  1.00  0.00           C  
ATOM   1161  C   PHE A 103      32.632  35.726  52.016  1.00  0.00           C  
ATOM   1162  O   PHE A 103      32.668  36.287  50.940  1.00  0.00           O  
ATOM   1163  CB  PHE A 103      31.456  37.336  53.507  1.00  0.00           C  
ATOM   1164  CG  PHE A 103      31.427  37.948  54.902  1.00  0.00           C  
ATOM   1165  CD1 PHE A 103      32.180  39.092  55.112  1.00  0.00           C  
ATOM   1166  CD2 PHE A 103      30.481  37.621  55.869  1.00  0.00           C  
ATOM   1167  CE1 PHE A 103      31.910  39.982  56.200  1.00  0.00           C  
ATOM   1168  CE2 PHE A 103      30.322  38.428  57.003  1.00  0.00           C  
ATOM   1169  CZ  PHE A 103      31.106  39.587  57.252  1.00  0.00           C  
ATOM   1170  HN  PHE A 103      33.998  38.104  52.679  1.00  0.00           H  
ATOM   1171  HA  PHE A 103      32.773  35.773  54.127  1.00  0.00           H  
ATOM   1172  HB1 PHE A 103      30.546  36.700  53.460  1.00  0.00           H  
ATOM   1173  HB2 PHE A 103      31.383  38.176  52.784  1.00  0.00           H  
ATOM   1174  HD1 PHE A 103      32.762  39.458  54.279  1.00  0.00           H  
ATOM   1175  HD2 PHE A 103      29.893  36.728  55.722  1.00  0.00           H  
ATOM   1176  HE1 PHE A 103      32.501  40.885  56.240  1.00  0.00           H  
ATOM   1177  HE2 PHE A 103      29.543  38.237  57.726  1.00  0.00           H  
ATOM   1178  HZ  PHE A 103      30.915  40.065  58.202  1.00  0.00           H  
ATOM   1179  N   GLN A 104      32.469  34.367  52.113  1.00  0.00           N  
ATOM   1180  CA  GLN A 104      32.266  33.542  50.928  1.00  0.00           C  
ATOM   1181  C   GLN A 104      31.068  32.554  51.042  1.00  0.00           C  
ATOM   1182  O   GLN A 104      30.885  31.832  52.012  1.00  0.00           O  
ATOM   1183  CB  GLN A 104      33.591  32.826  50.437  1.00  0.00           C  
ATOM   1184  CG  GLN A 104      34.274  31.798  51.398  1.00  0.00           C  
ATOM   1185  CD  GLN A 104      35.549  31.144  50.774  1.00  0.00           C  
ATOM   1186  NE2 GLN A 104      35.932  31.396  49.486  1.00  0.00           N  
ATOM   1187  OE1 GLN A 104      36.308  30.523  51.491  1.00  0.00           O  
ATOM   1188  HN  GLN A 104      32.457  34.029  53.051  1.00  0.00           H  
ATOM   1189  HA  GLN A 104      32.107  34.092  50.012  1.00  0.00           H  
ATOM   1190  HB1 GLN A 104      34.370  33.596  50.251  1.00  0.00           H  
ATOM   1191  HB2 GLN A 104      33.403  32.178  49.555  1.00  0.00           H  
ATOM   1192  HG1 GLN A 104      33.621  30.910  51.539  1.00  0.00           H  
ATOM   1193  HG2 GLN A 104      34.697  32.178  52.353  1.00  0.00           H  
ATOM   1194 1HE2 GLN A 104      36.655  30.774  49.186  1.00  0.00           H  
ATOM   1195 2HE2 GLN A 104      35.811  32.268  49.012  1.00  0.00           H  
ATOM   1196  N   LEU A 105      30.206  32.603  50.025  1.00  0.00           N  
ATOM   1197  CA  LEU A 105      29.125  31.589  49.989  1.00  0.00           C  
ATOM   1198  C   LEU A 105      29.701  30.275  49.423  1.00  0.00           C  
ATOM   1199  O   LEU A 105      30.054  30.218  48.262  1.00  0.00           O  
ATOM   1200  CB  LEU A 105      27.998  31.948  48.966  1.00  0.00           C  
ATOM   1201  CG  LEU A 105      26.746  31.062  48.939  1.00  0.00           C  
ATOM   1202  CD1 LEU A 105      25.914  31.048  50.218  1.00  0.00           C  
ATOM   1203  CD2 LEU A 105      25.725  31.491  47.886  1.00  0.00           C  
ATOM   1204  HN  LEU A 105      30.255  33.342  49.358  1.00  0.00           H  
ATOM   1205  HA  LEU A 105      28.588  31.426  50.912  1.00  0.00           H  
ATOM   1206  HB1 LEU A 105      28.471  32.137  47.978  1.00  0.00           H  
ATOM   1207  HB2 LEU A 105      27.695  32.995  49.184  1.00  0.00           H  
ATOM   1208  HG  LEU A 105      27.088  30.026  48.736  1.00  0.00           H  
ATOM   1209 1HD1 LEU A 105      25.311  30.124  50.344  1.00  0.00           H  
ATOM   1210 2HD1 LEU A 105      25.264  31.935  50.381  1.00  0.00           H  
ATOM   1211 3HD1 LEU A 105      26.508  30.998  51.156  1.00  0.00           H  
ATOM   1212 1HD2 LEU A 105      24.709  31.043  47.901  1.00  0.00           H  
ATOM   1213 2HD2 LEU A 105      26.159  31.120  46.933  1.00  0.00           H  
ATOM   1214 3HD2 LEU A 105      25.622  32.583  47.708  1.00  0.00           H  
ATOM   1215  N   THR A 106      29.772  29.210  50.226  1.00  0.00           N  
ATOM   1216  CA  THR A 106      30.480  27.996  49.892  1.00  0.00           C  
ATOM   1217  C   THR A 106      29.581  26.903  49.540  1.00  0.00           C  
ATOM   1218  O   THR A 106      29.911  25.950  48.886  1.00  0.00           O  
ATOM   1219  CB  THR A 106      31.446  27.548  50.961  1.00  0.00           C  
ATOM   1220  CG2 THR A 106      32.390  28.769  51.151  1.00  0.00           C  
ATOM   1221  OG1 THR A 106      30.880  27.497  52.262  1.00  0.00           O  
ATOM   1222  HN  THR A 106      29.376  29.272  51.139  1.00  0.00           H  
ATOM   1223  HA  THR A 106      31.071  28.278  49.034  1.00  0.00           H  
ATOM   1224  HB  THR A 106      31.997  26.626  50.679  1.00  0.00           H  
ATOM   1225  HG1 THR A 106      30.286  26.743  52.241  1.00  0.00           H  
ATOM   1226 1HG2 THR A 106      32.746  29.297  50.240  1.00  0.00           H  
ATOM   1227 2HG2 THR A 106      33.282  28.667  51.807  1.00  0.00           H  
ATOM   1228 3HG2 THR A 106      31.825  29.566  51.681  1.00  0.00           H  
ATOM   1229  N   GLY A 107      28.224  27.067  49.787  1.00  0.00           N  
ATOM   1230  CA  GLY A 107      27.305  26.031  49.545  1.00  0.00           C  
ATOM   1231  C   GLY A 107      26.567  26.322  48.255  1.00  0.00           C  
ATOM   1232  O   GLY A 107      26.530  27.440  47.773  1.00  0.00           O  
ATOM   1233  HN  GLY A 107      27.835  27.886  50.203  1.00  0.00           H  
ATOM   1234  HA1 GLY A 107      26.595  25.964  50.356  1.00  0.00           H  
ATOM   1235  HA2 GLY A 107      27.731  25.043  49.460  1.00  0.00           H  
ATOM   1236  N   ASP A 108      25.795  25.408  47.698  1.00  0.00           N  
ATOM   1237  CA  ASP A 108      24.973  25.494  46.530  1.00  0.00           C  
ATOM   1238  C   ASP A 108      23.499  25.513  46.969  1.00  0.00           C  
ATOM   1239  O   ASP A 108      22.965  24.521  47.419  1.00  0.00           O  
ATOM   1240  CB  ASP A 108      25.429  24.213  45.774  1.00  0.00           C  
ATOM   1241  CG  ASP A 108      24.507  23.712  44.658  1.00  0.00           C  
ATOM   1242  OD1 ASP A 108      23.665  24.440  44.088  1.00  0.00           O  
ATOM   1243  OD2 ASP A 108      24.742  22.520  44.312  1.00  0.00           O1-
ATOM   1244  HN  ASP A 108      25.812  24.499  48.108  1.00  0.00           H  
ATOM   1245  HA  ASP A 108      25.244  26.429  46.063  1.00  0.00           H  
ATOM   1246  HB1 ASP A 108      25.470  23.370  46.497  1.00  0.00           H  
ATOM   1247  HB2 ASP A 108      26.427  24.372  45.314  1.00  0.00           H  
ATOM   1248  N   PRO A 109      22.768  26.633  46.794  1.00  0.00           N  
ATOM   1249  CA  PRO A 109      21.298  26.712  47.137  1.00  0.00           C  
ATOM   1250  C   PRO A 109      20.458  26.111  46.014  1.00  0.00           C  
ATOM   1251  O   PRO A 109      19.203  26.095  46.145  1.00  0.00           O  
ATOM   1252  CB  PRO A 109      20.989  28.188  47.231  1.00  0.00           C  
ATOM   1253  CG  PRO A 109      21.947  28.871  46.251  1.00  0.00           C  
ATOM   1254  CD  PRO A 109      23.243  27.993  46.364  1.00  0.00           C  
ATOM   1255  HA  PRO A 109      21.100  26.245  48.092  1.00  0.00           H  
ATOM   1256  HB1 PRO A 109      21.146  28.394  48.312  1.00  0.00           H  
ATOM   1257  HB2 PRO A 109      19.954  28.553  47.057  1.00  0.00           H  
ATOM   1258  HG1 PRO A 109      21.639  28.858  45.184  1.00  0.00           H  
ATOM   1259  HG2 PRO A 109      22.073  29.891  46.672  1.00  0.00           H  
ATOM   1260  HD1 PRO A 109      23.764  27.946  45.384  1.00  0.00           H  
ATOM   1261  HD2 PRO A 109      23.815  28.377  47.235  1.00  0.00           H  
ATOM   1262  N   GLY A 110      20.981  25.353  45.031  1.00  0.00           N  
ATOM   1263  CA  GLY A 110      20.234  24.416  44.243  1.00  0.00           C  
ATOM   1264  C   GLY A 110      19.884  23.182  45.015  1.00  0.00           C  
ATOM   1265  O   GLY A 110      18.770  22.725  44.817  1.00  0.00           O  
ATOM   1266  HN  GLY A 110      21.971  25.313  44.925  1.00  0.00           H  
ATOM   1267  HA1 GLY A 110      20.889  24.046  43.469  1.00  0.00           H  
ATOM   1268  HA2 GLY A 110      19.333  24.852  43.837  1.00  0.00           H  
ATOM   1269  N   LYS A 111      20.809  22.678  45.874  1.00  0.00           N  
ATOM   1270  CA  LYS A 111      20.672  21.477  46.600  1.00  0.00           C  
ATOM   1271  C   LYS A 111      20.254  21.747  48.077  1.00  0.00           C  
ATOM   1272  O   LYS A 111      20.494  20.921  48.953  1.00  0.00           O  
ATOM   1273  CB  LYS A 111      21.981  20.656  46.525  1.00  0.00           C  
ATOM   1274  CG  LYS A 111      23.242  21.230  47.180  1.00  0.00           C  
ATOM   1275  CD  LYS A 111      24.286  20.166  47.424  1.00  0.00           C  
ATOM   1276  CE  LYS A 111      24.814  19.421  46.186  1.00  0.00           C  
ATOM   1277  NZ  LYS A 111      25.680  20.317  45.408  1.00  0.00           N1+
ATOM   1278  HN  LYS A 111      21.627  23.193  46.116  1.00  0.00           H  
ATOM   1279  HA  LYS A 111      19.873  20.835  46.261  1.00  0.00           H  
ATOM   1280  HB1 LYS A 111      22.214  20.341  45.484  1.00  0.00           H  
ATOM   1281  HB2 LYS A 111      21.856  19.780  47.197  1.00  0.00           H  
ATOM   1282  HG1 LYS A 111      23.007  21.672  48.171  1.00  0.00           H  
ATOM   1283  HG2 LYS A 111      23.746  22.045  46.619  1.00  0.00           H  
ATOM   1284  HD1 LYS A 111      23.688  19.411  47.977  1.00  0.00           H  
ATOM   1285  HD2 LYS A 111      25.099  20.573  48.063  1.00  0.00           H  
ATOM   1286  HE1 LYS A 111      23.963  19.016  45.597  1.00  0.00           H  
ATOM   1287  HE2 LYS A 111      25.453  18.587  46.547  1.00  0.00           H  
ATOM   1288  HZ1 LYS A 111      26.439  20.694  46.009  1.00  0.00           H  
ATOM   1289  HZ2 LYS A 111      25.275  21.152  44.936  1.00  0.00           H  
ATOM   1290  HZ3 LYS A 111      26.186  19.773  44.681  1.00  0.00           H  
ATOM   1291  N   GLY A 112      19.899  22.993  48.398  1.00  0.00           N  
ATOM   1292  CA  GLY A 112      19.408  23.479  49.721  1.00  0.00           C  
ATOM   1293  C   GLY A 112      20.455  23.873  50.784  1.00  0.00           C  
ATOM   1294  O   GLY A 112      20.250  23.700  51.955  1.00  0.00           O  
ATOM   1295  HN  GLY A 112      19.848  23.675  47.673  1.00  0.00           H  
ATOM   1296  HA1 GLY A 112      18.788  22.694  50.130  1.00  0.00           H  
ATOM   1297  HA2 GLY A 112      18.894  24.411  49.540  1.00  0.00           H  
ATOM   1298  N   SER A 113      21.609  24.374  50.350  1.00  0.00           N  
ATOM   1299  CA  SER A 113      22.593  24.880  51.269  1.00  0.00           C  
ATOM   1300  C   SER A 113      22.948  26.277  50.965  1.00  0.00           C  
ATOM   1301  O   SER A 113      23.413  26.627  49.882  1.00  0.00           O  
ATOM   1302  CB  SER A 113      23.914  24.033  51.116  1.00  0.00           C  
ATOM   1303  OG  SER A 113      25.009  24.388  51.885  1.00  0.00           O  
ATOM   1304  HN  SER A 113      21.783  24.546  49.384  1.00  0.00           H  
ATOM   1305  HA  SER A 113      22.298  24.796  52.305  1.00  0.00           H  
ATOM   1306  HB1 SER A 113      24.110  24.183  50.033  1.00  0.00           H  
ATOM   1307  HB2 SER A 113      23.665  22.973  51.339  1.00  0.00           H  
ATOM   1308  HG1 SER A 113      25.664  23.739  51.619  1.00  0.00           H  
ATOM   1309  N   CYS A 114      22.672  27.180  51.981  1.00  0.00           N  
ATOM   1310  CA  CYS A 114      23.032  28.593  52.056  1.00  0.00           C  
ATOM   1311  C   CYS A 114      24.358  28.855  52.858  1.00  0.00           C  
ATOM   1312  O   CYS A 114      24.694  29.989  53.265  1.00  0.00           O  
ATOM   1313  CB  CYS A 114      21.840  29.421  52.603  1.00  0.00           C  
ATOM   1314  SG  CYS A 114      20.877  28.664  53.920  1.00  0.00           S  
ATOM   1315  HN  CYS A 114      22.419  26.743  52.841  1.00  0.00           H  
ATOM   1316  HA  CYS A 114      23.245  28.736  51.008  1.00  0.00           H  
ATOM   1317  HB1 CYS A 114      21.198  29.608  51.716  1.00  0.00           H  
ATOM   1318  HB2 CYS A 114      22.237  30.393  52.968  1.00  0.00           H  
ATOM   1319  N   SER A 115      25.113  27.767  53.152  1.00  0.00           N  
ATOM   1320  CA  SER A 115      26.276  27.791  53.962  1.00  0.00           C  
ATOM   1321  C   SER A 115      27.372  28.745  53.538  1.00  0.00           C  
ATOM   1322  O   SER A 115      27.736  28.863  52.324  1.00  0.00           O  
ATOM   1323  CB  SER A 115      26.936  26.425  54.132  1.00  0.00           C  
ATOM   1324  OG  SER A 115      26.091  25.413  54.620  1.00  0.00           O  
ATOM   1325  HN  SER A 115      24.868  26.896  52.732  1.00  0.00           H  
ATOM   1326  HA  SER A 115      25.908  27.945  54.967  1.00  0.00           H  
ATOM   1327  HB1 SER A 115      27.758  26.418  54.880  1.00  0.00           H  
ATOM   1328  HB2 SER A 115      27.362  26.055  53.176  1.00  0.00           H  
ATOM   1329  HG1 SER A 115      25.604  25.013  53.896  1.00  0.00           H  
ATOM   1330  N   LEU A 116      27.983  29.494  54.478  1.00  0.00           N  
ATOM   1331  CA  LEU A 116      29.007  30.475  54.116  1.00  0.00           C  
ATOM   1332  C   LEU A 116      30.141  30.362  55.089  1.00  0.00           C  
ATOM   1333  O   LEU A 116      29.996  29.833  56.202  1.00  0.00           O  
ATOM   1334  CB  LEU A 116      28.458  31.942  54.005  1.00  0.00           C  
ATOM   1335  CG  LEU A 116      27.849  32.558  55.305  1.00  0.00           C  
ATOM   1336  CD1 LEU A 116      27.668  34.086  55.043  1.00  0.00           C  
ATOM   1337  CD2 LEU A 116      26.510  31.933  55.823  1.00  0.00           C  
ATOM   1338  HN  LEU A 116      27.818  29.422  55.458  1.00  0.00           H  
ATOM   1339  HA  LEU A 116      29.389  30.313  53.119  1.00  0.00           H  
ATOM   1340  HB1 LEU A 116      27.703  31.926  53.189  1.00  0.00           H  
ATOM   1341  HB2 LEU A 116      29.210  32.658  53.607  1.00  0.00           H  
ATOM   1342  HG  LEU A 116      28.662  32.578  56.062  1.00  0.00           H  
ATOM   1343 1HD1 LEU A 116      27.408  34.485  56.047  1.00  0.00           H  
ATOM   1344 2HD1 LEU A 116      26.825  34.396  54.389  1.00  0.00           H  
ATOM   1345 3HD1 LEU A 116      28.619  34.571  54.735  1.00  0.00           H  
ATOM   1346 1HD2 LEU A 116      25.970  32.629  56.500  1.00  0.00           H  
ATOM   1347 2HD2 LEU A 116      26.660  30.998  56.402  1.00  0.00           H  
ATOM   1348 3HD2 LEU A 116      25.899  31.780  54.908  1.00  0.00           H  
ATOM   1349  N   VAL A 117      31.264  30.930  54.703  1.00  0.00           N  
ATOM   1350  CA  VAL A 117      32.489  30.992  55.599  1.00  0.00           C  
ATOM   1351  C   VAL A 117      32.962  32.455  55.702  1.00  0.00           C  
ATOM   1352  O   VAL A 117      33.101  33.230  54.768  1.00  0.00           O  
ATOM   1353  CB  VAL A 117      33.665  30.145  54.946  1.00  0.00           C  
ATOM   1354  CG1 VAL A 117      34.776  30.059  55.891  1.00  0.00           C  
ATOM   1355  CG2 VAL A 117      33.107  28.678  54.697  1.00  0.00           C  
ATOM   1356  HN  VAL A 117      31.329  31.450  53.856  1.00  0.00           H  
ATOM   1357  HA  VAL A 117      32.339  30.575  56.585  1.00  0.00           H  
ATOM   1358  HB  VAL A 117      33.999  30.536  53.962  1.00  0.00           H  
ATOM   1359 1HG1 VAL A 117      34.355  29.776  56.880  1.00  0.00           H  
ATOM   1360 2HG1 VAL A 117      35.280  31.034  56.063  1.00  0.00           H  
ATOM   1361 3HG1 VAL A 117      35.478  29.329  55.434  1.00  0.00           H  
ATOM   1362 1HG2 VAL A 117      33.905  28.019  54.290  1.00  0.00           H  
ATOM   1363 2HG2 VAL A 117      32.373  28.709  53.863  1.00  0.00           H  
ATOM   1364 3HG2 VAL A 117      32.741  28.292  55.673  1.00  0.00           H  
ATOM   1365  N   ILE A 118      33.265  32.824  56.998  1.00  0.00           N  
ATOM   1366  CA  ILE A 118      33.665  34.181  57.335  1.00  0.00           C  
ATOM   1367  C   ILE A 118      35.008  34.153  57.933  1.00  0.00           C  
ATOM   1368  O   ILE A 118      35.335  33.494  58.893  1.00  0.00           O  
ATOM   1369  CB  ILE A 118      32.622  34.736  58.343  1.00  0.00           C  
ATOM   1370  CG1 ILE A 118      31.203  34.737  57.795  1.00  0.00           C  
ATOM   1371  CG2 ILE A 118      33.128  36.187  58.545  1.00  0.00           C  
ATOM   1372  CD  ILE A 118      30.257  35.045  58.930  1.00  0.00           C  
ATOM   1373  HN  ILE A 118      33.185  32.101  57.679  1.00  0.00           H  
ATOM   1374  HA  ILE A 118      33.698  34.843  56.481  1.00  0.00           H  
ATOM   1375  HB  ILE A 118      32.670  34.086  59.242  1.00  0.00           H  
ATOM   1376 1HG1 ILE A 118      30.972  33.754  57.330  1.00  0.00           H  
ATOM   1377 2HG1 ILE A 118      31.163  35.484  56.973  1.00  0.00           H  
ATOM   1378 1HG2 ILE A 118      34.178  36.358  58.867  1.00  0.00           H  
ATOM   1379 2HG2 ILE A 118      32.572  36.786  59.297  1.00  0.00           H  
ATOM   1380 3HG2 ILE A 118      33.179  36.670  57.546  1.00  0.00           H  
ATOM   1381  HD1 ILE A 118      29.206  34.927  58.592  1.00  0.00           H  
ATOM   1382  HD2 ILE A 118      30.493  36.056  59.327  1.00  0.00           H  
ATOM   1383  HD3 ILE A 118      30.446  34.325  59.755  1.00  0.00           H  
ATOM   1384  N   ARG A 119      35.916  35.008  57.341  1.00  0.00           N  
ATOM   1385  CA  ARG A 119      37.279  35.341  57.844  1.00  0.00           C  
ATOM   1386  C   ARG A 119      37.260  36.825  58.411  1.00  0.00           C  
ATOM   1387  O   ARG A 119      36.402  37.682  58.182  1.00  0.00           O  
ATOM   1388  CB  ARG A 119      38.347  35.237  56.691  1.00  0.00           C  
ATOM   1389  CG  ARG A 119      38.503  33.707  56.352  1.00  0.00           C  
ATOM   1390  CD  ARG A 119      39.281  33.269  55.116  1.00  0.00           C  
ATOM   1391  NE  ARG A 119      39.253  31.745  55.078  1.00  0.00           N  
ATOM   1392  CZ  ARG A 119      38.415  30.986  54.352  1.00  0.00           C  
ATOM   1393  NH1 ARG A 119      38.684  29.779  54.064  1.00  0.00           N1+
ATOM   1394  NH2 ARG A 119      37.337  31.488  53.796  1.00  0.00           N  
ATOM   1395  HN  ARG A 119      35.683  35.357  56.437  1.00  0.00           H  
ATOM   1396  HA  ARG A 119      37.575  34.761  58.706  1.00  0.00           H  
ATOM   1397  HB1 ARG A 119      39.298  35.707  57.021  1.00  0.00           H  
ATOM   1398  HB2 ARG A 119      37.958  35.781  55.805  1.00  0.00           H  
ATOM   1399  HG1 ARG A 119      37.456  33.347  56.263  1.00  0.00           H  
ATOM   1400  HG2 ARG A 119      38.996  33.210  57.215  1.00  0.00           H  
ATOM   1401  HD1 ARG A 119      40.364  33.518  55.111  1.00  0.00           H  
ATOM   1402  HD2 ARG A 119      38.827  33.734  54.215  1.00  0.00           H  
ATOM   1403  HE  ARG A 119      40.006  31.177  55.411  1.00  0.00           H  
ATOM   1404 1HH1 ARG A 119      39.392  29.440  54.683  1.00  0.00           H  
ATOM   1405 2HH1 ARG A 119      37.906  29.172  53.905  1.00  0.00           H  
ATOM   1406 1HH2 ARG A 119      37.328  32.488  53.820  1.00  0.00           H  
ATOM   1407 2HH2 ARG A 119      36.944  31.007  53.012  1.00  0.00           H  
ATOM   1408  N   ASP A 120      38.231  37.015  59.311  1.00  0.00           N  
ATOM   1409  CA  ASP A 120      38.628  38.210  60.003  1.00  0.00           C  
ATOM   1410  C   ASP A 120      37.522  39.124  60.363  1.00  0.00           C  
ATOM   1411  O   ASP A 120      37.574  40.287  59.866  1.00  0.00           O  
ATOM   1412  CB  ASP A 120      39.753  38.948  59.331  1.00  0.00           C  
ATOM   1413  CG  ASP A 120      40.995  38.093  59.165  1.00  0.00           C  
ATOM   1414  OD1 ASP A 120      41.624  38.237  58.079  1.00  0.00           O  
ATOM   1415  OD2 ASP A 120      41.331  37.264  60.068  1.00  0.00           O1-
ATOM   1416  HN  ASP A 120      38.853  36.262  59.513  1.00  0.00           H  
ATOM   1417  HA  ASP A 120      38.921  37.895  60.994  1.00  0.00           H  
ATOM   1418  HB1 ASP A 120      40.002  39.864  59.908  1.00  0.00           H  
ATOM   1419  HB2 ASP A 120      39.422  39.212  58.304  1.00  0.00           H  
ATOM   1420  N   ALA A 121      36.590  38.786  61.271  1.00  0.00           N  
ATOM   1421  CA  ALA A 121      35.437  39.638  61.514  1.00  0.00           C  
ATOM   1422  C   ALA A 121      35.713  40.944  62.222  1.00  0.00           C  
ATOM   1423  O   ALA A 121      36.576  40.909  63.093  1.00  0.00           O  
ATOM   1424  CB  ALA A 121      34.440  38.768  62.385  1.00  0.00           C  
ATOM   1425  HN  ALA A 121      36.681  37.923  61.763  1.00  0.00           H  
ATOM   1426  HA  ALA A 121      35.015  39.870  60.548  1.00  0.00           H  
ATOM   1427  HB1 ALA A 121      34.993  38.324  63.240  1.00  0.00           H  
ATOM   1428  HB2 ALA A 121      34.116  37.869  61.818  1.00  0.00           H  
ATOM   1429  HB3 ALA A 121      33.480  39.258  62.657  1.00  0.00           H  
ATOM   1430  N   GLN A 122      35.107  42.110  61.757  1.00  0.00           N  
ATOM   1431  CA  GLN A 122      35.383  43.453  62.223  1.00  0.00           C  
ATOM   1432  C   GLN A 122      34.146  43.966  63.004  1.00  0.00           C  
ATOM   1433  O   GLN A 122      33.041  43.449  62.810  1.00  0.00           O  
ATOM   1434  CB  GLN A 122      35.652  44.459  61.058  1.00  0.00           C  
ATOM   1435  CG  GLN A 122      36.794  44.093  60.062  1.00  0.00           C  
ATOM   1436  CD  GLN A 122      37.998  43.797  60.896  1.00  0.00           C  
ATOM   1437  NE2 GLN A 122      38.693  42.647  60.663  1.00  0.00           N  
ATOM   1438  OE1 GLN A 122      38.323  44.533  61.841  1.00  0.00           O  
ATOM   1439  HN  GLN A 122      34.506  42.004  60.970  1.00  0.00           H  
ATOM   1440  HA  GLN A 122      36.266  43.563  62.834  1.00  0.00           H  
ATOM   1441  HB1 GLN A 122      35.766  45.467  61.510  1.00  0.00           H  
ATOM   1442  HB2 GLN A 122      34.734  44.415  60.435  1.00  0.00           H  
ATOM   1443  HG1 GLN A 122      36.998  44.958  59.395  1.00  0.00           H  
ATOM   1444  HG2 GLN A 122      36.457  43.202  59.489  1.00  0.00           H  
ATOM   1445 1HE2 GLN A 122      39.497  42.520  61.242  1.00  0.00           H  
ATOM   1446 2HE2 GLN A 122      38.224  41.871  60.242  1.00  0.00           H  
ATOM   1447  N   ARG A 123      34.278  44.977  63.824  1.00  0.00           N  
ATOM   1448  CA  ARG A 123      33.158  45.643  64.514  1.00  0.00           C  
ATOM   1449  C   ARG A 123      32.146  46.344  63.619  1.00  0.00           C  
ATOM   1450  O   ARG A 123      30.955  46.618  63.865  1.00  0.00           O  
ATOM   1451  CB  ARG A 123      33.708  46.508  65.662  1.00  0.00           C  
ATOM   1452  CG  ARG A 123      34.413  45.731  66.848  1.00  0.00           C  
ATOM   1453  CD  ARG A 123      33.512  44.884  67.638  1.00  0.00           C  
ATOM   1454  NE  ARG A 123      34.193  44.268  68.823  1.00  0.00           N  
ATOM   1455  CZ  ARG A 123      33.549  43.593  69.808  1.00  0.00           C  
ATOM   1456  NH1 ARG A 123      34.260  43.260  70.884  1.00  0.00           N1+
ATOM   1457  NH2 ARG A 123      32.266  43.289  69.817  1.00  0.00           N  
ATOM   1458  HN  ARG A 123      35.185  45.381  63.908  1.00  0.00           H  
ATOM   1459  HA  ARG A 123      32.561  44.897  65.017  1.00  0.00           H  
ATOM   1460  HB1 ARG A 123      32.852  47.136  65.993  1.00  0.00           H  
ATOM   1461  HB2 ARG A 123      34.508  47.201  65.327  1.00  0.00           H  
ATOM   1462  HG1 ARG A 123      34.858  46.467  67.549  1.00  0.00           H  
ATOM   1463  HG2 ARG A 123      35.252  45.154  66.402  1.00  0.00           H  
ATOM   1464  HD1 ARG A 123      33.195  44.088  66.930  1.00  0.00           H  
ATOM   1465  HD2 ARG A 123      32.642  45.485  67.978  1.00  0.00           H  
ATOM   1466  HE  ARG A 123      35.190  44.239  68.905  1.00  0.00           H  
ATOM   1467 1HH1 ARG A 123      35.257  43.277  70.808  1.00  0.00           H  
ATOM   1468 2HH1 ARG A 123      33.856  42.708  71.614  1.00  0.00           H  
ATOM   1469 1HH2 ARG A 123      31.867  43.102  70.714  1.00  0.00           H  
ATOM   1470 2HH2 ARG A 123      31.707  43.452  69.003  1.00  0.00           H  
ATOM   1471  N   GLU A 124      32.601  46.699  62.417  1.00  0.00           N  
ATOM   1472  CA  GLU A 124      31.836  47.312  61.429  1.00  0.00           C  
ATOM   1473  C   GLU A 124      30.830  46.328  60.844  1.00  0.00           C  
ATOM   1474  O   GLU A 124      29.730  46.669  60.444  1.00  0.00           O  
ATOM   1475  CB  GLU A 124      32.630  47.896  60.343  1.00  0.00           C  
ATOM   1476  CG  GLU A 124      33.348  49.137  60.928  1.00  0.00           C  
ATOM   1477  CD  GLU A 124      34.694  49.321  60.194  1.00  0.00           C  
ATOM   1478  OE1 GLU A 124      35.667  48.558  60.438  1.00  0.00           O  
ATOM   1479  OE2 GLU A 124      34.761  50.239  59.332  1.00  0.00           O1-
ATOM   1480  HN  GLU A 124      33.591  46.809  62.386  1.00  0.00           H  
ATOM   1481  HA  GLU A 124      31.183  48.080  61.816  1.00  0.00           H  
ATOM   1482  HB1 GLU A 124      32.035  48.187  59.451  1.00  0.00           H  
ATOM   1483  HB2 GLU A 124      33.397  47.192  59.954  1.00  0.00           H  
ATOM   1484  HG1 GLU A 124      33.528  49.096  62.023  1.00  0.00           H  
ATOM   1485  HG2 GLU A 124      32.697  49.980  60.616  1.00  0.00           H  
ATOM   1486  N   ASP A 125      31.153  45.070  60.847  1.00  0.00           N  
ATOM   1487  CA  ASP A 125      30.422  43.914  60.263  1.00  0.00           C  
ATOM   1488  C   ASP A 125      29.260  43.589  61.163  1.00  0.00           C  
ATOM   1489  O   ASP A 125      28.334  42.940  60.688  1.00  0.00           O  
ATOM   1490  CB  ASP A 125      31.284  42.588  60.269  1.00  0.00           C  
ATOM   1491  CG  ASP A 125      32.498  42.654  59.397  1.00  0.00           C  
ATOM   1492  OD1 ASP A 125      32.480  43.548  58.513  1.00  0.00           O  
ATOM   1493  OD2 ASP A 125      33.413  41.868  59.522  1.00  0.00           O1-
ATOM   1494  HN  ASP A 125      31.992  44.849  61.336  1.00  0.00           H  
ATOM   1495  HA  ASP A 125      30.013  44.238  59.317  1.00  0.00           H  
ATOM   1496  HB1 ASP A 125      30.628  41.734  59.992  1.00  0.00           H  
ATOM   1497  HB2 ASP A 125      31.643  42.331  61.288  1.00  0.00           H  
ATOM   1498  N   GLU A 126      29.188  43.955  62.544  1.00  0.00           N  
ATOM   1499  CA  GLU A 126      28.106  43.518  63.414  1.00  0.00           C  
ATOM   1500  C   GLU A 126      26.767  44.243  63.069  1.00  0.00           C  
ATOM   1501  O   GLU A 126      26.694  45.411  62.696  1.00  0.00           O  
ATOM   1502  CB  GLU A 126      28.412  43.678  64.900  1.00  0.00           C  
ATOM   1503  CG  GLU A 126      29.789  43.030  65.306  1.00  0.00           C  
ATOM   1504  CD  GLU A 126      30.140  43.550  66.656  1.00  0.00           C  
ATOM   1505  OE1 GLU A 126      30.232  42.748  67.656  1.00  0.00           O  
ATOM   1506  OE2 GLU A 126      30.318  44.794  66.770  1.00  0.00           O1-
ATOM   1507  HN  GLU A 126      29.867  44.608  62.870  1.00  0.00           H  
ATOM   1508  HA  GLU A 126      28.059  42.461  63.196  1.00  0.00           H  
ATOM   1509  HB1 GLU A 126      27.624  43.172  65.496  1.00  0.00           H  
ATOM   1510  HB2 GLU A 126      28.406  44.749  65.194  1.00  0.00           H  
ATOM   1511  HG1 GLU A 126      30.582  43.343  64.595  1.00  0.00           H  
ATOM   1512  HG2 GLU A 126      29.792  41.919  65.348  1.00  0.00           H  
ATOM   1513  N   ALA A 127      25.721  43.430  63.095  1.00  0.00           N  
ATOM   1514  CA  ALA A 127      24.433  43.570  62.388  1.00  0.00           C  
ATOM   1515  C   ALA A 127      23.647  42.219  62.244  1.00  0.00           C  
ATOM   1516  O   ALA A 127      24.207  41.172  62.637  1.00  0.00           O  
ATOM   1517  CB  ALA A 127      24.573  44.099  60.976  1.00  0.00           C  
ATOM   1518  HN  ALA A 127      25.824  42.550  63.553  1.00  0.00           H  
ATOM   1519  HA  ALA A 127      23.951  44.327  62.988  1.00  0.00           H  
ATOM   1520  HB1 ALA A 127      23.683  43.894  60.344  1.00  0.00           H  
ATOM   1521  HB2 ALA A 127      25.444  43.479  60.672  1.00  0.00           H  
ATOM   1522  HB3 ALA A 127      24.914  45.144  60.815  1.00  0.00           H  
ATOM   1523  N   TRP A 128      22.364  42.267  61.794  1.00  0.00           N  
ATOM   1524  CA  TRP A 128      21.669  41.067  61.361  1.00  0.00           C  
ATOM   1525  C   TRP A 128      21.930  40.794  59.878  1.00  0.00           C  
ATOM   1526  O   TRP A 128      22.076  41.763  59.106  1.00  0.00           O  
ATOM   1527  CB  TRP A 128      20.194  40.912  61.755  1.00  0.00           C  
ATOM   1528  CG  TRP A 128      19.320  42.022  61.338  1.00  0.00           C  
ATOM   1529  CD1 TRP A 128      19.246  43.166  62.071  1.00  0.00           C  
ATOM   1530  CD2 TRP A 128      18.281  42.041  60.368  1.00  0.00           C  
ATOM   1531  CE2 TRP A 128      17.575  43.196  60.594  1.00  0.00           C  
ATOM   1532  CE3 TRP A 128      17.881  41.132  59.374  1.00  0.00           C  
ATOM   1533  NE1 TRP A 128      18.148  43.897  61.649  1.00  0.00           N  
ATOM   1534  CZ2 TRP A 128      16.393  43.469  59.901  1.00  0.00           C  
ATOM   1535  CZ3 TRP A 128      16.815  41.480  58.604  1.00  0.00           C  
ATOM   1536  CH2 TRP A 128      15.941  42.520  58.955  1.00  0.00           C  
ATOM   1537  HN  TRP A 128      21.969  43.158  61.582  1.00  0.00           H  
ATOM   1538  HA  TRP A 128      22.228  40.256  61.799  1.00  0.00           H  
ATOM   1539  HB1 TRP A 128      20.247  40.826  62.862  1.00  0.00           H  
ATOM   1540  HB2 TRP A 128      19.855  39.892  61.470  1.00  0.00           H  
ATOM   1541  HD1 TRP A 128      19.854  43.508  62.894  1.00  0.00           H  
ATOM   1542  HE1 TRP A 128      17.784  44.660  62.138  1.00  0.00           H  
ATOM   1543  HE3 TRP A 128      18.393  40.194  59.224  1.00  0.00           H  
ATOM   1544  HZ2 TRP A 128      15.782  44.342  60.080  1.00  0.00           H  
ATOM   1545  HZ3 TRP A 128      16.530  40.729  57.882  1.00  0.00           H  
ATOM   1546  HH2 TRP A 128      15.048  42.741  58.391  1.00  0.00           H  
ATOM   1547  N   TYR A 129      22.004  39.483  59.578  1.00  0.00           N  
ATOM   1548  CA  TYR A 129      22.238  38.912  58.276  1.00  0.00           C  
ATOM   1549  C   TYR A 129      21.054  38.012  57.933  1.00  0.00           C  
ATOM   1550  O   TYR A 129      20.659  37.193  58.732  1.00  0.00           O  
ATOM   1551  CB  TYR A 129      23.523  38.083  58.211  1.00  0.00           C  
ATOM   1552  CG  TYR A 129      24.786  38.996  58.222  1.00  0.00           C  
ATOM   1553  CD1 TYR A 129      25.669  39.067  57.125  1.00  0.00           C  
ATOM   1554  CD2 TYR A 129      25.197  39.611  59.421  1.00  0.00           C  
ATOM   1555  CE1 TYR A 129      26.815  39.906  57.188  1.00  0.00           C  
ATOM   1556  CE2 TYR A 129      26.294  40.441  59.482  1.00  0.00           C  
ATOM   1557  CZ  TYR A 129      27.114  40.632  58.356  1.00  0.00           C  
ATOM   1558  OH  TYR A 129      28.245  41.477  58.421  1.00  0.00           O  
ATOM   1559  HN  TYR A 129      21.790  38.849  60.317  1.00  0.00           H  
ATOM   1560  HA  TYR A 129      22.414  39.632  57.490  1.00  0.00           H  
ATOM   1561  HB1 TYR A 129      23.531  37.559  57.231  1.00  0.00           H  
ATOM   1562  HB2 TYR A 129      23.535  37.323  59.020  1.00  0.00           H  
ATOM   1563  HD1 TYR A 129      25.531  38.399  56.288  1.00  0.00           H  
ATOM   1564  HD2 TYR A 129      24.708  39.418  60.365  1.00  0.00           H  
ATOM   1565  HE1 TYR A 129      27.479  39.888  56.336  1.00  0.00           H  
ATOM   1566  HE2 TYR A 129      26.482  40.922  60.430  1.00  0.00           H  
ATOM   1567  HH  TYR A 129      28.364  41.721  59.342  1.00  0.00           H  
ATOM   1568  N   PHE A 130      20.508  38.233  56.751  1.00  0.00           N  
ATOM   1569  CA  PHE A 130      19.461  37.392  56.230  1.00  0.00           C  
ATOM   1570  C   PHE A 130      19.786  36.901  54.839  1.00  0.00           C  
ATOM   1571  O   PHE A 130      20.364  37.611  54.052  1.00  0.00           O  
ATOM   1572  CB  PHE A 130      18.061  38.120  56.277  1.00  0.00           C  
ATOM   1573  CG  PHE A 130      18.008  39.267  55.304  1.00  0.00           C  
ATOM   1574  CD1 PHE A 130      18.241  40.568  55.725  1.00  0.00           C  
ATOM   1575  CD2 PHE A 130      17.535  39.059  54.016  1.00  0.00           C  
ATOM   1576  CE1 PHE A 130      18.107  41.683  54.834  1.00  0.00           C  
ATOM   1577  CE2 PHE A 130      17.404  40.084  53.106  1.00  0.00           C  
ATOM   1578  CZ  PHE A 130      17.613  41.390  53.533  1.00  0.00           C  
ATOM   1579  HN  PHE A 130      20.587  39.112  56.287  1.00  0.00           H  
ATOM   1580  HA  PHE A 130      19.432  36.462  56.777  1.00  0.00           H  
ATOM   1581  HB1 PHE A 130      17.791  38.488  57.289  1.00  0.00           H  
ATOM   1582  HB2 PHE A 130      17.366  37.297  56.006  1.00  0.00           H  
ATOM   1583  HD1 PHE A 130      18.676  40.813  56.683  1.00  0.00           H  
ATOM   1584  HD2 PHE A 130      17.420  38.019  53.752  1.00  0.00           H  
ATOM   1585  HE1 PHE A 130      18.236  42.708  55.149  1.00  0.00           H  
ATOM   1586  HE2 PHE A 130      17.053  39.886  52.103  1.00  0.00           H  
ATOM   1587  HZ  PHE A 130      17.444  42.189  52.826  1.00  0.00           H  
ATOM   1588  N   PHE A 131      19.247  35.710  54.529  1.00  0.00           N  
ATOM   1589  CA  PHE A 131      19.359  34.988  53.237  1.00  0.00           C  
ATOM   1590  C   PHE A 131      18.183  35.242  52.255  1.00  0.00           C  
ATOM   1591  O   PHE A 131      17.041  35.577  52.661  1.00  0.00           O  
ATOM   1592  CB  PHE A 131      19.413  33.435  53.457  1.00  0.00           C  
ATOM   1593  CG  PHE A 131      19.885  32.668  52.179  1.00  0.00           C  
ATOM   1594  CD1 PHE A 131      21.168  33.005  51.604  1.00  0.00           C  
ATOM   1595  CD2 PHE A 131      19.057  31.668  51.609  1.00  0.00           C  
ATOM   1596  CE1 PHE A 131      21.600  32.286  50.438  1.00  0.00           C  
ATOM   1597  CE2 PHE A 131      19.492  31.099  50.396  1.00  0.00           C  
ATOM   1598  CZ  PHE A 131      20.779  31.331  49.865  1.00  0.00           C  
ATOM   1599  HN  PHE A 131      18.699  35.123  55.120  1.00  0.00           H  
ATOM   1600  HA  PHE A 131      20.286  35.198  52.724  1.00  0.00           H  
ATOM   1601  HB1 PHE A 131      18.409  33.068  53.760  1.00  0.00           H  
ATOM   1602  HB2 PHE A 131      20.052  33.280  54.351  1.00  0.00           H  
ATOM   1603  HD1 PHE A 131      21.836  33.776  51.962  1.00  0.00           H  
ATOM   1604  HD2 PHE A 131      18.086  31.523  52.057  1.00  0.00           H  
ATOM   1605  HE1 PHE A 131      22.558  32.401  49.955  1.00  0.00           H  
ATOM   1606  HE2 PHE A 131      18.919  30.277  49.991  1.00  0.00           H  
ATOM   1607  HZ  PHE A 131      21.007  30.783  48.962  1.00  0.00           H  
ATOM   1608  N   ARG A 132      18.605  35.197  50.983  1.00  0.00           N  
ATOM   1609  CA  ARG A 132      17.652  35.407  49.963  1.00  0.00           C  
ATOM   1610  C   ARG A 132      17.911  34.244  48.970  1.00  0.00           C  
ATOM   1611  O   ARG A 132      19.068  34.033  48.667  1.00  0.00           O  
ATOM   1612  CB  ARG A 132      17.914  36.816  49.228  1.00  0.00           C  
ATOM   1613  CG  ARG A 132      17.102  37.001  47.958  1.00  0.00           C  
ATOM   1614  CD  ARG A 132      15.750  37.761  48.196  1.00  0.00           C  
ATOM   1615  NE  ARG A 132      15.012  37.808  46.934  1.00  0.00           N  
ATOM   1616  CZ  ARG A 132      13.832  38.429  46.634  1.00  0.00           C  
ATOM   1617  NH1 ARG A 132      13.039  38.733  47.574  1.00  0.00           N1+
ATOM   1618  NH2 ARG A 132      13.657  38.818  45.389  1.00  0.00           N  
ATOM   1619  HN  ARG A 132      19.547  35.071  50.682  1.00  0.00           H  
ATOM   1620  HA  ARG A 132      16.632  35.323  50.309  1.00  0.00           H  
ATOM   1621  HB1 ARG A 132      18.984  36.743  48.935  1.00  0.00           H  
ATOM   1622  HB2 ARG A 132      17.849  37.640  49.970  1.00  0.00           H  
ATOM   1623  HG1 ARG A 132      16.926  36.077  47.366  1.00  0.00           H  
ATOM   1624  HG2 ARG A 132      17.569  37.794  47.334  1.00  0.00           H  
ATOM   1625  HD1 ARG A 132      15.906  38.824  48.477  1.00  0.00           H  
ATOM   1626  HD2 ARG A 132      15.113  37.262  48.958  1.00  0.00           H  
ATOM   1627  HE  ARG A 132      15.606  37.726  46.134  1.00  0.00           H  
ATOM   1628 1HH1 ARG A 132      12.190  39.240  47.428  1.00  0.00           H  
ATOM   1629 2HH1 ARG A 132      13.271  38.532  48.526  1.00  0.00           H  
ATOM   1630 1HH2 ARG A 132      12.908  39.405  45.082  1.00  0.00           H  
ATOM   1631 2HH2 ARG A 132      14.523  38.749  44.894  1.00  0.00           H  
ATOM   1632  N   VAL A 133      16.847  33.536  48.482  1.00  0.00           N  
ATOM   1633  CA  VAL A 133      16.944  32.584  47.393  1.00  0.00           C  
ATOM   1634  C   VAL A 133      16.105  33.083  46.272  1.00  0.00           C  
ATOM   1635  O   VAL A 133      14.997  33.649  46.438  1.00  0.00           O  
ATOM   1636  CB  VAL A 133      16.576  31.171  47.734  1.00  0.00           C  
ATOM   1637  CG1 VAL A 133      15.034  30.798  47.830  1.00  0.00           C  
ATOM   1638  CG2 VAL A 133      17.075  30.203  46.694  1.00  0.00           C  
ATOM   1639  HN  VAL A 133      15.954  33.803  48.833  1.00  0.00           H  
ATOM   1640  HA  VAL A 133      17.978  32.569  47.082  1.00  0.00           H  
ATOM   1641  HB  VAL A 133      17.059  30.997  48.719  1.00  0.00           H  
ATOM   1642 1HG1 VAL A 133      14.589  30.925  46.821  1.00  0.00           H  
ATOM   1643 2HG1 VAL A 133      14.526  31.295  48.686  1.00  0.00           H  
ATOM   1644 3HG1 VAL A 133      14.995  29.688  47.788  1.00  0.00           H  
ATOM   1645 1HG2 VAL A 133      16.894  29.156  47.017  1.00  0.00           H  
ATOM   1646 2HG2 VAL A 133      18.175  30.261  46.553  1.00  0.00           H  
ATOM   1647 3HG2 VAL A 133      16.633  30.337  45.683  1.00  0.00           H  
ATOM   1648  N   GLU A 134      16.695  32.854  44.992  1.00  0.00           N  
ATOM   1649  CA  GLU A 134      16.092  33.293  43.761  1.00  0.00           C  
ATOM   1650  C   GLU A 134      16.344  32.230  42.810  1.00  0.00           C  
ATOM   1651  O   GLU A 134      17.364  31.525  42.952  1.00  0.00           O  
ATOM   1652  CB  GLU A 134      16.530  34.706  43.208  1.00  0.00           C  
ATOM   1653  CG  GLU A 134      16.329  35.951  44.186  1.00  0.00           C  
ATOM   1654  CD  GLU A 134      16.594  37.306  43.653  1.00  0.00           C  
ATOM   1655  OE1 GLU A 134      16.075  38.247  44.331  1.00  0.00           O  
ATOM   1656  OE2 GLU A 134      17.245  37.556  42.635  1.00  0.00           O1-
ATOM   1657  HN  GLU A 134      17.597  32.429  44.963  1.00  0.00           H  
ATOM   1658  HA  GLU A 134      15.018  33.275  43.867  1.00  0.00           H  
ATOM   1659  HB1 GLU A 134      15.904  34.934  42.318  1.00  0.00           H  
ATOM   1660  HB2 GLU A 134      17.621  34.557  43.063  1.00  0.00           H  
ATOM   1661  HG1 GLU A 134      16.965  35.864  45.092  1.00  0.00           H  
ATOM   1662  HG2 GLU A 134      15.260  35.949  44.488  1.00  0.00           H  
ATOM   1663  N   ARG A 135      15.496  31.927  41.885  1.00  0.00           N  
ATOM   1664  CA  ARG A 135      15.773  31.059  40.757  1.00  0.00           C  
ATOM   1665  C   ARG A 135      14.771  31.421  39.680  1.00  0.00           C  
ATOM   1666  O   ARG A 135      13.580  31.038  39.710  1.00  0.00           O  
ATOM   1667  CB  ARG A 135      15.833  29.487  41.083  1.00  0.00           C  
ATOM   1668  CG  ARG A 135      16.271  28.524  39.973  1.00  0.00           C  
ATOM   1669  CD  ARG A 135      16.285  27.021  40.268  1.00  0.00           C  
ATOM   1670  NE  ARG A 135      17.060  26.283  39.180  1.00  0.00           N  
ATOM   1671  CZ  ARG A 135      18.024  25.428  39.384  1.00  0.00           C  
ATOM   1672  NH1 ARG A 135      18.691  25.184  38.264  1.00  0.00           N1+
ATOM   1673  NH2 ARG A 135      18.318  24.779  40.446  1.00  0.00           N  
ATOM   1674  HN  ARG A 135      14.713  32.546  41.892  1.00  0.00           H  
ATOM   1675  HA  ARG A 135      16.771  31.320  40.437  1.00  0.00           H  
ATOM   1676  HB1 ARG A 135      14.929  29.112  41.610  1.00  0.00           H  
ATOM   1677  HB2 ARG A 135      16.636  29.255  41.815  1.00  0.00           H  
ATOM   1678  HG1 ARG A 135      17.256  28.823  39.555  1.00  0.00           H  
ATOM   1679  HG2 ARG A 135      15.635  28.613  39.066  1.00  0.00           H  
ATOM   1680  HD1 ARG A 135      15.263  26.593  40.361  1.00  0.00           H  
ATOM   1681  HD2 ARG A 135      16.807  26.848  41.233  1.00  0.00           H  
ATOM   1682  HE  ARG A 135      16.784  26.468  38.237  1.00  0.00           H  
ATOM   1683 1HH1 ARG A 135      18.591  25.916  37.590  1.00  0.00           H  
ATOM   1684 2HH1 ARG A 135      19.643  24.890  38.361  1.00  0.00           H  
ATOM   1685 1HH2 ARG A 135      17.519  24.784  41.047  1.00  0.00           H  
ATOM   1686 2HH2 ARG A 135      18.823  23.935  40.264  1.00  0.00           H  
ATOM   1687  N   GLY A 136      15.169  32.288  38.745  1.00  0.00           N  
ATOM   1688  CA  GLY A 136      14.291  33.174  37.921  1.00  0.00           C  
ATOM   1689  C   GLY A 136      13.198  34.009  38.699  1.00  0.00           C  
ATOM   1690  O   GLY A 136      13.405  34.443  39.905  1.00  0.00           O  
ATOM   1691  HN  GLY A 136      16.137  32.509  38.664  1.00  0.00           H  
ATOM   1692  HA1 GLY A 136      13.742  32.586  37.200  1.00  0.00           H  
ATOM   1693  HA2 GLY A 136      14.864  33.943  37.424  1.00  0.00           H  
ATOM   1694  N   SER A 137      12.127  34.357  37.976  1.00  0.00           N  
ATOM   1695  CA  SER A 137      10.880  34.917  38.475  1.00  0.00           C  
ATOM   1696  C   SER A 137      10.091  33.991  39.405  1.00  0.00           C  
ATOM   1697  O   SER A 137       9.360  34.564  40.278  1.00  0.00           O  
ATOM   1698  CB  SER A 137       9.979  35.550  37.440  1.00  0.00           C  
ATOM   1699  OG  SER A 137      10.719  36.448  36.645  1.00  0.00           O  
ATOM   1700  HN  SER A 137      12.307  34.365  36.996  1.00  0.00           H  
ATOM   1701  HA  SER A 137      11.245  35.667  39.160  1.00  0.00           H  
ATOM   1702  HB1 SER A 137       9.092  36.091  37.835  1.00  0.00           H  
ATOM   1703  HB2 SER A 137       9.612  34.714  36.808  1.00  0.00           H  
ATOM   1704  HG1 SER A 137      10.763  37.287  37.111  1.00  0.00           H  
ATOM   1705  N   ARG A 138      10.177  32.672  39.133  1.00  0.00           N  
ATOM   1706  CA  ARG A 138       9.174  31.844  39.683  1.00  0.00           C  
ATOM   1707  C   ARG A 138       9.577  31.472  41.134  1.00  0.00           C  
ATOM   1708  O   ARG A 138       8.728  31.230  41.980  1.00  0.00           O  
ATOM   1709  CB  ARG A 138       8.917  30.558  38.964  1.00  0.00           C  
ATOM   1710  CG  ARG A 138       8.499  30.703  37.452  1.00  0.00           C  
ATOM   1711  CD  ARG A 138       8.069  29.357  36.805  1.00  0.00           C  
ATOM   1712  NE  ARG A 138       8.042  29.546  35.331  1.00  0.00           N  
ATOM   1713  CZ  ARG A 138       7.211  30.329  34.703  1.00  0.00           C  
ATOM   1714  NH1 ARG A 138       7.497  30.623  33.467  1.00  0.00           N1+
ATOM   1715  NH2 ARG A 138       6.232  31.026  35.181  1.00  0.00           N  
ATOM   1716  HN  ARG A 138      10.731  32.295  38.394  1.00  0.00           H  
ATOM   1717  HA  ARG A 138       8.197  32.301  39.623  1.00  0.00           H  
ATOM   1718  HB1 ARG A 138       8.115  29.971  39.460  1.00  0.00           H  
ATOM   1719  HB2 ARG A 138       9.796  29.877  38.979  1.00  0.00           H  
ATOM   1720  HG1 ARG A 138       9.406  31.195  37.040  1.00  0.00           H  
ATOM   1721  HG2 ARG A 138       7.707  31.477  37.360  1.00  0.00           H  
ATOM   1722  HD1 ARG A 138       7.082  28.976  37.142  1.00  0.00           H  
ATOM   1723  HD2 ARG A 138       8.814  28.551  36.977  1.00  0.00           H  
ATOM   1724  HE  ARG A 138       8.679  29.143  34.673  1.00  0.00           H  
ATOM   1725 1HH1 ARG A 138       8.346  30.274  33.067  1.00  0.00           H  
ATOM   1726 2HH1 ARG A 138       6.949  31.324  33.012  1.00  0.00           H  
ATOM   1727 1HH2 ARG A 138       5.843  30.913  36.095  1.00  0.00           H  
ATOM   1728 2HH2 ARG A 138       5.735  31.699  34.633  1.00  0.00           H  
ATOM   1729  N   VAL A 139      10.902  31.480  41.416  1.00  0.00           N  
ATOM   1730  CA  VAL A 139      11.389  31.346  42.751  1.00  0.00           C  
ATOM   1731  C   VAL A 139      12.028  32.642  43.218  1.00  0.00           C  
ATOM   1732  O   VAL A 139      13.032  33.054  42.713  1.00  0.00           O  
ATOM   1733  CB  VAL A 139      12.386  30.175  43.010  1.00  0.00           C  
ATOM   1734  CG1 VAL A 139      13.085  30.296  44.472  1.00  0.00           C  
ATOM   1735  CG2 VAL A 139      11.560  28.878  42.952  1.00  0.00           C  
ATOM   1736  HN  VAL A 139      11.597  31.562  40.705  1.00  0.00           H  
ATOM   1737  HA  VAL A 139      10.614  31.193  43.488  1.00  0.00           H  
ATOM   1738  HB  VAL A 139      13.267  30.193  42.332  1.00  0.00           H  
ATOM   1739 1HG1 VAL A 139      13.949  30.990  44.377  1.00  0.00           H  
ATOM   1740 2HG1 VAL A 139      13.505  29.305  44.751  1.00  0.00           H  
ATOM   1741 3HG1 VAL A 139      12.406  30.683  45.261  1.00  0.00           H  
ATOM   1742 1HG2 VAL A 139      10.782  28.752  43.735  1.00  0.00           H  
ATOM   1743 2HG2 VAL A 139      12.299  28.055  43.047  1.00  0.00           H  
ATOM   1744 3HG2 VAL A 139      11.080  28.807  41.952  1.00  0.00           H  
ATOM   1745  N   ARG A 140      11.373  33.261  44.213  1.00  0.00           N  
ATOM   1746  CA  ARG A 140      11.986  34.351  45.003  1.00  0.00           C  
ATOM   1747  C   ARG A 140      11.438  34.416  46.393  1.00  0.00           C  
ATOM   1748  O   ARG A 140      10.252  34.323  46.603  1.00  0.00           O  
ATOM   1749  CB  ARG A 140      11.926  35.833  44.321  1.00  0.00           C  
ATOM   1750  CG  ARG A 140      10.534  36.460  44.138  1.00  0.00           C  
ATOM   1751  CD  ARG A 140       9.710  35.799  43.023  1.00  0.00           C  
ATOM   1752  NE  ARG A 140       8.559  36.720  43.030  1.00  0.00           N  
ATOM   1753  CZ  ARG A 140       7.420  36.598  42.386  1.00  0.00           C  
ATOM   1754  NH1 ARG A 140       6.459  37.534  42.584  1.00  0.00           N1+
ATOM   1755  NH2 ARG A 140       7.205  35.803  41.323  1.00  0.00           N  
ATOM   1756  HN  ARG A 140      10.435  33.028  44.458  1.00  0.00           H  
ATOM   1757  HA  ARG A 140      13.044  34.148  45.072  1.00  0.00           H  
ATOM   1758  HB1 ARG A 140      12.398  35.692  43.325  1.00  0.00           H  
ATOM   1759  HB2 ARG A 140      12.500  36.543  44.954  1.00  0.00           H  
ATOM   1760  HG1 ARG A 140      10.701  37.539  43.936  1.00  0.00           H  
ATOM   1761  HG2 ARG A 140      10.053  36.339  45.132  1.00  0.00           H  
ATOM   1762  HD1 ARG A 140       9.342  34.775  43.245  1.00  0.00           H  
ATOM   1763  HD2 ARG A 140      10.282  35.874  42.073  1.00  0.00           H  
ATOM   1764  HE  ARG A 140       8.574  37.355  43.802  1.00  0.00           H  
ATOM   1765 1HH1 ARG A 140       5.645  37.630  42.010  1.00  0.00           H  
ATOM   1766 2HH1 ARG A 140       6.369  38.143  43.371  1.00  0.00           H  
ATOM   1767 1HH2 ARG A 140       8.004  35.280  41.028  1.00  0.00           H  
ATOM   1768 2HH2 ARG A 140       6.436  35.944  40.699  1.00  0.00           H  
ATOM   1769  N   HSD A 141      12.338  34.493  47.415  1.00  0.00           N  
ATOM   1770  CA  HSD A 141      11.929  34.660  48.792  1.00  0.00           C  
ATOM   1771  C   HSD A 141      13.074  35.349  49.569  1.00  0.00           C  
ATOM   1772  O   HSD A 141      14.234  35.047  49.340  1.00  0.00           O  
ATOM   1773  CB  HSD A 141      11.568  33.369  49.395  1.00  0.00           C  
ATOM   1774  CG  HSD A 141      11.044  33.289  50.867  1.00  0.00           C  
ATOM   1775  CD2 HSD A 141       9.750  33.379  51.200  1.00  0.00           C  
ATOM   1776  ND1 HSD A 141      11.709  32.988  52.050  1.00  0.00           N  
ATOM   1777  CE1 HSD A 141      10.776  32.894  53.015  1.00  0.00           C  
ATOM   1778  NE2 HSD A 141       9.572  33.105  52.530  1.00  0.00           N  
ATOM   1779  HN  HSD A 141      13.327  34.399  47.323  1.00  0.00           H  
ATOM   1780  HA  HSD A 141      11.034  35.263  48.772  1.00  0.00           H  
ATOM   1781  HB1 HSD A 141      12.344  32.604  49.178  1.00  0.00           H  
ATOM   1782  HB2 HSD A 141      10.680  33.010  48.833  1.00  0.00           H  
ATOM   1783  HD1 HSD A 141      12.640  32.651  52.189  1.00  0.00           H  
ATOM   1784  HD2 HSD A 141       8.851  33.503  50.608  1.00  0.00           H  
ATOM   1785  HE1 HSD A 141      11.101  32.682  54.034  1.00  0.00           H  
ATOM   1786  N   SER A 142      12.744  36.181  50.554  1.00  0.00           N  
ATOM   1787  CA  SER A 142      13.679  36.724  51.486  1.00  0.00           C  
ATOM   1788  C   SER A 142      13.396  36.107  52.854  1.00  0.00           C  
ATOM   1789  O   SER A 142      12.256  36.135  53.275  1.00  0.00           O  
ATOM   1790  CB  SER A 142      13.558  38.294  51.561  1.00  0.00           C  
ATOM   1791  OG  SER A 142      13.922  38.855  50.288  1.00  0.00           O  
ATOM   1792  HN  SER A 142      11.747  36.175  50.588  1.00  0.00           H  
ATOM   1793  HA  SER A 142      14.682  36.508  51.149  1.00  0.00           H  
ATOM   1794  HB1 SER A 142      14.303  38.599  52.327  1.00  0.00           H  
ATOM   1795  HB2 SER A 142      12.540  38.593  51.893  1.00  0.00           H  
ATOM   1796  HG1 SER A 142      13.691  39.785  50.337  1.00  0.00           H  
ATOM   1797  N   PHE A 143      14.403  35.605  53.515  1.00  0.00           N  
ATOM   1798  CA  PHE A 143      14.293  34.853  54.754  1.00  0.00           C  
ATOM   1799  C   PHE A 143      14.749  35.775  55.916  1.00  0.00           C  
ATOM   1800  O   PHE A 143      15.719  35.604  56.686  1.00  0.00           O  
ATOM   1801  CB  PHE A 143      15.370  33.759  54.680  1.00  0.00           C  
ATOM   1802  CG  PHE A 143      14.842  32.758  53.645  1.00  0.00           C  
ATOM   1803  CD1 PHE A 143      15.337  32.718  52.379  1.00  0.00           C  
ATOM   1804  CD2 PHE A 143      13.910  31.849  54.125  1.00  0.00           C  
ATOM   1805  CE1 PHE A 143      15.048  31.582  51.565  1.00  0.00           C  
ATOM   1806  CE2 PHE A 143      13.639  30.740  53.354  1.00  0.00           C  
ATOM   1807  CZ  PHE A 143      14.206  30.584  52.109  1.00  0.00           C  
ATOM   1808  HN  PHE A 143      15.346  35.831  53.287  1.00  0.00           H  
ATOM   1809  HA  PHE A 143      13.294  34.500  54.972  1.00  0.00           H  
ATOM   1810  HB1 PHE A 143      15.677  33.195  55.587  1.00  0.00           H  
ATOM   1811  HB2 PHE A 143      16.314  34.231  54.332  1.00  0.00           H  
ATOM   1812  HD1 PHE A 143      16.070  33.393  51.961  1.00  0.00           H  
ATOM   1813  HD2 PHE A 143      13.515  31.884  55.130  1.00  0.00           H  
ATOM   1814  HE1 PHE A 143      15.368  31.502  50.536  1.00  0.00           H  
ATOM   1815  HE2 PHE A 143      12.927  30.046  53.774  1.00  0.00           H  
ATOM   1816  HZ  PHE A 143      14.066  29.723  51.472  1.00  0.00           H  
ATOM   1817  N   LEU A 144      14.084  36.871  56.012  1.00  0.00           N  
ATOM   1818  CA  LEU A 144      14.317  38.029  56.960  1.00  0.00           C  
ATOM   1819  C   LEU A 144      14.287  37.650  58.475  1.00  0.00           C  
ATOM   1820  O   LEU A 144      15.023  38.054  59.349  1.00  0.00           O  
ATOM   1821  CB  LEU A 144      13.213  39.005  56.667  1.00  0.00           C  
ATOM   1822  CG  LEU A 144      13.339  39.600  55.223  1.00  0.00           C  
ATOM   1823  CD1 LEU A 144      11.968  40.124  54.786  1.00  0.00           C  
ATOM   1824  CD2 LEU A 144      14.372  40.711  55.178  1.00  0.00           C  
ATOM   1825  HN  LEU A 144      13.203  36.873  55.545  1.00  0.00           H  
ATOM   1826  HA  LEU A 144      15.299  38.437  56.771  1.00  0.00           H  
ATOM   1827  HB1 LEU A 144      13.341  39.835  57.394  1.00  0.00           H  
ATOM   1828  HB2 LEU A 144      12.235  38.539  56.913  1.00  0.00           H  
ATOM   1829  HG  LEU A 144      13.558  38.814  54.469  1.00  0.00           H  
ATOM   1830 1HD1 LEU A 144      11.215  39.387  55.142  1.00  0.00           H  
ATOM   1831 2HD1 LEU A 144      11.942  40.283  53.687  1.00  0.00           H  
ATOM   1832 3HD1 LEU A 144      11.690  41.040  55.348  1.00  0.00           H  
ATOM   1833 1HD2 LEU A 144      14.332  41.094  54.135  1.00  0.00           H  
ATOM   1834 2HD2 LEU A 144      15.433  40.459  55.388  1.00  0.00           H  
ATOM   1835 3HD2 LEU A 144      13.987  41.426  55.936  1.00  0.00           H  
ATOM   1836  N   SER A 145      13.285  36.834  58.770  1.00  0.00           N  
ATOM   1837  CA  SER A 145      12.968  36.468  60.163  1.00  0.00           C  
ATOM   1838  C   SER A 145      13.653  35.165  60.486  1.00  0.00           C  
ATOM   1839  O   SER A 145      13.445  34.544  61.521  1.00  0.00           O  
ATOM   1840  CB  SER A 145      11.397  36.371  60.406  1.00  0.00           C  
ATOM   1841  OG  SER A 145      10.779  37.653  60.252  1.00  0.00           O  
ATOM   1842  HN  SER A 145      12.723  36.500  58.017  1.00  0.00           H  
ATOM   1843  HA  SER A 145      13.367  37.216  60.831  1.00  0.00           H  
ATOM   1844  HB1 SER A 145      11.233  36.130  61.478  1.00  0.00           H  
ATOM   1845  HB2 SER A 145      10.926  35.597  59.762  1.00  0.00           H  
ATOM   1846  HG1 SER A 145      11.310  38.213  60.823  1.00  0.00           H  
ATOM   1847  N   ASN A 146      14.571  34.690  59.680  1.00  0.00           N  
ATOM   1848  CA  ASN A 146      15.433  33.564  59.798  1.00  0.00           C  
ATOM   1849  C   ASN A 146      16.855  34.100  59.733  1.00  0.00           C  
ATOM   1850  O   ASN A 146      17.814  33.414  59.388  1.00  0.00           O  
ATOM   1851  CB  ASN A 146      15.179  32.471  58.755  1.00  0.00           C  
ATOM   1852  CG  ASN A 146      13.759  31.921  58.823  1.00  0.00           C  
ATOM   1853  ND2 ASN A 146      13.129  31.776  60.028  1.00  0.00           N  
ATOM   1854  OD1 ASN A 146      13.141  31.683  57.766  1.00  0.00           O  
ATOM   1855  HN  ASN A 146      14.693  35.171  58.814  1.00  0.00           H  
ATOM   1856  HA  ASN A 146      15.322  33.138  60.783  1.00  0.00           H  
ATOM   1857  HB1 ASN A 146      15.919  31.643  58.777  1.00  0.00           H  
ATOM   1858  HB2 ASN A 146      15.307  33.020  57.798  1.00  0.00           H  
ATOM   1859 1HD2 ASN A 146      12.134  31.680  60.064  1.00  0.00           H  
ATOM   1860 2HD2 ASN A 146      13.524  31.623  60.934  1.00  0.00           H  
ATOM   1861  N   ALA A 147      17.022  35.442  59.957  1.00  0.00           N  
ATOM   1862  CA  ALA A 147      18.298  36.113  60.185  1.00  0.00           C  
ATOM   1863  C   ALA A 147      19.096  35.612  61.357  1.00  0.00           C  
ATOM   1864  O   ALA A 147      18.579  35.204  62.376  1.00  0.00           O  
ATOM   1865  CB  ALA A 147      18.062  37.633  60.382  1.00  0.00           C  
ATOM   1866  HN  ALA A 147      16.249  36.060  60.079  1.00  0.00           H  
ATOM   1867  HA  ALA A 147      18.888  35.834  59.325  1.00  0.00           H  
ATOM   1868  HB1 ALA A 147      17.489  37.799  61.319  1.00  0.00           H  
ATOM   1869  HB2 ALA A 147      17.465  38.133  59.590  1.00  0.00           H  
ATOM   1870  HB3 ALA A 147      19.056  38.130  60.405  1.00  0.00           H  
ATOM   1871  N   PHE A 148      20.479  35.840  61.280  1.00  0.00           N  
ATOM   1872  CA  PHE A 148      21.348  35.638  62.462  1.00  0.00           C  
ATOM   1873  C   PHE A 148      21.997  37.028  62.744  1.00  0.00           C  
ATOM   1874  O   PHE A 148      22.224  37.882  61.890  1.00  0.00           O  
ATOM   1875  CB  PHE A 148      22.375  34.486  62.144  1.00  0.00           C  
ATOM   1876  CG  PHE A 148      23.427  34.775  61.032  1.00  0.00           C  
ATOM   1877  CD1 PHE A 148      24.531  35.705  61.192  1.00  0.00           C  
ATOM   1878  CD2 PHE A 148      23.389  34.008  59.785  1.00  0.00           C  
ATOM   1879  CE1 PHE A 148      25.483  35.873  60.162  1.00  0.00           C  
ATOM   1880  CE2 PHE A 148      24.366  34.158  58.806  1.00  0.00           C  
ATOM   1881  CZ  PHE A 148      25.342  35.126  58.985  1.00  0.00           C  
ATOM   1882  HN  PHE A 148      20.910  36.057  60.408  1.00  0.00           H  
ATOM   1883  HA  PHE A 148      20.685  35.496  63.303  1.00  0.00           H  
ATOM   1884  HB1 PHE A 148      21.781  33.578  61.904  1.00  0.00           H  
ATOM   1885  HB2 PHE A 148      22.910  34.171  63.065  1.00  0.00           H  
ATOM   1886  HD1 PHE A 148      24.503  36.280  62.105  1.00  0.00           H  
ATOM   1887  HD2 PHE A 148      22.662  33.264  59.494  1.00  0.00           H  
ATOM   1888  HE1 PHE A 148      26.298  36.561  60.332  1.00  0.00           H  
ATOM   1889  HE2 PHE A 148      24.213  33.720  57.830  1.00  0.00           H  
ATOM   1890  HZ  PHE A 148      26.108  35.241  58.231  1.00  0.00           H  
ATOM   1891  N   PHE A 149      22.328  37.137  64.020  1.00  0.00           N  
ATOM   1892  CA  PHE A 149      22.965  38.271  64.609  1.00  0.00           C  
ATOM   1893  C   PHE A 149      24.451  37.982  64.758  1.00  0.00           C  
ATOM   1894  O   PHE A 149      24.766  36.868  65.197  1.00  0.00           O  
ATOM   1895  CB  PHE A 149      22.333  38.571  66.026  1.00  0.00           C  
ATOM   1896  CG  PHE A 149      20.987  39.210  65.752  1.00  0.00           C  
ATOM   1897  CD1 PHE A 149      19.775  38.461  65.675  1.00  0.00           C  
ATOM   1898  CD2 PHE A 149      20.897  40.634  65.757  1.00  0.00           C  
ATOM   1899  CE1 PHE A 149      18.566  39.164  65.633  1.00  0.00           C  
ATOM   1900  CE2 PHE A 149      19.674  41.339  65.658  1.00  0.00           C  
ATOM   1901  CZ  PHE A 149      18.537  40.568  65.546  1.00  0.00           C  
ATOM   1902  HN  PHE A 149      22.087  36.342  64.572  1.00  0.00           H  
ATOM   1903  HA  PHE A 149      22.893  39.133  63.963  1.00  0.00           H  
ATOM   1904  HB1 PHE A 149      22.953  39.344  66.529  1.00  0.00           H  
ATOM   1905  HB2 PHE A 149      22.161  37.697  66.690  1.00  0.00           H  
ATOM   1906  HD1 PHE A 149      19.796  37.386  65.779  1.00  0.00           H  
ATOM   1907  HD2 PHE A 149      21.766  41.265  65.873  1.00  0.00           H  
ATOM   1908  HE1 PHE A 149      17.653  38.590  65.563  1.00  0.00           H  
ATOM   1909  HE2 PHE A 149      19.705  42.419  65.645  1.00  0.00           H  
ATOM   1910  HZ  PHE A 149      17.585  41.071  65.462  1.00  0.00           H  
ATOM   1911  N   LEU A 150      25.385  38.836  64.236  1.00  0.00           N  
ATOM   1912  CA  LEU A 150      26.796  38.671  64.137  1.00  0.00           C  
ATOM   1913  C   LEU A 150      27.350  39.440  65.243  1.00  0.00           C  
ATOM   1914  O   LEU A 150      27.381  40.683  65.295  1.00  0.00           O  
ATOM   1915  CB  LEU A 150      27.246  39.059  62.773  1.00  0.00           C  
ATOM   1916  CG  LEU A 150      28.706  38.711  62.431  1.00  0.00           C  
ATOM   1917  CD1 LEU A 150      28.953  38.341  60.923  1.00  0.00           C  
ATOM   1918  CD2 LEU A 150      29.711  39.716  62.886  1.00  0.00           C  
ATOM   1919  HN  LEU A 150      25.039  39.665  63.804  1.00  0.00           H  
ATOM   1920  HA  LEU A 150      26.849  37.610  64.331  1.00  0.00           H  
ATOM   1921  HB1 LEU A 150      27.102  40.149  62.612  1.00  0.00           H  
ATOM   1922  HB2 LEU A 150      26.528  38.631  62.042  1.00  0.00           H  
ATOM   1923  HG  LEU A 150      28.838  37.755  62.979  1.00  0.00           H  
ATOM   1924 1HD1 LEU A 150      28.213  37.564  60.637  1.00  0.00           H  
ATOM   1925 2HD1 LEU A 150      30.005  38.009  60.798  1.00  0.00           H  
ATOM   1926 3HD1 LEU A 150      28.910  39.278  60.328  1.00  0.00           H  
ATOM   1927 1HD2 LEU A 150      29.408  40.306  63.776  1.00  0.00           H  
ATOM   1928 2HD2 LEU A 150      29.889  40.393  62.024  1.00  0.00           H  
ATOM   1929 3HD2 LEU A 150      30.724  39.269  62.979  1.00  0.00           H  
ATOM   1930  N   LYS A 151      28.000  38.724  66.176  1.00  0.00           N  
ATOM   1931  CA  LYS A 151      28.682  39.338  67.224  1.00  0.00           C  
ATOM   1932  C   LYS A 151      30.125  38.978  67.242  1.00  0.00           C  
ATOM   1933  O   LYS A 151      30.416  37.820  67.244  1.00  0.00           O  
ATOM   1934  CB  LYS A 151      27.790  38.808  68.473  1.00  0.00           C  
ATOM   1935  CG  LYS A 151      28.271  39.274  69.870  1.00  0.00           C  
ATOM   1936  CD  LYS A 151      28.706  40.757  69.905  1.00  0.00           C  
ATOM   1937  CE  LYS A 151      27.597  41.796  69.496  1.00  0.00           C  
ATOM   1938  NZ  LYS A 151      28.125  43.133  69.292  1.00  0.00           N1+
ATOM   1939  HN  LYS A 151      27.890  37.733  66.181  1.00  0.00           H  
ATOM   1940  HA  LYS A 151      28.629  40.413  67.129  1.00  0.00           H  
ATOM   1941  HB1 LYS A 151      27.825  37.698  68.445  1.00  0.00           H  
ATOM   1942  HB2 LYS A 151      26.742  39.123  68.278  1.00  0.00           H  
ATOM   1943  HG1 LYS A 151      29.297  38.869  70.007  1.00  0.00           H  
ATOM   1944  HG2 LYS A 151      27.641  38.967  70.730  1.00  0.00           H  
ATOM   1945  HD1 LYS A 151      29.635  40.976  69.337  1.00  0.00           H  
ATOM   1946  HD2 LYS A 151      29.037  40.983  70.941  1.00  0.00           H  
ATOM   1947  HE1 LYS A 151      26.749  41.962  70.194  1.00  0.00           H  
ATOM   1948  HE2 LYS A 151      27.228  41.412  68.521  1.00  0.00           H  
ATOM   1949  HZ1 LYS A 151      27.459  43.741  68.775  1.00  0.00           H  
ATOM   1950  HZ2 LYS A 151      28.997  43.060  68.730  1.00  0.00           H  
ATOM   1951  HZ3 LYS A 151      28.412  43.661  70.141  1.00  0.00           H  
ATOM   1952  N   VAL A 152      31.055  39.977  67.312  1.00  0.00           N  
ATOM   1953  CA  VAL A 152      32.438  39.710  67.399  1.00  0.00           C  
ATOM   1954  C   VAL A 152      32.728  39.451  68.843  1.00  0.00           C  
ATOM   1955  O   VAL A 152      32.366  40.227  69.735  1.00  0.00           O  
ATOM   1956  CB  VAL A 152      33.330  40.878  66.900  1.00  0.00           C  
ATOM   1957  CG1 VAL A 152      34.814  40.630  67.290  1.00  0.00           C  
ATOM   1958  CG2 VAL A 152      33.171  41.050  65.404  1.00  0.00           C  
ATOM   1959  HN  VAL A 152      30.736  40.920  67.249  1.00  0.00           H  
ATOM   1960  HA  VAL A 152      32.699  38.842  66.813  1.00  0.00           H  
ATOM   1961  HB  VAL A 152      33.040  41.864  67.321  1.00  0.00           H  
ATOM   1962 1HG1 VAL A 152      35.486  41.412  66.877  1.00  0.00           H  
ATOM   1963 2HG1 VAL A 152      35.132  39.636  66.908  1.00  0.00           H  
ATOM   1964 3HG1 VAL A 152      34.887  40.804  68.385  1.00  0.00           H  
ATOM   1965 1HG2 VAL A 152      32.159  41.469  65.214  1.00  0.00           H  
ATOM   1966 2HG2 VAL A 152      33.085  40.036  64.957  1.00  0.00           H  
ATOM   1967 3HG2 VAL A 152      33.859  41.729  64.856  1.00  0.00           H  
ATOM   1968  N   THR A 153      33.470  38.380  69.133  1.00  0.00           N  
ATOM   1969  CA  THR A 153      33.943  38.093  70.481  1.00  0.00           C  
ATOM   1970  C   THR A 153      35.433  37.977  70.499  1.00  0.00           C  
ATOM   1971  O   THR A 153      36.031  37.757  69.429  1.00  0.00           O  
ATOM   1972  CB  THR A 153      33.286  36.882  71.006  1.00  0.00           C  
ATOM   1973  CG2 THR A 153      33.973  35.577  70.489  1.00  0.00           C  
ATOM   1974  OG1 THR A 153      33.395  36.874  72.418  1.00  0.00           O  
ATOM   1975  HN  THR A 153      33.826  37.770  68.428  1.00  0.00           H  
ATOM   1976  HA  THR A 153      33.676  38.940  71.094  1.00  0.00           H  
ATOM   1977  HB  THR A 153      32.228  36.877  70.669  1.00  0.00           H  
ATOM   1978  HG1 THR A 153      33.024  37.730  72.645  1.00  0.00           H  
ATOM   1979 1HG2 THR A 153      33.380  34.683  70.780  1.00  0.00           H  
ATOM   1980 2HG2 THR A 153      34.995  35.504  70.917  1.00  0.00           H  
ATOM   1981 3HG2 THR A 153      33.977  35.601  69.378  1.00  0.00           H  
ATOM   1982  N   ALA A 154      36.062  38.150  71.686  1.00  0.00           N  
ATOM   1983  CA  ALA A 154      37.587  38.109  71.763  1.00  0.00           C  
ATOM   1984  C   ALA A 154      38.031  36.692  71.863  1.00  0.00           C  
ATOM   1985  O   ALA A 154      37.314  35.850  72.342  1.00  0.00           O  
ATOM   1986  CB  ALA A 154      38.062  38.950  73.023  1.00  0.00           C  
ATOM   1987  HN  ALA A 154      35.608  38.419  72.532  1.00  0.00           H  
ATOM   1988  HA  ALA A 154      38.025  38.498  70.856  1.00  0.00           H  
ATOM   1989  HB1 ALA A 154      37.368  38.704  73.854  1.00  0.00           H  
ATOM   1990  HB2 ALA A 154      38.027  40.027  72.751  1.00  0.00           H  
ATOM   1991  HB3 ALA A 154      39.099  38.596  73.204  1.00  0.00           H  
ATOM   1992  N   LEU A 155      39.251  36.322  71.512  1.00  0.00           N  
ATOM   1993  CA  LEU A 155      39.845  35.005  71.808  1.00  0.00           C  
ATOM   1994  C   LEU A 155      41.067  35.281  72.773  1.00  0.00           C  
ATOM   1995  O   LEU A 155      41.810  36.269  72.724  1.00  0.00           O  
ATOM   1996  CB  LEU A 155      40.197  34.039  70.575  1.00  0.00           C  
ATOM   1997  CG  LEU A 155      40.613  32.624  70.933  1.00  0.00           C  
ATOM   1998  CD1 LEU A 155      39.453  31.585  71.050  1.00  0.00           C  
ATOM   1999  CD2 LEU A 155      41.645  32.017  69.984  1.00  0.00           C  
ATOM   2000  HN  LEU A 155      39.770  37.027  71.036  1.00  0.00           H  
ATOM   2001  HA  LEU A 155      39.276  34.391  72.490  1.00  0.00           H  
ATOM   2002  HB1 LEU A 155      40.970  34.549  69.960  1.00  0.00           H  
ATOM   2003  HB2 LEU A 155      39.230  34.039  70.028  1.00  0.00           H  
ATOM   2004  HG  LEU A 155      41.083  32.671  71.938  1.00  0.00           H  
ATOM   2005 1HD1 LEU A 155      38.723  31.911  71.821  1.00  0.00           H  
ATOM   2006 2HD1 LEU A 155      39.946  30.635  71.351  1.00  0.00           H  
ATOM   2007 3HD1 LEU A 155      38.919  31.491  70.080  1.00  0.00           H  
ATOM   2008 1HD2 LEU A 155      41.228  32.017  68.954  1.00  0.00           H  
ATOM   2009 2HD2 LEU A 155      41.939  30.998  70.311  1.00  0.00           H  
ATOM   2010 3HD2 LEU A 155      42.535  32.673  69.869  1.00  0.00           H  
ATOM   2011  N   THR A 156      41.221  34.342  73.666  1.00  0.00           N  
ATOM   2012  CA  THR A 156      42.314  34.244  74.605  1.00  0.00           C  
ATOM   2013  C   THR A 156      43.619  33.692  73.894  1.00  0.00           C  
ATOM   2014  CB  THR A 156      42.088  33.332  75.855  1.00  0.00           C  
ATOM   2015  CG2 THR A 156      43.306  33.286  76.765  1.00  0.00           C  
ATOM   2016  OG1 THR A 156      40.880  33.689  76.560  1.00  0.00           O  
ATOM   2017  OT1 THR A 156      44.606  34.430  73.724  1.00  0.00           O  
ATOM   2018  OT2 THR A 156      43.546  32.552  73.367  1.00  0.00           O  
ATOM   2019  HN  THR A 156      40.578  33.581  73.700  1.00  0.00           H  
ATOM   2020  HA  THR A 156      42.599  35.248  74.884  1.00  0.00           H  
ATOM   2021  HB  THR A 156      41.943  32.295  75.482  1.00  0.00           H  
ATOM   2022  HG1 THR A 156      40.413  34.314  76.001  1.00  0.00           H  
ATOM   2023 1HG2 THR A 156      43.120  34.015  77.582  1.00  0.00           H  
ATOM   2024 2HG2 THR A 156      44.314  33.335  76.299  1.00  0.00           H  
ATOM   2025 3HG2 THR A 156      43.252  32.359  77.373  1.00  0.00           H  
TER   
ATOM   2026  N   ANE5H   1       2.162  31.950  33.718  1.00  0.00           N  
ATOM   2027  C   ANE5H   1       2.097  30.851  33.074  1.00  0.00           C  
ATOM   2028  O   ANE5H   1       1.039  30.171  32.903  1.00  0.00           O  
ATOM   2029  C1  ANE5H   1       2.631  35.978  36.215  1.00  0.00           C  
ATOM   2030  C2  ANE5H   1       1.330  35.337  35.590  1.00  0.00           C  
ATOM   2031  O2  ANE5H   1       0.205  36.229  35.712  1.00  0.00           O  
ATOM   2032  C3  ANE5H   1       1.459  35.014  34.053  1.00  0.00           C  
ATOM   2033  C4  ANE5H   1       0.641  33.842  33.575  1.00  0.00           C  
ATOM   2034  O4  ANE5H   1      -0.704  34.048  33.819  1.00  0.00           O  
ATOM   2035  C5  ANE5H   1       1.061  32.633  34.316  1.00  0.00           C  
ATOM   2036  C6  ANE5H   1       1.492  32.889  35.737  1.00  0.00           C  
ATOM   2037  O6  ANE5H   1       0.892  34.123  36.238  1.00  0.00           O  
ATOM   2038  C7  ANE5H   1       1.237  31.733  36.692  1.00  0.00           C  
ATOM   2039  O7  ANE5H   1      -0.093  31.518  36.928  1.00  0.00           O  
ATOM   2040  C8  ANE5H   1       1.900  31.981  38.065  1.00  0.00           C  
ATOM   2041  O8  ANE5H   1       2.423  30.722  38.657  1.00  0.00           O  
ATOM   2042  C9  ANE5H   1       1.094  32.553  39.159  1.00  0.00           C  
ATOM   2043  O9  ANE5H   1      -0.040  31.799  39.584  1.00  0.00           O  
ATOM   2044  O11 ANE5H   1       2.377  37.087  36.851  1.00  0.00           O  
ATOM   2045  O12 ANE5H   1       3.685  35.408  35.991  1.00  0.00           O  
ATOM   2046  CT  ANE5H   1       3.420  30.237  32.588  1.00  0.00           C  
ATOM   2047  HN  ANE5H   1       3.002  32.488  33.706  1.00  0.00           H  
ATOM   2048  HO2 ANE5H   1       0.450  36.884  36.370  1.00  0.00           H  
ATOM   2049  HO4 ANE5H   1      -0.749  34.820  34.388  1.00  0.00           H  
ATOM   2050  HO7 ANE5H   1      -0.046  31.522  37.887  1.00  0.00           H  
ATOM   2051  HO9 ANE5H   1       0.226  31.249  40.324  1.00  0.00           H  
ATOM   2052  HT1 ANE5H   1       3.140  29.217  32.250  1.00  0.00           H  
ATOM   2053  HT2 ANE5H   1       4.229  30.180  33.348  1.00  0.00           H  
ATOM   2054  HT3 ANE5H   1       3.738  30.751  31.656  1.00  0.00           H  
ATOM   2055  H4  ANE5H   1       0.723  33.659  32.482  1.00  0.00           H  
ATOM   2056  H5  ANE5H   1       0.215  31.927  34.457  1.00  0.00           H  
ATOM   2057  H6  ANE5H   1       2.564  33.140  35.883  1.00  0.00           H  
ATOM   2058  H7  ANE5H   1       1.758  30.907  36.165  1.00  0.00           H  
ATOM   2059  H8  ANE5H   1       2.736  32.708  37.990  1.00  0.00           H  
ATOM   2060  H31 ANE5H   1       2.538  34.769  33.956  1.00  0.00           H  
ATOM   2061  H32 ANE5H   1       1.161  35.894  33.443  1.00  0.00           H  
ATOM   2062  H91 ANE5H   1       0.758  33.584  38.917  1.00  0.00           H  
ATOM   2063  H92 ANE5H   1       1.758  32.685  40.040  1.00  0.00           H  
ATOM   2064  N   ANE5H   2       6.247  29.224  42.320  1.00  0.00           N  
ATOM   2065  C   ANE5H   2       6.652  28.182  43.156  1.00  0.00           C  
ATOM   2066  O   ANE5H   2       6.019  27.141  43.302  1.00  0.00           O  
ATOM   2067  C1  ANE5H   2       4.798  31.013  38.416  1.00  0.00           C  
ATOM   2068  C2  ANE5H   2       3.644  30.653  39.443  1.00  0.00           C  
ATOM   2069  C3  ANE5H   2       3.612  29.194  39.733  1.00  0.00           C  
ATOM   2070  C4  ANE5H   2       4.795  28.760  40.465  1.00  0.00           C  
ATOM   2071  O4  ANE5H   2       4.783  27.376  40.702  1.00  0.00           O  
ATOM   2072  C5  ANE5H   2       4.909  29.450  41.847  1.00  0.00           C  
ATOM   2073  C6  ANE5H   2       4.713  30.990  41.668  1.00  0.00           C  
ATOM   2074  O6  ANE5H   2       3.572  31.244  40.764  1.00  0.00           O  
ATOM   2075  C7  ANE5H   2       4.593  31.700  43.046  1.00  0.00           C  
ATOM   2076  O7  ANE5H   2       3.371  31.339  43.761  1.00  0.00           O  
ATOM   2077  C8  ANE5H   2       4.898  33.185  42.783  1.00  0.00           C  
ATOM   2078  O8  ANE5H   2       4.834  33.990  43.965  1.00  0.00           O  
ATOM   2079  C9  ANE5H   2       4.325  33.867  41.613  1.00  0.00           C  
ATOM   2080  O9  ANE5H   2       4.531  35.320  41.619  1.00  0.00           O  
ATOM   2081  O11 ANE5H   2       5.463  32.085  38.705  1.00  0.00           O  
ATOM   2082  O12 ANE5H   2       4.947  30.177  37.473  1.00  0.00           O  
ATOM   2083  CT  ANE5H   2       7.992  28.405  43.824  1.00  0.00           C  
ATOM   2084  HN  ANE5H   2       6.912  29.919  42.057  1.00  0.00           H  
ATOM   2085  HO4 ANE5H   2       4.968  27.276  41.639  1.00  0.00           H  
ATOM   2086  HO7 ANE5H   2       3.538  30.567  44.308  1.00  0.00           H  
ATOM   2087  HO8 ANE5H   2       4.408  34.822  43.746  1.00  0.00           H  
ATOM   2088  HT1 ANE5H   2       8.573  29.189  43.293  1.00  0.00           H  
ATOM   2089  HT2 ANE5H   2       8.596  27.477  43.907  1.00  0.00           H  
ATOM   2090  HT3 ANE5H   2       7.774  28.734  44.863  1.00  0.00           H  
ATOM   2091  H4  ANE5H   2       5.672  29.069  39.857  1.00  0.00           H  
ATOM   2092  H5  ANE5H   2       4.107  29.008  42.477  1.00  0.00           H  
ATOM   2093  H6  ANE5H   2       5.599  31.447  41.177  1.00  0.00           H  
ATOM   2094  H7  ANE5H   2       5.423  31.349  43.697  1.00  0.00           H  
ATOM   2095  H8  ANE5H   2       5.999  33.213  42.645  1.00  0.00           H  
ATOM   2096  H31 ANE5H   2       3.610  28.672  38.752  1.00  0.00           H  
ATOM   2097  H32 ANE5H   2       2.757  28.811  40.332  1.00  0.00           H  
ATOM   2098  H91 ANE5H   2       3.253  33.583  41.687  1.00  0.00           H  
ATOM   2099  H92 ANE5H   2       4.745  33.585  40.624  1.00  0.00           H  
ATOM   2100  N   ANE5H   3       0.698  39.157  40.418  1.00  0.00           N  
ATOM   2101  C   ANE5H   3       0.249  39.963  39.392  1.00  0.00           C  
ATOM   2102  O   ANE5H   3       0.865  40.197  38.373  1.00  0.00           O  
ATOM   2103  C1  ANE5H   3       2.640  35.895  42.982  1.00  0.00           C  
ATOM   2104  C2  ANE5H   3       3.388  36.206  41.613  1.00  0.00           C  
ATOM   2105  C3  ANE5H   3       2.526  35.937  40.317  1.00  0.00           C  
ATOM   2106  C4  ANE5H   3       1.400  36.814  40.260  1.00  0.00           C  
ATOM   2107  O4  ANE5H   3       0.688  36.510  39.049  1.00  0.00           O  
ATOM   2108  C5  ANE5H   3       1.874  38.251  40.312  1.00  0.00           C  
ATOM   2109  C6  ANE5H   3       2.889  38.569  41.478  1.00  0.00           C  
ATOM   2110  O6  ANE5H   3       3.866  37.566  41.545  1.00  0.00           O  
ATOM   2111  C7  ANE5H   3       3.517  39.959  41.211  1.00  0.00           C  
ATOM   2112  O7  ANE5H   3       4.531  39.812  40.203  1.00  0.00           O  
ATOM   2113  C8  ANE5H   3       4.304  40.664  42.341  1.00  0.00           C  
ATOM   2114  O8  ANE5H   3       3.602  40.477  43.553  1.00  0.00           O  
ATOM   2115  C9  ANE5H   3       4.592  42.169  42.108  1.00  0.00           C  
ATOM   2116  O9  ANE5H   3       5.917  42.454  42.541  1.00  0.00           O  
ATOM   2117  O11 ANE5H   3       3.072  36.412  44.057  1.00  0.00           O  
ATOM   2118  O12 ANE5H   3       1.704  35.098  42.796  1.00  0.00           O  
ATOM   2119  CT  ANE5H   3      -1.044  40.579  39.628  1.00  0.00           C  
ATOM   2120  HN  ANE5H   3       0.073  39.118  41.194  1.00  0.00           H  
ATOM   2121  HO4 ANE5H   3       1.276  36.420  38.295  1.00  0.00           H  
ATOM   2122  HO7 ANE5H   3       4.877  38.916  40.228  1.00  0.00           H  
ATOM   2123  HO9 ANE5H   3       5.898  42.245  43.479  1.00  0.00           H  
ATOM   2124  HT1 ANE5H   3      -1.565  39.962  40.392  1.00  0.00           H  
ATOM   2125  HT2 ANE5H   3      -1.689  40.381  38.744  1.00  0.00           H  
ATOM   2126  HT3 ANE5H   3      -0.895  41.655  39.861  1.00  0.00           H  
ATOM   2127  H4  ANE5H   3       0.693  36.512  41.062  1.00  0.00           H  
ATOM   2128  H5  ANE5H   3       2.464  38.461  39.395  1.00  0.00           H  
ATOM   2129  H6  ANE5H   3       2.243  38.642  42.379  1.00  0.00           H  
ATOM   2130  H7  ANE5H   3       2.746  40.709  40.928  1.00  0.00           H  
ATOM   2131  H8  ANE5H   3       5.246  40.079  42.415  1.00  0.00           H  
ATOM   2132  H31 ANE5H   3       2.210  34.873  40.378  1.00  0.00           H  
ATOM   2133  H32 ANE5H   3       3.284  35.999  39.507  1.00  0.00           H  
ATOM   2134  H91 ANE5H   3       3.849  42.909  42.476  1.00  0.00           H  
ATOM   2135  H92 ANE5H   3       4.591  42.346  41.011  1.00  0.00           H  
ATOM   2136  N   ANE5H   4       3.500  42.534  48.624  1.00  0.00           N  
ATOM   2137  C   ANE5H   4       2.576  43.169  49.307  1.00  0.00           C  
ATOM   2138  O   ANE5H   4       1.500  43.478  48.834  1.00  0.00           O  
ATOM   2139  C1  ANE5H   4       5.693  40.397  44.843  1.00  0.00           C  
ATOM   2140  C2  ANE5H   4       4.213  40.927  44.770  1.00  0.00           C  
ATOM   2141  C3  ANE5H   4       3.136  40.306  45.734  1.00  0.00           C  
ATOM   2142  C4  ANE5H   4       3.577  40.631  47.178  1.00  0.00           C  
ATOM   2143  O4  ANE5H   4       2.775  39.925  48.072  1.00  0.00           O  
ATOM   2144  C5  ANE5H   4       3.333  42.085  47.306  1.00  0.00           C  
ATOM   2145  C6  ANE5H   4       4.299  42.785  46.351  1.00  0.00           C  
ATOM   2146  O6  ANE5H   4       4.071  42.397  44.957  1.00  0.00           O  
ATOM   2147  C7  ANE5H   4       4.370  44.292  46.501  1.00  0.00           C  
ATOM   2148  O7  ANE5H   4       3.067  44.902  46.433  1.00  0.00           O  
ATOM   2149  C8  ANE5H   4       5.284  44.940  45.441  1.00  0.00           C  
ATOM   2150  O8  ANE5H   4       6.593  44.456  45.636  1.00  0.00           O  
ATOM   2151  C9  ANE5H   4       5.228  46.492  45.437  1.00  0.00           C  
ATOM   2152  O9  ANE5H   4       6.281  47.124  44.624  1.00  0.00           O  
ATOM   2153  O11 ANE5H   4       5.783  39.194  44.516  1.00  0.00           O  
ATOM   2154  O12 ANE5H   4       6.635  41.187  45.087  1.00  0.00           O  
ATOM   2155  CT  ANE5H   4       3.009  43.451  50.762  1.00  0.00           C  
ATOM   2156  HN  ANE5H   4       4.418  42.429  48.998  1.00  0.00           H  
ATOM   2157  HO4 ANE5H   4       1.914  39.807  47.664  1.00  0.00           H  
ATOM   2158  HO7 ANE5H   4       2.810  45.212  47.304  1.00  0.00           H  
ATOM   2159  HO8 ANE5H   4       7.111  45.230  45.867  1.00  0.00           H  
ATOM   2160  HT1 ANE5H   4       3.999  43.931  50.915  1.00  0.00           H  
ATOM   2161  HT2 ANE5H   4       2.875  42.600  51.463  1.00  0.00           H  
ATOM   2162  HT3 ANE5H   4       2.289  44.181  51.189  1.00  0.00           H  
ATOM   2163  H4  ANE5H   4       4.620  40.285  47.339  1.00  0.00           H  
ATOM   2164  H5  ANE5H   4       2.342  42.314  46.860  1.00  0.00           H  
ATOM   2165  H6  ANE5H   4       5.303  42.526  46.750  1.00  0.00           H  
ATOM   2166  H7  ANE5H   4       4.743  44.574  47.509  1.00  0.00           H  
ATOM   2167  H8  ANE5H   4       5.120  44.604  44.394  1.00  0.00           H  
ATOM   2168  H31 ANE5H   4       3.138  39.203  45.591  1.00  0.00           H  
ATOM   2169  H32 ANE5H   4       2.125  40.669  45.452  1.00  0.00           H  
ATOM   2170  H91 ANE5H   4       5.251  46.817  46.498  1.00  0.00           H  
ATOM   2171  H92 ANE5H   4       4.224  46.745  45.036  1.00  0.00           H  
ATOM   2172  N   ANE5H   5      11.202  47.554  44.698  1.00  0.00           N  
ATOM   2173  C   ANE5H   5      12.440  47.272  44.468  1.00  0.00           C  
ATOM   2174  O   ANE5H   5      12.831  46.174  44.109  1.00  0.00           O  
ATOM   2175  C1  ANE5H   5       7.019  49.038  46.129  1.00  0.00           C  
ATOM   2176  C2  ANE5H   5       7.317  47.719  45.321  1.00  0.00           C  
ATOM   2177  C3  ANE5H   5       8.134  47.988  44.008  1.00  0.00           C  
ATOM   2178  C4  ANE5H   5       8.943  46.867  43.634  1.00  0.00           C  
ATOM   2179  O4  ANE5H   5       7.991  45.840  43.309  1.00  0.00           O  
ATOM   2180  C5  ANE5H   5      10.019  46.613  44.738  1.00  0.00           C  
ATOM   2181  C6  ANE5H   5       9.350  46.705  46.128  1.00  0.00           C  
ATOM   2182  O6  ANE5H   5       7.898  46.699  46.194  1.00  0.00           O  
ATOM   2183  C7  ANE5H   5       9.885  45.847  47.249  1.00  0.00           C  
ATOM   2184  O7  ANE5H   5       9.420  44.484  47.072  1.00  0.00           O  
ATOM   2185  C8  ANE5H   5       9.606  46.419  48.677  1.00  0.00           C  
ATOM   2186  O8  ANE5H   5      10.823  46.121  49.318  1.00  0.00           O  
ATOM   2187  C9  ANE5H   5       8.395  45.614  49.260  1.00  0.00           C  
ATOM   2188  O9  ANE5H   5       7.719  46.402  50.284  1.00  0.00           O  
ATOM   2189  O11 ANE5H   5       5.800  49.377  46.301  1.00  0.00           O  
ATOM   2190  O12 ANE5H   5       8.015  49.597  46.668  1.00  0.00           O  
ATOM   2191  CT  ANE5H   5      13.469  48.345  44.589  1.00  0.00           C  
ATOM   2192  HN  ANE5H   5      10.907  48.444  45.039  1.00  0.00           H  
ATOM   2193  HO4 ANE5H   5       7.256  45.970  43.913  1.00  0.00           H  
ATOM   2194  HO7 ANE5H   5      10.059  43.980  46.563  1.00  0.00           H  
ATOM   2195  HO9 ANE5H   5       8.273  47.146  50.533  1.00  0.00           H  
ATOM   2196  HT1 ANE5H   5      12.997  49.318  44.336  1.00  0.00           H  
ATOM   2197  HT2 ANE5H   5      14.245  48.098  43.834  1.00  0.00           H  
ATOM   2198  HT3 ANE5H   5      13.994  48.419  45.566  1.00  0.00           H  
ATOM   2199  H4  ANE5H   5       9.382  47.016  42.624  1.00  0.00           H  
ATOM   2200  H5  ANE5H   5      10.381  45.562  44.724  1.00  0.00           H  
ATOM   2201  H6  ANE5H   5       9.563  47.732  46.494  1.00  0.00           H  
ATOM   2202  H7  ANE5H   5      10.980  45.897  47.073  1.00  0.00           H  
ATOM   2203  H8  ANE5H   5       9.365  47.501  48.752  1.00  0.00           H  
ATOM   2204  H31 ANE5H   5       8.709  48.921  44.190  1.00  0.00           H  
ATOM   2205  H32 ANE5H   5       7.527  48.475  43.215  1.00  0.00           H  
ATOM   2206  H91 ANE5H   5       8.787  44.664  49.683  1.00  0.00           H  
ATOM   2207  H92 ANE5H   5       7.637  45.496  48.457  1.00  0.00           H  
ATOM   2208  N   ANE5H   6      11.966  46.956  54.713  1.00  0.00           N  
ATOM   2209  C   ANE5H   6      12.516  46.487  55.785  1.00  0.00           C  
ATOM   2210  O   ANE5H   6      12.660  45.290  56.080  1.00  0.00           O  
ATOM   2211  C1  ANE5H   6      10.491  48.202  50.762  1.00  0.00           C  
ATOM   2212  C2  ANE5H   6      10.900  46.680  50.696  1.00  0.00           C  
ATOM   2213  C3  ANE5H   6      12.399  46.485  50.978  1.00  0.00           C  
ATOM   2214  C4  ANE5H   6      12.738  46.825  52.388  1.00  0.00           C  
ATOM   2215  O4  ANE5H   6      14.056  46.563  52.531  1.00  0.00           O  
ATOM   2216  C5  ANE5H   6      11.895  46.222  53.479  1.00  0.00           C  
ATOM   2217  C6  ANE5H   6      10.438  46.058  53.078  1.00  0.00           C  
ATOM   2218  O6  ANE5H   6      10.323  45.763  51.651  1.00  0.00           O  
ATOM   2219  C7  ANE5H   6       9.732  44.958  53.851  1.00  0.00           C  
ATOM   2220  O7  ANE5H   6      10.222  43.611  53.483  1.00  0.00           O  
ATOM   2221  C8  ANE5H   6       8.207  45.037  53.650  1.00  0.00           C  
ATOM   2222  O8  ANE5H   6       7.650  46.366  53.837  1.00  0.00           O  
ATOM   2223  C9  ANE5H   6       7.585  44.019  54.635  1.00  0.00           C  
ATOM   2224  O9  ANE5H   6       6.145  44.229  54.664  1.00  0.00           O  
ATOM   2225  O11 ANE5H   6      11.425  49.081  50.617  1.00  0.00           O  
ATOM   2226  O12 ANE5H   6       9.343  48.361  51.106  1.00  0.00           O  
ATOM   2227  CT  ANE5H   6      13.019  47.565  56.740  1.00  0.00           C  
ATOM   2228  HN  ANE5H   6      11.871  47.943  54.607  1.00  0.00           H  
ATOM   2229  HO4 ANE5H   6      14.563  47.380  52.525  1.00  0.00           H  
ATOM   2230  HO7 ANE5H   6      10.078  43.577  52.534  1.00  0.00           H  
ATOM   2231  HO8 ANE5H   6       7.052  46.235  54.576  1.00  0.00           H  
ATOM   2232  HT1 ANE5H   6      13.584  47.190  57.620  1.00  0.00           H  
ATOM   2233  HT2 ANE5H   6      12.126  48.069  57.166  1.00  0.00           H  
ATOM   2234  HT3 ANE5H   6      13.714  48.288  56.260  1.00  0.00           H  
ATOM   2235  H4  ANE5H   6      12.709  47.929  52.502  1.00  0.00           H  
ATOM   2236  H5  ANE5H   6      12.218  45.170  53.632  1.00  0.00           H  
ATOM   2237  H6  ANE5H   6       9.969  47.050  53.253  1.00  0.00           H  
ATOM   2238  H7  ANE5H   6      10.014  45.157  54.907  1.00  0.00           H  
ATOM   2239  H8  ANE5H   6       7.908  44.736  52.623  1.00  0.00           H  
ATOM   2240  H31 ANE5H   6      13.083  47.039  50.301  1.00  0.00           H  
ATOM   2241  H32 ANE5H   6      12.661  45.407  50.934  1.00  0.00           H  
ATOM   2242  H91 ANE5H   6       8.026  44.164  55.645  1.00  0.00           H  
ATOM   2243  H92 ANE5H   6       7.761  43.007  54.211  1.00  0.00           H  
ATOM   2244  N   ANE5H   7       3.672  47.257  58.586  1.00  0.00           N  
ATOM   2245  C   ANE5H   7       2.835  48.372  58.699  1.00  0.00           C  
ATOM   2246  O   ANE5H   7       2.341  48.995  57.697  1.00  0.00           O  
ATOM   2247  C1  ANE5H   7       5.939  43.502  57.021  1.00  0.00           C  
ATOM   2248  C2  ANE5H   7       5.657  44.646  55.924  1.00  0.00           C  
ATOM   2249  C3  ANE5H   7       4.187  44.881  55.688  1.00  0.00           C  
ATOM   2250  C4  ANE5H   7       3.501  45.410  56.875  1.00  0.00           C  
ATOM   2251  O4  ANE5H   7       2.146  45.598  56.435  1.00  0.00           O  
ATOM   2252  C5  ANE5H   7       4.174  46.720  57.379  1.00  0.00           C  
ATOM   2253  C6  ANE5H   7       5.707  46.666  57.431  1.00  0.00           C  
ATOM   2254  O6  ANE5H   7       6.255  45.925  56.312  1.00  0.00           O  
ATOM   2255  C7  ANE5H   7       6.401  48.011  57.633  1.00  0.00           C  
ATOM   2256  O7  ANE5H   7       6.185  48.682  56.368  1.00  0.00           O  
ATOM   2257  C8  ANE5H   7       7.949  48.010  58.035  1.00  0.00           C  
ATOM   2258  O8  ANE5H   7       8.596  49.282  57.697  1.00  0.00           O  
ATOM   2259  C9  ANE5H   7       8.841  46.902  57.695  1.00  0.00           C  
ATOM   2260  O9  ANE5H   7       9.749  46.678  58.796  1.00  0.00           O  
ATOM   2261  O11 ANE5H   7       5.248  42.451  56.902  1.00  0.00           O  
ATOM   2262  O12 ANE5H   7       6.812  43.643  57.907  1.00  0.00           O  
ATOM   2263  CT  ANE5H   7       2.425  48.827  60.079  1.00  0.00           C  
ATOM   2264  HN  ANE5H   7       4.039  46.913  59.445  1.00  0.00           H  
ATOM   2265  HO4 ANE5H   7       1.664  45.856  57.225  1.00  0.00           H  
ATOM   2266  HO7 ANE5H   7       6.022  49.614  56.530  1.00  0.00           H  
ATOM   2267  HO9 ANE5H   7      10.235  47.504  58.860  1.00  0.00           H  
ATOM   2268  HT1 ANE5H   7       2.333  47.943  60.747  1.00  0.00           H  
ATOM   2269  HT2 ANE5H   7       1.477  49.400  60.160  1.00  0.00           H  
ATOM   2270  HT3 ANE5H   7       3.194  49.491  60.528  1.00  0.00           H  
ATOM   2271  H4  ANE5H   7       3.574  44.732  57.752  1.00  0.00           H  
ATOM   2272  H5  ANE5H   7       3.956  47.416  56.541  1.00  0.00           H  
ATOM   2273  H6  ANE5H   7       6.071  46.156  58.349  1.00  0.00           H  
ATOM   2274  H7  ANE5H   7       5.848  48.572  58.415  1.00  0.00           H  
ATOM   2275  H8  ANE5H   7       7.812  47.927  59.135  1.00  0.00           H  
ATOM   2276  H31 ANE5H   7       3.731  43.899  55.438  1.00  0.00           H  
ATOM   2277  H32 ANE5H   7       4.033  45.535  54.804  1.00  0.00           H  
ATOM   2278  H91 ANE5H   7       9.341  47.087  56.721  1.00  0.00           H  
ATOM   2279  H92 ANE5H   7       8.344  45.935  57.461  1.00  0.00           H  
ATOM   2280  N   ANE5H   8      12.866  52.182  59.844  1.00  0.00           N  
ATOM   2281  C   ANE5H   8      14.145  52.524  59.478  1.00  0.00           C  
ATOM   2282  O   ANE5H   8      14.774  51.900  58.637  1.00  0.00           O  
ATOM   2283  C1  ANE5H   8       8.169  50.469  59.776  1.00  0.00           C  
ATOM   2284  C2  ANE5H   8       9.259  50.023  58.760  1.00  0.00           C  
ATOM   2285  C3  ANE5H   8       9.760  51.141  57.890  1.00  0.00           C  
ATOM   2286  C4  ANE5H   8      10.805  51.914  58.568  1.00  0.00           C  
ATOM   2287  O4  ANE5H   8      11.268  52.841  57.559  1.00  0.00           O  
ATOM   2288  C5  ANE5H   8      12.026  51.176  59.142  1.00  0.00           C  
ATOM   2289  C6  ANE5H   8      11.342  50.131  60.083  1.00  0.00           C  
ATOM   2290  O6  ANE5H   8      10.383  49.279  59.338  1.00  0.00           O  
ATOM   2291  C7  ANE5H   8      12.391  49.380  60.788  1.00  0.00           C  
ATOM   2292  O7  ANE5H   8      13.116  48.442  59.958  1.00  0.00           O  
ATOM   2293  C8  ANE5H   8      11.760  48.651  62.003  1.00  0.00           C  
ATOM   2294  O8  ANE5H   8      12.702  48.637  63.043  1.00  0.00           O  
ATOM   2295  C9  ANE5H   8      11.310  47.210  61.743  1.00  0.00           C  
ATOM   2296  O9  ANE5H   8      11.635  46.232  62.805  1.00  0.00           O  
ATOM   2297  O11 ANE5H   8       7.188  51.082  59.331  1.00  0.00           O  
ATOM   2298  O12 ANE5H   8       8.291  49.936  60.968  1.00  0.00           O  
ATOM   2299  CT  ANE5H   8      14.726  53.797  60.150  1.00  0.00           C  
ATOM   2300  HN  ANE5H   8      12.326  52.783  60.429  1.00  0.00           H  
ATOM   2301  HO4 ANE5H   8      11.135  52.493  56.674  1.00  0.00           H  
ATOM   2302  HO7 ANE5H   8      13.406  47.661  60.435  1.00  0.00           H  
ATOM   2303  HO8 ANE5H   8      12.921  47.708  63.142  1.00  0.00           H  
ATOM   2304  HT1 ANE5H   8      14.011  54.018  60.971  1.00  0.00           H  
ATOM   2305  HT2 ANE5H   8      14.782  54.669  59.464  1.00  0.00           H  
ATOM   2306  HT3 ANE5H   8      15.711  53.649  60.644  1.00  0.00           H  
ATOM   2307  H4  ANE5H   8      10.363  52.589  59.333  1.00  0.00           H  
ATOM   2308  H5  ANE5H   8      12.562  50.656  58.319  1.00  0.00           H  
ATOM   2309  H6  ANE5H   8      10.775  50.710  60.844  1.00  0.00           H  
ATOM   2310  H7  ANE5H   8      13.140  50.122  61.138  1.00  0.00           H  
ATOM   2311  H8  ANE5H   8      10.950  49.339  62.330  1.00  0.00           H  
ATOM   2312  H31 ANE5H   8       8.887  51.756  57.586  1.00  0.00           H  
ATOM   2313  H32 ANE5H   8      10.131  50.743  56.921  1.00  0.00           H  
ATOM   2314  H91 ANE5H   8      11.689  46.922  60.740  1.00  0.00           H  
ATOM   2315  H92 ANE5H   8      10.224  47.244  61.512  1.00  0.00           H  
ATOM   2316  N   ANE5H   9      14.655  41.610  62.529  1.00  0.00           N  
ATOM   2317  C   ANE5H   9      14.772  40.517  63.202  1.00  0.00           C  
ATOM   2318  O   ANE5H   9      13.996  39.932  63.915  1.00  0.00           O  
ATOM   2319  C1  ANE5H   9      14.062  46.178  62.209  1.00  0.00           C  
ATOM   2320  C2  ANE5H   9      12.736  45.389  62.576  1.00  0.00           C  
ATOM   2321  C3  ANE5H   9      12.196  44.355  61.578  1.00  0.00           C  
ATOM   2322  C4  ANE5H   9      13.132  43.223  61.468  1.00  0.00           C  
ATOM   2323  O4  ANE5H   9      12.432  42.361  60.640  1.00  0.00           O  
ATOM   2324  C5  ANE5H   9      13.580  42.588  62.762  1.00  0.00           C  
ATOM   2325  C6  ANE5H   9      14.068  43.722  63.685  1.00  0.00           C  
ATOM   2326  O6  ANE5H   9      12.978  44.720  63.804  1.00  0.00           O  
ATOM   2327  C7  ANE5H   9      14.568  43.268  65.126  1.00  0.00           C  
ATOM   2328  O7  ANE5H   9      13.561  42.547  65.911  1.00  0.00           O  
ATOM   2329  C8  ANE5H   9      15.119  44.438  65.913  1.00  0.00           C  
ATOM   2330  O8  ANE5H   9      16.321  43.965  66.594  1.00  0.00           O  
ATOM   2331  C9  ANE5H   9      14.088  45.062  66.824  1.00  0.00           C  
ATOM   2332  O9  ANE5H   9      14.040  44.305  68.011  1.00  0.00           O  
ATOM   2333  O11 ANE5H   9      14.372  46.224  61.005  1.00  0.00           O  
ATOM   2334  O12 ANE5H   9      14.667  46.686  63.195  1.00  0.00           O  
ATOM   2335  CT  ANE5H   9      16.162  39.857  63.021  1.00  0.00           C  
ATOM   2336  HN  ANE5H   9      15.423  41.874  61.950  1.00  0.00           H  
ATOM   2337  HO4 ANE5H   9      12.439  42.708  59.745  1.00  0.00           H  
ATOM   2338  HO7 ANE5H   9      13.629  42.927  66.790  1.00  0.00           H  
ATOM   2339  HO9 ANE5H   9      14.885  44.509  68.418  1.00  0.00           H  
ATOM   2340  HT1 ANE5H   9      16.537  39.219  63.851  1.00  0.00           H  
ATOM   2341  HT2 ANE5H   9      16.886  40.700  62.996  1.00  0.00           H  
ATOM   2342  HT3 ANE5H   9      16.175  39.383  62.017  1.00  0.00           H  
ATOM   2343  H4  ANE5H   9      14.042  43.514  60.901  1.00  0.00           H  
ATOM   2344  H5  ANE5H   9      12.742  42.064  63.268  1.00  0.00           H  
ATOM   2345  H6  ANE5H   9      14.984  44.146  63.220  1.00  0.00           H  
ATOM   2346  H7  ANE5H   9      15.401  42.553  64.962  1.00  0.00           H  
ATOM   2347  H8  ANE5H   9      15.333  45.267  65.205  1.00  0.00           H  
ATOM   2348  H31 ANE5H   9      11.931  44.928  60.665  1.00  0.00           H  
ATOM   2349  H32 ANE5H   9      11.222  43.994  61.972  1.00  0.00           H  
ATOM   2350  H91 ANE5H   9      13.065  45.087  66.392  1.00  0.00           H  
ATOM   2351  H92 ANE5H   9      14.262  46.113  67.139  1.00  0.00           H  
ATOM   2352  N   ANE5H  10      19.434  44.708  71.052  1.00  0.00           N  
ATOM   2353  C   ANE5H  10      20.148  43.922  71.794  1.00  0.00           C  
ATOM   2354  O   ANE5H  10      20.331  42.698  71.584  1.00  0.00           O  
ATOM   2355  C1  ANE5H  10      17.046  46.319  66.997  1.00  0.00           C  
ATOM   2356  C2  ANE5H  10      16.990  44.766  67.517  1.00  0.00           C  
ATOM   2357  C3  ANE5H  10      18.400  44.209  67.506  1.00  0.00           C  
ATOM   2358  C4  ANE5H  10      19.273  44.631  68.621  1.00  0.00           C  
ATOM   2359  O4  ANE5H  10      20.637  44.064  68.592  1.00  0.00           O  
ATOM   2360  C5  ANE5H  10      18.574  44.389  69.952  1.00  0.00           C  
ATOM   2361  C6  ANE5H  10      17.277  45.060  69.944  1.00  0.00           C  
ATOM   2362  O6  ANE5H  10      16.429  44.583  68.867  1.00  0.00           O  
ATOM   2363  C7  ANE5H  10      16.430  44.733  71.217  1.00  0.00           C  
ATOM   2364  O7  ANE5H  10      15.951  43.356  71.152  1.00  0.00           O  
ATOM   2365  C8  ANE5H  10      15.195  45.674  71.347  1.00  0.00           C  
ATOM   2366  O8  ANE5H  10      15.590  47.029  71.221  1.00  0.00           O  
ATOM   2367  C9  ANE5H  10      14.534  45.532  72.716  1.00  0.00           C  
ATOM   2368  O9  ANE5H  10      15.372  45.866  73.812  1.00  0.00           O  
ATOM   2369  O11 ANE5H  10      16.408  47.153  67.662  1.00  0.00           O  
ATOM   2370  O12 ANE5H  10      17.742  46.517  66.007  1.00  0.00           O  
ATOM   2371  CT  ANE5H  10      20.794  44.666  72.903  1.00  0.00           C  
ATOM   2372  HN  ANE5H  10      19.428  45.646  71.390  1.00  0.00           H  
ATOM   2373  HO4 ANE5H  10      20.934  44.265  67.702  1.00  0.00           H  
ATOM   2374  HO7 ANE5H  10      16.219  42.878  71.940  1.00  0.00           H  
ATOM   2375  HO8 ANE5H  10      16.061  47.077  72.057  1.00  0.00           H  
ATOM   2376  HO9 ANE5H  10      14.831  46.061  74.580  1.00  0.00           H  
ATOM   2377  HT1 ANE5H  10      21.384  45.527  72.524  1.00  0.00           H  
ATOM   2378  HT2 ANE5H  10      21.541  44.085  73.487  1.00  0.00           H  
ATOM   2379  HT3 ANE5H  10      20.063  45.030  73.658  1.00  0.00           H  
ATOM   2380  H4  ANE5H  10      19.426  45.731  68.586  1.00  0.00           H  
ATOM   2381  H5  ANE5H  10      18.372  43.297  69.994  1.00  0.00           H  
ATOM   2382  H6  ANE5H  10      17.434  46.160  69.915  1.00  0.00           H  
ATOM   2383  H7  ANE5H  10      17.034  44.938  72.127  1.00  0.00           H  
ATOM   2384  H8  ANE5H  10      14.566  45.309  70.506  1.00  0.00           H  
ATOM   2385  H31 ANE5H  10      18.852  44.406  66.511  1.00  0.00           H  
ATOM   2386  H32 ANE5H  10      18.368  43.100  67.449  1.00  0.00           H  
ATOM   2387  H91 ANE5H  10      14.024  44.549  72.807  1.00  0.00           H  
ATOM   2388  H92 ANE5H  10      13.683  46.243  72.783  1.00  0.00           H  
END
