# Supplementary material for: Rational identification and characterisation of peptide ligands for targeting polysialic acid
Source: Sci Rep. 2020 May 6;10:7697. doi: 10.1038/s41598-020-64088-z (PMC7203153; doi:10.1038/s41598-020-64088-z)
Supplement: Supplementary file 2 — Supplementary Information 2. [file 41598_2020_64088_MOESM2_ESM.zip › Supplementary PDB Files (txt)/Siglec-11 Domain 1 with 2_8-PSA (Snapshot 1).txt]

REMARK YASARA *************************************************************
REMARK YASARA *                                                           *
REMARK YASARA *                     Y  A  S  A  R  A                      *
REMARK YASARA *                                                           *
REMARK YASARA *   Yet Another Scientific Artificial Reality Application   *
REMARK YASARA *                                                           *
REMARK YASARA *            MOLECULE STRUCTURE FILE, PDB FORMAT            *
REMARK YASARA *                                                           *
REMARK YASARA * Just use YASARA every day to make your questions go away! *
REMARK YASARA *                                                           *
REMARK YASARA *                      www.YASARA.org                       *
REMARK YASARA *                                                           *
REMARK YASARA *************************************************************
REMARK YASARA
REMARK YASARA Written on:        Fri Oct 18 19:45:54 2019
REMARK YASARA Number of models: 1
REMARK YASARA Number of atoms:   2387
REMARK YASARA Please address questions or suggestions to: Eliza@yasara.org
REMARK YASARA
SEQRES   1 A  129  LEU ASN LYS ASP PRO SER TYR SER LEU GLN VAL GLN ARG 
SEQRES   2 A  129  GLN VAL PRO VAL PRO GLU GLY LEU CYS VAL ILE VAL SER 
SEQRES   3 A  129  CYS ASN LEU SER TYR PRO ARG ASP GLY TRP ASP GLU SER 
SEQRES   4 A  129  THR ALA ALA TYR GLY TYR TRP PHE LYS GLY ARG THR SER 
SEQRES   5 A  129  PRO LYS THR GLY ALA PRO VAL ALA THR ASN ASN GLN SER 
SEQRES   6 A  129  ARG GLU VAL GLU MET SER THR ARG ASP ARG PHE GLN LEU 
SEQRES   7 A  129  THR GLY ASP PRO GLY LYS GLY SER CYS SER LEU VAL ILE 
SEQRES   8 A  129  ARG ASP ALA GLN ARG GLU ASP GLU ALA TRP TYR PHE PHE 
SEQRES   9 A  129  ARG VAL GLU ARG GLY SER ARG VAL ARG HSD SER PHE LEU 
SEQRES  10 A  129  SER ASN ALA PHE PHE LEU LYS VAL THR ALA LEU THR 
SSBOND   0 CYS A   54    CYS A  114                                       2.04
LINK         C   ARG A 140                 N   HSD A 141                  1.33
LINK         C   HSD A 141                 N   SER A 142                  1.35
LINK         O8  ANE B   1                 C2  ANE B   2                  1.46
LINK         O8  ANE B   2                 C2  ANE B   3                  1.44
LINK         O8  ANE B   3                 C2  ANE B   4                  1.48
LINK         O8  ANE B   4                 C2  ANE B   5                  1.43
LINK         O8  ANE B   5                 C2  ANE B   6                  1.38
LINK         O8  ANE B   6                 C2  ANE B   7                  1.43
LINK         O8  ANE B   7                 C2  ANE B   8                  1.41
LINK         O8  ANE B   8                 C2  ANE B   9                  1.46
LINK         O8  ANE B   9                 C2  ANE B  10                  1.40
CRYST1   80.274   80.274   80.274  90.00  90.00  90.00 P 1           1
ATOM      1  N   LEU A  28      24.789  53.118  48.533  0.00  0.00           N
ATOM      2 1H   LEU A  28      24.363  52.278  48.091  0.00  0.00           H
ATOM      3 2H   LEU A  28      24.861  53.817  47.761  0.00  0.00           H
ATOM      4 3H   LEU A  28      24.231  53.500  49.319  0.00  0.00           H
ATOM      5  CA  LEU A  28      26.106  52.693  49.117  0.00  0.00           C
ATOM      6  HA  LEU A  28      26.595  53.641  49.291  0.00  0.00           H
ATOM      7  CB  LEU A  28      25.732  52.114  50.484  0.00  0.00           C
ATOM      8 1HB  LEU A  28      24.998  52.756  51.014  0.00  0.00           H
ATOM      9 2HB  LEU A  28      25.190  51.156  50.413  0.00  0.00           H
ATOM     10  CG  LEU A  28      27.020  51.802  51.337  0.00  0.00           C
ATOM     11  HG  LEU A  28      27.667  51.075  50.796  0.00  0.00           H
ATOM     12  CD1 LEU A  28      27.837  53.042  51.761  0.00  0.00           C
ATOM     13 1HD1 LEU A  28      28.097  53.714  50.915  0.00  0.00           H
ATOM     14 2HD1 LEU A  28      28.805  52.728  52.191  0.00  0.00           H
ATOM     15 3HD1 LEU A  28      27.272  53.568  52.557  0.00  0.00           H
ATOM     16  CD2 LEU A  28      26.506  51.041  52.588  0.00  0.00           C
ATOM     17 1HD2 LEU A  28      27.394  50.631  53.125  0.00  0.00           H
ATOM     18 2HD2 LEU A  28      25.796  50.251  52.255  0.00  0.00           H
ATOM     19 3HD2 LEU A  28      26.023  51.738  53.299  0.00  0.00           H
ATOM     20  C   LEU A  28      26.984  51.817  48.228  0.00  0.00           C
ATOM     21  O   LEU A  28      28.041  52.226  47.835  0.00  0.00           O
ATOM     22  N   ASN A  29      26.558  50.567  47.966  0.00  0.00           N
ATOM     23  H   ASN A  29      25.624  50.371  48.246  0.00  0.00           H
ATOM     24  CA  ASN A  29      27.345  49.620  47.166  0.00  0.00           C
ATOM     25  HA  ASN A  29      28.381  49.663  47.472  0.00  0.00           H
ATOM     26  CB  ASN A  29      27.141  48.210  47.470  0.00  0.00           C
ATOM     27 1HB  ASN A  29      26.088  47.959  47.218  0.00  0.00           H
ATOM     28 2HB  ASN A  29      27.820  47.568  46.863  0.00  0.00           H
ATOM     29  CG  ASN A  29      27.506  47.821  48.871  0.00  0.00           C
ATOM     30  OD1 ASN A  29      28.255  48.476  49.647  0.00  0.00           O
ATOM     31  ND2 ASN A  29      26.927  46.631  49.331  0.00  0.00           N
ATOM     32 1HD2 ASN A  29      27.189  46.287  50.233  0.00  0.00           H
ATOM     33 2HD2 ASN A  29      26.081  46.317  48.901  0.00  0.00           H
ATOM     34  C   ASN A  29      27.313  49.932  45.641  0.00  0.00           C
ATOM     35  O   ASN A  29      28.247  49.510  44.975  0.00  0.00           O
ATOM     36  N   LYS A  30      26.341  50.752  45.111  0.00  0.00           N
ATOM     37  H   LYS A  30      25.565  50.898  45.708  0.00  0.00           H
ATOM     38  CA  LYS A  30      26.260  51.196  43.742  0.00  0.00           C
ATOM     39  HA  LYS A  30      26.939  50.687  43.076  0.00  0.00           H
ATOM     40  CB  LYS A  30      24.937  51.044  43.088  0.00  0.00           C
ATOM     41 1HB  LYS A  30      24.142  51.536  43.685  0.00  0.00           H
ATOM     42 2HB  LYS A  30      24.810  51.514  42.089  0.00  0.00           H
ATOM     43  CG  LYS A  30      24.518  49.619  42.933  0.00  0.00           C
ATOM     44 1HG  LYS A  30      24.572  49.107  43.920  0.00  0.00           H
ATOM     45 2HG  LYS A  30      23.437  49.686  42.643  0.00  0.00           H
ATOM     46  CD  LYS A  30      25.269  48.872  41.766  0.00  0.00           C
ATOM     47 1HD  LYS A  30      25.042  49.419  40.825  0.00  0.00           H
ATOM     48 2HD  LYS A  30      26.333  48.896  42.061  0.00  0.00           H
ATOM     49  CE  LYS A  30      24.774  47.435  41.543  0.00  0.00           C
ATOM     50 1HE  LYS A  30      24.828  46.830  42.468  0.00  0.00           H
ATOM     51 2HE  LYS A  30      23.695  47.351  41.273  0.00  0.00           H
ATOM     52  NZ  LYS A  30      25.625  46.753  40.620  0.00  0.00           N
ATOM     53 1HZ  LYS A  30      25.187  45.883  40.252  0.00  0.00           H
ATOM     54 2HZ  LYS A  30      26.418  46.375  41.181  0.00  0.00           H
ATOM     55 3HZ  LYS A  30      25.953  47.331  39.825  0.00  0.00           H
ATOM     56  C   LYS A  30      26.614  52.680  43.633  0.00  0.00           C
ATOM     57  O   LYS A  30      26.311  53.354  42.656  0.00  0.00           O
ATOM     58  N   ASP A  31      27.386  53.273  44.631  0.00  0.00           N
ATOM     59  H   ASP A  31      27.694  52.856  45.481  0.00  0.00           H
ATOM     60  CA  ASP A  31      27.523  54.728  44.586  0.00  0.00           C
ATOM     61  HA  ASP A  31      26.648  55.226  44.196  0.00  0.00           H
ATOM     62  CB  ASP A  31      27.788  55.442  45.929  0.00  0.00           C
ATOM     63 1HB  ASP A  31      28.556  54.889  46.507  0.00  0.00           H
ATOM     64 2HB  ASP A  31      28.137  56.481  45.733  0.00  0.00           H
ATOM     65  CG  ASP A  31      26.607  55.549  46.877  0.00  0.00           C
ATOM     66  OD1 ASP A  31      26.594  56.350  47.816  0.00  0.00           O
ATOM     67  OD2 ASP A  31      25.633  54.765  46.737  0.00  0.00           O
ATOM     68  C   ASP A  31      28.717  55.082  43.632  0.00  0.00           C
ATOM     69  O   ASP A  31      29.662  54.318  43.597  0.00  0.00           O
ATOM     70  N   PRO A  32      28.768  56.247  42.907  0.00  0.00           N
ATOM     71  CD  PRO A  32      27.630  57.154  42.854  0.00  0.00           C
ATOM     72 1HD  PRO A  32      27.495  57.658  43.834  0.00  0.00           H
ATOM     73 2HD  PRO A  32      26.683  56.605  42.690  0.00  0.00           H
ATOM     74  CA  PRO A  32      29.723  56.490  41.857  0.00  0.00           C
ATOM     75  HA  PRO A  32      29.989  55.629  41.269  0.00  0.00           H
ATOM     76  CB  PRO A  32      28.982  57.451  40.887  0.00  0.00           C
ATOM     77 1HB  PRO A  32      29.641  58.145  40.326  0.00  0.00           H
ATOM     78 2HB  PRO A  32      28.597  56.799  40.067  0.00  0.00           H
ATOM     79  CG  PRO A  32      27.961  58.168  41.794  0.00  0.00           C
ATOM     80 1HG  PRO A  32      28.481  58.989  42.345  0.00  0.00           H
ATOM     81 2HG  PRO A  32      27.046  58.595  41.320  0.00  0.00           H
ATOM     82  C   PRO A  32      30.941  57.064  42.553  0.00  0.00           C
ATOM     83  O   PRO A  32      31.202  58.297  42.548  0.00  0.00           O
ATOM     84  N   SER A  33      31.634  56.209  43.288  0.00  0.00           N
ATOM     85  H   SER A  33      31.309  55.299  43.505  0.00  0.00           H
ATOM     86  CA  SER A  33      32.819  56.479  44.090  0.00  0.00           C
ATOM     87  HA  SER A  33      33.311  57.184  43.433  0.00  0.00           H
ATOM     88  CB  SER A  33      32.416  57.193  45.442  0.00  0.00           C
ATOM     89 1HB  SER A  33      31.668  57.991  45.273  0.00  0.00           H
ATOM     90 2HB  SER A  33      31.956  56.430  46.094  0.00  0.00           H
ATOM     91  OG  SER A  33      33.615  57.794  46.016  0.00  0.00           O
ATOM     92  HG1 SER A  33      33.928  58.461  45.403  0.00  0.00           H
ATOM     93  C   SER A  33      33.568  55.198  44.313  0.00  0.00           C
ATOM     94  O   SER A  33      33.026  54.098  44.491  0.00  0.00           O
ATOM     95  N   TYR A  34      34.929  55.334  44.356  0.00  0.00           N
ATOM     96  H   TYR A  34      35.364  56.230  44.397  0.00  0.00           H
ATOM     97  CA  TYR A  34      35.831  54.200  44.296  0.00  0.00           C
ATOM     98  HA  TYR A  34      35.482  53.574  43.482  0.00  0.00           H
ATOM     99  CB  TYR A  34      37.336  54.542  44.046  0.00  0.00           C
ATOM    100 1HB  TYR A  34      37.609  55.213  44.888  0.00  0.00           H
ATOM    101 2HB  TYR A  34      37.962  53.630  44.065  0.00  0.00           H
ATOM    102  CG  TYR A  34      37.565  55.275  42.738  0.00  0.00           C
ATOM    103  CD1 TYR A  34      38.161  56.571  42.766  0.00  0.00           C
ATOM    104  HD1 TYR A  34      38.406  57.049  43.699  0.00  0.00           H
ATOM    105  CE1 TYR A  34      38.596  57.107  41.577  0.00  0.00           C
ATOM    106  HE1 TYR A  34      38.895  58.148  41.555  0.00  0.00           H
ATOM    107  CZ  TYR A  34      38.583  56.380  40.371  0.00  0.00           C
ATOM    108  OH  TYR A  34      39.235  56.890  39.209  0.00  0.00           O
ATOM    109  HH  TYR A  34      39.808  57.587  39.530  0.00  0.00           H
ATOM    110  CD2 TYR A  34      37.490  54.522  41.551  0.00  0.00           C
ATOM    111  HD2 TYR A  34      37.284  53.459  41.548  0.00  0.00           H
ATOM    112  CE2 TYR A  34      38.123  55.017  40.438  0.00  0.00           C
ATOM    113  HE2 TYR A  34      38.198  54.547  39.469  0.00  0.00           H
ATOM    114  C   TYR A  34      35.809  53.374  45.545  0.00  0.00           C
ATOM    115  O   TYR A  34      36.157  53.856  46.659  0.00  0.00           O
ATOM    116  N   SER A  35      35.458  52.071  45.454  0.00  0.00           N
ATOM    117  H   SER A  35      35.274  51.757  44.535  0.00  0.00           H
ATOM    118  CA  SER A  35      35.553  51.159  46.525  0.00  0.00           C
ATOM    119  HA  SER A  35      36.384  51.385  47.181  0.00  0.00           H
ATOM    120  CB  SER A  35      34.152  51.188  47.313  0.00  0.00           C
ATOM    121 1HB  SER A  35      33.883  52.253  47.478  0.00  0.00           H
ATOM    122 2HB  SER A  35      33.402  50.686  46.651  0.00  0.00           H
ATOM    123  OG  SER A  35      34.265  50.482  48.558  0.00  0.00           O
ATOM    124  HG1 SER A  35      34.795  50.951  49.200  0.00  0.00           H
ATOM    125  C   SER A  35      35.740  49.822  45.970  0.00  0.00           C
ATOM    126  O   SER A  35      35.284  49.574  44.870  0.00  0.00           O
ATOM    127  N   LEU A  36      36.414  48.826  46.667  0.00  0.00           N
ATOM    128  H   LEU A  36      36.894  49.211  47.463  0.00  0.00           H
ATOM    129  CA  LEU A  36      36.227  47.409  46.310  0.00  0.00           C
ATOM    130  HA  LEU A  36      35.500  47.227  45.528  0.00  0.00           H
ATOM    131  CB  LEU A  36      37.662  46.763  45.904  0.00  0.00           C
ATOM    132 1HB  LEU A  36      38.088  47.657  45.392  0.00  0.00           H
ATOM    133 2HB  LEU A  36      38.307  46.623  46.791  0.00  0.00           H
ATOM    134  CG  LEU A  36      37.710  45.542  44.997  0.00  0.00           C
ATOM    135  HG  LEU A  36      37.047  44.737  45.385  0.00  0.00           H
ATOM    136  CD1 LEU A  36      37.211  45.979  43.691  0.00  0.00           C
ATOM    137 1HD1 LEU A  36      37.772  46.818  43.221  0.00  0.00           H
ATOM    138 2HD1 LEU A  36      36.117  46.180  43.723  0.00  0.00           H
ATOM    139 3HD1 LEU A  36      37.227  45.176  42.919  0.00  0.00           H
ATOM    140  CD2 LEU A  36      39.148  44.981  44.788  0.00  0.00           C
ATOM    141 1HD2 LEU A  36      39.504  44.592  45.771  0.00  0.00           H
ATOM    142 2HD2 LEU A  36      39.770  45.792  44.347  0.00  0.00           H
ATOM    143 3HD2 LEU A  36      39.106  44.129  44.081  0.00  0.00           H
ATOM    144  C   LEU A  36      35.687  46.568  47.420  0.00  0.00           C
ATOM    145  O   LEU A  36      36.256  46.642  48.478  0.00  0.00           O
ATOM    146  N   GLN A  37      34.692  45.687  47.267  0.00  0.00           N
ATOM    147  H   GLN A  37      34.334  45.543  46.344  0.00  0.00           H
ATOM    148  CA  GLN A  37      34.179  44.833  48.271  0.00  0.00           C
ATOM    149  HA  GLN A  37      34.696  45.098  49.176  0.00  0.00           H
ATOM    150  CB  GLN A  37      32.561  44.990  48.354  0.00  0.00           C
ATOM    151 1HB  GLN A  37      32.203  44.737  47.331  0.00  0.00           H
ATOM    152 2HB  GLN A  37      32.284  44.204  49.086  0.00  0.00           H
ATOM    153  CG  GLN A  37      32.113  46.410  48.707  0.00  0.00           C
ATOM    154 1HG  GLN A  37      32.339  47.038  47.817  0.00  0.00           H
ATOM    155 2HG  GLN A  37      31.056  46.241  49.005  0.00  0.00           H
ATOM    156  CD  GLN A  37      32.896  46.845  49.916  0.00  0.00           C
ATOM    157  OE1 GLN A  37      33.106  46.185  50.930  0.00  0.00           O
ATOM    158  NE2 GLN A  37      33.456  48.133  49.926  0.00  0.00           N
ATOM    159 1HE2 GLN A  37      33.867  48.416  50.782  0.00  0.00           H
ATOM    160 2HE2 GLN A  37      33.589  48.736  49.141  0.00  0.00           H
ATOM    161  C   GLN A  37      34.534  43.335  47.832  0.00  0.00           C
ATOM    162  O   GLN A  37      33.960  42.705  47.003  0.00  0.00           O
ATOM    163  N   VAL A  38      35.569  42.831  48.481  0.00  0.00           N
ATOM    164  H   VAL A  38      35.973  43.333  49.243  0.00  0.00           H
ATOM    165  CA  VAL A  38      36.129  41.491  48.208  0.00  0.00           C
ATOM    166  HA  VAL A  38      35.309  40.970  47.739  0.00  0.00           H
ATOM    167  CB  VAL A  38      37.248  41.598  47.185  0.00  0.00           C
ATOM    168  HB  VAL A  38      36.829  42.047  46.251  0.00  0.00           H
ATOM    169  CG1 VAL A  38      38.384  42.635  47.602  0.00  0.00           C
ATOM    170 1HG1 VAL A  38      39.217  42.699  46.867  0.00  0.00           H
ATOM    171 2HG1 VAL A  38      38.893  42.322  48.541  0.00  0.00           H
ATOM    172 3HG1 VAL A  38      37.913  43.618  47.810  0.00  0.00           H
ATOM    173  CG2 VAL A  38      37.865  40.215  46.973  0.00  0.00           C
ATOM    174 1HG2 VAL A  38      38.452  39.772  47.804  0.00  0.00           H
ATOM    175 2HG2 VAL A  38      38.610  40.293  46.152  0.00  0.00           H
ATOM    176 3HG2 VAL A  38      37.114  39.472  46.645  0.00  0.00           H
ATOM    177  C   VAL A  38      36.625  40.778  49.519  0.00  0.00           C
ATOM    178  O   VAL A  38      37.348  41.290  50.380  0.00  0.00           O
ATOM    179  N   GLN A  39      36.278  39.484  49.719  0.00  0.00           N
ATOM    180  H   GLN A  39      35.787  38.990  49.017  0.00  0.00           H
ATOM    181  CA  GLN A  39      36.758  38.568  50.752  0.00  0.00           C
ATOM    182  HA  GLN A  39      36.511  39.059  51.684  0.00  0.00           H
ATOM    183  CB  GLN A  39      36.165  37.180  50.601  0.00  0.00           C
ATOM    184 1HB  GLN A  39      35.044  37.221  50.553  0.00  0.00           H
ATOM    185 2HB  GLN A  39      36.172  36.850  49.545  0.00  0.00           H
ATOM    186  CG  GLN A  39      36.684  36.119  51.527  0.00  0.00           C
ATOM    187 1HG  GLN A  39      36.234  35.128  51.307  0.00  0.00           H
ATOM    188 2HG  GLN A  39      37.761  35.904  51.306  0.00  0.00           H
ATOM    189  CD  GLN A  39      36.546  36.471  53.005  0.00  0.00           C
ATOM    190  OE1 GLN A  39      37.504  36.312  53.818  0.00  0.00           O
ATOM    191  NE2 GLN A  39      35.351  36.936  53.413  0.00  0.00           N
ATOM    192 1HE2 GLN A  39      35.208  37.080  54.387  0.00  0.00           H
ATOM    193 2HE2 GLN A  39      34.651  37.132  52.722  0.00  0.00           H
ATOM    194  C   GLN A  39      38.296  38.488  50.826  0.00  0.00           C
ATOM    195  O   GLN A  39      38.904  38.177  49.814  0.00  0.00           O
ATOM    196  N   ARG A  40      38.959  38.733  51.978  0.00  0.00           N
ATOM    197  H   ARG A  40      38.539  39.110  52.799  0.00  0.00           H
ATOM    198  CA  ARG A  40      40.379  38.910  52.092  0.00  0.00           C
ATOM    199  HA  ARG A  40      40.770  39.265  51.145  0.00  0.00           H
ATOM    200  CB  ARG A  40      40.840  39.877  53.201  0.00  0.00           C
ATOM    201 1HB  ARG A  40      40.636  39.488  54.221  0.00  0.00           H
ATOM    202 2HB  ARG A  40      41.904  39.997  52.912  0.00  0.00           H
ATOM    203  CG  ARG A  40      40.263  41.311  53.198  0.00  0.00           C
ATOM    204 1HG  ARG A  40      39.205  41.281  53.529  0.00  0.00           H
ATOM    205 2HG  ARG A  40      40.908  41.950  53.846  0.00  0.00           H
ATOM    206  CD  ARG A  40      40.274  42.003  51.830  0.00  0.00           C
ATOM    207 1HD  ARG A  40      41.242  41.740  51.349  0.00  0.00           H
ATOM    208 2HD  ARG A  40      39.550  41.529  51.129  0.00  0.00           H
ATOM    209  NE  ARG A  40      40.212  43.507  51.936  0.00  0.00           N
ATOM    210  HE  ARG A  40      41.028  43.997  52.221  0.00  0.00           H
ATOM    211  CZ  ARG A  40      39.122  44.246  51.938  0.00  0.00           C
ATOM    212  NH1 ARG A  40      39.185  45.508  52.326  0.00  0.00           N
ATOM    213 1HH1 ARG A  40      40.114  45.869  52.303  0.00  0.00           H
ATOM    214 2HH1 ARG A  40      38.355  46.055  52.253  0.00  0.00           H
ATOM    215  NH2 ARG A  40      37.953  43.787  51.582  0.00  0.00           N
ATOM    216 1HH2 ARG A  40      37.888  42.934  51.066  0.00  0.00           H
ATOM    217 2HH2 ARG A  40      37.196  44.389  51.831  0.00  0.00           H
ATOM    218  C   ARG A  40      40.961  37.577  52.270  0.00  0.00           C
ATOM    219  O   ARG A  40      42.185  37.409  52.142  0.00  0.00           O
ATOM    220  N   GLN A  41      40.167  36.502  52.620  0.00  0.00           N
ATOM    221  H   GLN A  41      39.177  36.589  52.558  0.00  0.00           H
ATOM    222  CA  GLN A  41      40.718  35.202  52.952  0.00  0.00           C
ATOM    223  HA  GLN A  41      41.781  35.205  52.761  0.00  0.00           H
ATOM    224  CB  GLN A  41      40.482  34.839  54.459  0.00  0.00           C
ATOM    225 1HB  GLN A  41      39.406  34.686  54.688  0.00  0.00           H
ATOM    226 2HB  GLN A  41      41.015  33.881  54.648  0.00  0.00           H
ATOM    227  CG  GLN A  41      41.082  35.864  55.367  0.00  0.00           C
ATOM    228 1HG  GLN A  41      41.994  36.327  54.931  0.00  0.00           H
ATOM    229 2HG  GLN A  41      40.361  36.700  55.459  0.00  0.00           H
ATOM    230  CD  GLN A  41      41.385  35.284  56.778  0.00  0.00           C
ATOM    231  OE1 GLN A  41      42.513  34.821  56.988  0.00  0.00           O
ATOM    232  NE2 GLN A  41      40.348  35.197  57.611  0.00  0.00           N
ATOM    233 1HE2 GLN A  41      40.354  34.733  58.496  0.00  0.00           H
ATOM    234 2HE2 GLN A  41      39.495  35.558  57.235  0.00  0.00           H
ATOM    235  C   GLN A  41      40.233  34.127  52.080  0.00  0.00           C
ATOM    236  O   GLN A  41      38.997  33.900  52.060  0.00  0.00           O
ATOM    237  N   VAL A  42      41.052  33.551  51.260  0.00  0.00           N
ATOM    238  H   VAL A  42      41.998  33.804  51.433  0.00  0.00           H
ATOM    239  CA  VAL A  42      40.652  32.558  50.315  0.00  0.00           C
ATOM    240  HA  VAL A  42      39.615  32.285  50.466  0.00  0.00           H
ATOM    241  CB  VAL A  42      40.614  33.029  48.829  0.00  0.00           C
ATOM    242  HB  VAL A  42      41.649  33.192  48.454  0.00  0.00           H
ATOM    243  CG1 VAL A  42      39.880  32.021  47.948  0.00  0.00           C
ATOM    244 1HG1 VAL A  42      40.224  30.979  48.163  0.00  0.00           H
ATOM    245 2HG1 VAL A  42      40.039  32.305  46.889  0.00  0.00           H
ATOM    246 3HG1 VAL A  42      38.771  32.019  48.065  0.00  0.00           H
ATOM    247  CG2 VAL A  42      39.951  34.394  48.668  0.00  0.00           C
ATOM    248 1HG2 VAL A  42      38.871  34.286  48.921  0.00  0.00           H
ATOM    249 2HG2 VAL A  42      40.007  34.768  47.624  0.00  0.00           H
ATOM    250 3HG2 VAL A  42      40.453  35.171  49.283  0.00  0.00           H
ATOM    251  C   VAL A  42      41.463  31.296  50.479  0.00  0.00           C
ATOM    252  O   VAL A  42      42.586  31.157  49.999  0.00  0.00           O
ATOM    253  N   PRO A  43      40.872  30.266  51.050  0.00  0.00           N
ATOM    254  CD  PRO A  43      39.863  30.506  52.096  0.00  0.00           C
ATOM    255 1HD  PRO A  43      38.911  30.912  51.709  0.00  0.00           H
ATOM    256 2HD  PRO A  43      40.192  31.235  52.871  0.00  0.00           H
ATOM    257  CA  PRO A  43      41.431  28.929  51.099  0.00  0.00           C
ATOM    258  HA  PRO A  43      42.512  28.937  51.098  0.00  0.00           H
ATOM    259  CB  PRO A  43      40.796  28.280  52.388  0.00  0.00           C
ATOM    260 1HB  PRO A  43      40.794  27.167  52.349  0.00  0.00           H
ATOM    261 2HB  PRO A  43      41.431  28.487  53.278  0.00  0.00           H
ATOM    262  CG  PRO A  43      39.597  29.077  52.646  0.00  0.00           C
ATOM    263 1HG  PRO A  43      38.700  28.628  52.180  0.00  0.00           H
ATOM    264 2HG  PRO A  43      39.384  29.109  53.742  0.00  0.00           H
ATOM    265  C   PRO A  43      40.919  28.168  49.918  0.00  0.00           C
ATOM    266  O   PRO A  43      39.714  28.112  49.675  0.00  0.00           O
ATOM    267  N   VAL A  44      41.779  27.660  49.047  0.00  0.00           N
ATOM    268  H   VAL A  44      42.768  27.642  49.152  0.00  0.00           H
ATOM    269  CA  VAL A  44      41.246  26.803  47.988  0.00  0.00           C
ATOM    270  HA  VAL A  44      40.173  26.757  47.934  0.00  0.00           H
ATOM    271  CB  VAL A  44      41.673  27.275  46.608  0.00  0.00           C
ATOM    272  HB  VAL A  44      42.773  27.266  46.490  0.00  0.00           H
ATOM    273  CG1 VAL A  44      41.045  26.419  45.505  0.00  0.00           C
ATOM    274 1HG1 VAL A  44      41.165  25.330  45.690  0.00  0.00           H
ATOM    275 2HG1 VAL A  44      41.427  26.637  44.480  0.00  0.00           H
ATOM    276 3HG1 VAL A  44      39.947  26.579  45.541  0.00  0.00           H
ATOM    277  CG2 VAL A  44      41.290  28.745  46.410  0.00  0.00           C
ATOM    278 1HG2 VAL A  44      41.738  29.361  47.209  0.00  0.00           H
ATOM    279 2HG2 VAL A  44      40.191  28.896  46.457  0.00  0.00           H
ATOM    280 3HG2 VAL A  44      41.735  29.063  45.439  0.00  0.00           H
ATOM    281  C   VAL A  44      41.763  25.398  48.274  0.00  0.00           C
ATOM    282  O   VAL A  44      42.938  25.128  48.127  0.00  0.00           O
ATOM    283  N   PRO A  45      40.838  24.474  48.717  0.00  0.00           N
ATOM    284  CD  PRO A  45      39.534  24.628  49.253  0.00  0.00           C
ATOM    285 1HD  PRO A  45      38.740  24.651  48.468  0.00  0.00           H
ATOM    286 2HD  PRO A  45      39.470  25.542  49.874  0.00  0.00           H
ATOM    287  CA  PRO A  45      41.241  23.044  48.707  0.00  0.00           C
ATOM    288  HA  PRO A  45      42.064  22.874  49.383  0.00  0.00           H
ATOM    289  CB  PRO A  45      39.983  22.293  49.240  0.00  0.00           C
ATOM    290 1HB  PRO A  45      39.253  22.027  48.448  0.00  0.00           H
ATOM    291 2HB  PRO A  45      40.224  21.395  49.846  0.00  0.00           H
ATOM    292  CG  PRO A  45      39.356  23.356  50.116  0.00  0.00           C
ATOM    293 1HG  PRO A  45      38.312  23.108  50.417  0.00  0.00           H
ATOM    294 2HG  PRO A  45      39.936  23.401  51.056  0.00  0.00           H
ATOM    295  C   PRO A  45      41.751  22.549  47.352  0.00  0.00           C
ATOM    296  O   PRO A  45      41.134  22.890  46.362  0.00  0.00           O
ATOM    297  N   GLU A  46      42.731  21.605  47.256  0.00  0.00           N
ATOM    298  H   GLU A  46      43.264  21.471  48.083  0.00  0.00           H
ATOM    299  CA  GLU A  46      43.253  21.283  45.943  0.00  0.00           C
ATOM    300  HA  GLU A  46      43.420  22.224  45.433  0.00  0.00           H
ATOM    301  CB  GLU A  46      44.584  20.521  46.087  0.00  0.00           C
ATOM    302 1HB  GLU A  46      45.388  21.227  46.392  0.00  0.00           H
ATOM    303 2HB  GLU A  46      44.491  19.950  47.034  0.00  0.00           H
ATOM    304  CG  GLU A  46      45.046  19.517  44.975  0.00  0.00           C
ATOM    305 1HG  GLU A  46      44.403  18.628  44.787  0.00  0.00           H
ATOM    306 2HG  GLU A  46      45.101  20.173  44.080  0.00  0.00           H
ATOM    307  CD  GLU A  46      46.483  18.936  45.195  0.00  0.00           C
ATOM    308  OE1 GLU A  46      46.592  17.702  45.314  0.00  0.00           O
ATOM    309  OE2 GLU A  46      47.444  19.734  45.246  0.00  0.00           O
ATOM    310  C   GLU A  46      42.188  20.599  45.071  0.00  0.00           C
ATOM    311  O   GLU A  46      41.509  19.755  45.606  0.00  0.00           O
ATOM    312  N   GLY A  47      41.981  20.911  43.813  0.00  0.00           N
ATOM    313  H   GLY A  47      42.543  21.609  43.362  0.00  0.00           H
ATOM    314  CA  GLY A  47      40.937  20.322  43.006  0.00  0.00           C
ATOM    315 1HA  GLY A  47      41.089  20.610  41.976  0.00  0.00           H
ATOM    316 2HA  GLY A  47      40.957  19.260  43.246  0.00  0.00           H
ATOM    317  C   GLY A  47      39.526  20.666  43.178  0.00  0.00           C
ATOM    318  O   GLY A  47      38.728  20.330  42.326  0.00  0.00           O
ATOM    319  N   LEU A  48      39.172  21.419  44.236  0.00  0.00           N
ATOM    320  H   LEU A  48      39.830  21.832  44.866  0.00  0.00           H
ATOM    321  CA  LEU A  48      37.806  21.742  44.547  0.00  0.00           C
ATOM    322  HA  LEU A  48      37.073  21.124  44.040  0.00  0.00           H
ATOM    323  CB  LEU A  48      37.448  21.606  46.045  0.00  0.00           C
ATOM    324 1HB  LEU A  48      37.582  20.516  46.266  0.00  0.00           H
ATOM    325 2HB  LEU A  48      38.202  22.170  46.637  0.00  0.00           H
ATOM    326  CG  LEU A  48      36.090  21.963  46.613  0.00  0.00           C
ATOM    327  HG  LEU A  48      35.899  23.059  46.596  0.00  0.00           H
ATOM    328  CD1 LEU A  48      34.973  21.331  45.794  0.00  0.00           C
ATOM    329 1HD1 LEU A  48      34.940  21.769  44.771  0.00  0.00           H
ATOM    330 2HD1 LEU A  48      33.983  21.622  46.214  0.00  0.00           H
ATOM    331 3HD1 LEU A  48      34.846  20.233  45.700  0.00  0.00           H
ATOM    332  CD2 LEU A  48      35.935  21.501  48.071  0.00  0.00           C
ATOM    333 1HD2 LEU A  48      34.877  21.611  48.383  0.00  0.00           H
ATOM    334 2HD2 LEU A  48      36.594  22.157  48.689  0.00  0.00           H
ATOM    335 3HD2 LEU A  48      36.192  20.435  48.277  0.00  0.00           H
ATOM    336  C   LEU A  48      37.608  23.186  44.107  0.00  0.00           C
ATOM    337  O   LEU A  48      38.356  24.073  44.561  0.00  0.00           O
ATOM    338  N   CYS A  49      36.724  23.505  43.209  0.00  0.00           N
ATOM    339  H   CYS A  49      36.121  22.788  42.852  0.00  0.00           H
ATOM    340  CA  CYS A  49      36.273  24.777  42.687  0.00  0.00           C
ATOM    341  HA  CYS A  49      37.145  25.160  42.169  0.00  0.00           H
ATOM    342  CB  CYS A  49      35.117  24.637  41.657  0.00  0.00           C
ATOM    343 1HB  CYS A  49      35.620  23.925  40.963  0.00  0.00           H
ATOM    344 2HB  CYS A  49      34.235  24.085  42.029  0.00  0.00           H
ATOM    345  SG  CYS A  49      34.904  26.156  40.580  0.00  0.00           S
ATOM    346  HG1 CYS A  49      34.972  25.623  39.368  0.00  0.00           H
ATOM    347  C   CYS A  49      35.772  25.751  43.721  0.00  0.00           C
ATOM    348  O   CYS A  49      34.982  25.475  44.620  0.00  0.00           O
ATOM    349  N   VAL A  50      36.283  26.992  43.798  0.00  0.00           N
ATOM    350  H   VAL A  50      36.878  27.211  43.024  0.00  0.00           H
ATOM    351  CA  VAL A  50      36.003  28.085  44.683  0.00  0.00           C
ATOM    352  HA  VAL A  50      35.211  27.803  45.365  0.00  0.00           H
ATOM    353  CB  VAL A  50      37.215  28.460  45.603  0.00  0.00           C
ATOM    354  HB  VAL A  50      38.099  28.458  44.920  0.00  0.00           H
ATOM    355  CG1 VAL A  50      37.185  29.762  46.368  0.00  0.00           C
ATOM    356 1HG1 VAL A  50      36.201  29.862  46.866  0.00  0.00           H
ATOM    357 2HG1 VAL A  50      37.307  30.538  45.588  0.00  0.00           H
ATOM    358 3HG1 VAL A  50      38.012  29.777  47.113  0.00  0.00           H
ATOM    359  CG2 VAL A  50      37.375  27.311  46.669  0.00  0.00           C
ATOM    360 1HG2 VAL A  50      38.217  27.466  47.379  0.00  0.00           H
ATOM    361 2HG2 VAL A  50      37.658  26.412  46.081  0.00  0.00           H
ATOM    362 3HG2 VAL A  50      36.415  27.208  47.222  0.00  0.00           H
ATOM    363  C   VAL A  50      35.675  29.199  43.787  0.00  0.00           C
ATOM    364  O   VAL A  50      36.386  29.489  42.856  0.00  0.00           O
ATOM    365  N   ILE A  51      34.643  29.964  44.019  0.00  0.00           N
ATOM    366  H   ILE A  51      34.010  29.679  44.740  0.00  0.00           H
ATOM    367  CA  ILE A  51      34.414  31.295  43.483  0.00  0.00           C
ATOM    368  HA  ILE A  51      35.040  31.400  42.617  0.00  0.00           H
ATOM    369  CB  ILE A  51      32.941  31.456  42.925  0.00  0.00           C
ATOM    370  HB  ILE A  51      32.789  30.823  42.026  0.00  0.00           H
ATOM    371  CG2 ILE A  51      31.899  30.951  44.010  0.00  0.00           C
ATOM    372 1HG2 ILE A  51      30.899  31.304  43.650  0.00  0.00           H
ATOM    373 2HG2 ILE A  51      32.151  31.369  45.005  0.00  0.00           H
ATOM    374 3HG2 ILE A  51      31.861  29.836  44.045  0.00  0.00           H
ATOM    375  CG1 ILE A  51      32.551  32.947  42.556  0.00  0.00           C
ATOM    376 1HG1 ILE A  51      32.545  33.507  43.519  0.00  0.00           H
ATOM    377 2HG1 ILE A  51      33.350  33.404  41.936  0.00  0.00           H
ATOM    378  CD1 ILE A  51      31.227  33.167  41.800  0.00  0.00           C
ATOM    379 1HD1 ILE A  51      30.374  32.827  42.431  0.00  0.00           H
ATOM    380 2HD1 ILE A  51      31.304  32.589  40.857  0.00  0.00           H
ATOM    381 3HD1 ILE A  51      31.088  34.199  41.419  0.00  0.00           H
ATOM    382  C   ILE A  51      34.832  32.367  44.515  0.00  0.00           C
ATOM    383  O   ILE A  51      34.468  32.277  45.683  0.00  0.00           O
ATOM    384  N   VAL A  52      35.578  33.375  44.110  0.00  0.00           N
ATOM    385  H   VAL A  52      35.828  33.432  43.147  0.00  0.00           H
ATOM    386  CA  VAL A  52      36.025  34.476  44.990  0.00  0.00           C
ATOM    387  HA  VAL A  52      35.883  34.380  46.059  0.00  0.00           H
ATOM    388  CB  VAL A  52      37.459  34.808  44.557  0.00  0.00           C
ATOM    389  HB  VAL A  52      37.576  34.854  43.458  0.00  0.00           H
ATOM    390  CG1 VAL A  52      37.944  36.169  45.069  0.00  0.00           C
ATOM    391 1HG1 VAL A  52      39.030  36.215  45.294  0.00  0.00           H
ATOM    392 2HG1 VAL A  52      37.336  36.496  45.933  0.00  0.00           H
ATOM    393 3HG1 VAL A  52      37.915  36.892  44.217  0.00  0.00           H
ATOM    394  CG2 VAL A  52      38.269  33.631  45.167  0.00  0.00           C
ATOM    395 1HG2 VAL A  52      38.231  33.711  46.280  0.00  0.00           H
ATOM    396 2HG2 VAL A  52      39.344  33.655  44.903  0.00  0.00           H
ATOM    397 3HG2 VAL A  52      37.767  32.681  44.866  0.00  0.00           H
ATOM    398  C   VAL A  52      35.168  35.617  44.572  0.00  0.00           C
ATOM    399  O   VAL A  52      35.125  36.118  43.454  0.00  0.00           O
ATOM    400  N   SER A  53      34.334  36.137  45.499  0.00  0.00           N
ATOM    401  H   SER A  53      34.371  35.720  46.395  0.00  0.00           H
ATOM    402  CA  SER A  53      33.392  37.197  45.152  0.00  0.00           C
ATOM    403  HA  SER A  53      33.005  36.919  44.188  0.00  0.00           H
ATOM    404  CB  SER A  53      32.108  37.329  46.029  0.00  0.00           C
ATOM    405 1HB  SER A  53      31.614  36.336  45.955  0.00  0.00           H
ATOM    406 2HB  SER A  53      32.370  37.641  47.061  0.00  0.00           H
ATOM    407  OG  SER A  53      31.220  38.246  45.466  0.00  0.00           O
ATOM    408  HG1 SER A  53      31.405  39.105  45.855  0.00  0.00           H
ATOM    409  C   SER A  53      34.090  38.567  45.176  0.00  0.00           C
ATOM    410  O   SER A  53      34.704  38.997  46.125  0.00  0.00           O
ATOM    411  N   CYS A  54      33.997  39.324  44.033  0.00  0.00           N
ATOM    412  H   CYS A  54      33.391  39.053  43.293  0.00  0.00           H
ATOM    413  CA  CYS A  54      34.449  40.664  44.019  0.00  0.00           C
ATOM    414  HA  CYS A  54      34.517  41.029  45.038  0.00  0.00           H
ATOM    415  CB  CYS A  54      35.786  40.699  43.238  0.00  0.00           C
ATOM    416 1HB  CYS A  54      36.456  40.082  43.883  0.00  0.00           H
ATOM    417 2HB  CYS A  54      35.659  40.208  42.253  0.00  0.00           H
ATOM    418  SG  CYS A  54      36.590  42.314  42.922  0.00  0.00           S
ATOM    419  C   CYS A  54      33.353  41.562  43.511  0.00  0.00           C
ATOM    420  O   CYS A  54      32.904  41.326  42.421  0.00  0.00           O
ATOM    421  N   ASN A  55      32.946  42.647  44.272  0.00  0.00           N
ATOM    422  H   ASN A  55      33.352  42.792  45.165  0.00  0.00           H
ATOM    423  CA  ASN A  55      32.014  43.651  43.832  0.00  0.00           C
ATOM    424  HA  ASN A  55      31.858  43.482  42.775  0.00  0.00           H
ATOM    425  CB  ASN A  55      30.598  43.627  44.498  0.00  0.00           C
ATOM    426 1HB  ASN A  55      30.576  43.906  45.568  0.00  0.00           H
ATOM    427 2HB  ASN A  55      29.934  44.362  44.005  0.00  0.00           H
ATOM    428  CG  ASN A  55      29.892  42.269  44.315  0.00  0.00           C
ATOM    429  OD1 ASN A  55      29.392  41.956  43.234  0.00  0.00           O
ATOM    430  ND2 ASN A  55      29.806  41.462  45.368  0.00  0.00           N
ATOM    431 1HD2 ASN A  55      29.491  40.518  45.249  0.00  0.00           H
ATOM    432 2HD2 ASN A  55      30.203  41.764  46.228  0.00  0.00           H
ATOM    433  C   ASN A  55      32.662  45.028  43.935  0.00  0.00           C
ATOM    434  O   ASN A  55      33.434  45.276  44.834  0.00  0.00           O
ATOM    435  N   LEU A  56      32.412  45.939  42.992  0.00  0.00           N
ATOM    436  H   LEU A  56      31.822  45.747  42.215  0.00  0.00           H
ATOM    437  CA  LEU A  56      33.346  47.032  42.748  0.00  0.00           C
ATOM    438  HA  LEU A  56      33.894  47.161  43.669  0.00  0.00           H
ATOM    439  CB  LEU A  56      34.210  46.624  41.553  0.00  0.00           C
ATOM    440 1HB  LEU A  56      35.099  46.063  41.924  0.00  0.00           H
ATOM    441 2HB  LEU A  56      33.761  45.899  40.841  0.00  0.00           H
ATOM    442  CG  LEU A  56      34.822  47.681  40.641  0.00  0.00           C
ATOM    443  HG  LEU A  56      34.091  48.518  40.501  0.00  0.00           H
ATOM    444  CD1 LEU A  56      36.185  48.210  41.192  0.00  0.00           C
ATOM    445 1HD1 LEU A  56      36.867  47.377  41.454  0.00  0.00           H
ATOM    446 2HD1 LEU A  56      35.896  48.802  42.091  0.00  0.00           H
ATOM    447 3HD1 LEU A  56      36.778  48.878  40.535  0.00  0.00           H
ATOM    448  CD2 LEU A  56      34.995  47.111  39.180  0.00  0.00           C
ATOM    449 1HD2 LEU A  56      35.620  46.211  39.332  0.00  0.00           H
ATOM    450 2HD2 LEU A  56      35.594  47.858  38.617  0.00  0.00           H
ATOM    451 3HD2 LEU A  56      34.026  46.951  38.667  0.00  0.00           H
ATOM    452  C   LEU A  56      32.556  48.275  42.457  0.00  0.00           C
ATOM    453  O   LEU A  56      31.403  48.264  41.951  0.00  0.00           O
ATOM    454  N   SER A  57      33.127  49.471  42.763  0.00  0.00           N
ATOM    455  H   SER A  57      34.011  49.580  43.230  0.00  0.00           H
ATOM    456  CA  SER A  57      32.409  50.631  42.407  0.00  0.00           C
ATOM    457  HA  SER A  57      31.857  50.451  41.492  0.00  0.00           H
ATOM    458  CB  SER A  57      31.419  51.180  43.448  0.00  0.00           C
ATOM    459 1HB  SER A  57      30.839  51.912  42.862  0.00  0.00           H
ATOM    460 2HB  SER A  57      30.706  50.352  43.618  0.00  0.00           H
ATOM    461  OG  SER A  57      32.034  51.578  44.692  0.00  0.00           O
ATOM    462  HG1 SER A  57      32.395  52.454  44.614  0.00  0.00           H
ATOM    463  C   SER A  57      33.460  51.736  42.139  0.00  0.00           C
ATOM    464  O   SER A  57      34.623  51.716  42.578  0.00  0.00           O
ATOM    465  N   TYR A  58      33.124  52.679  41.274  0.00  0.00           N
ATOM    466  H   TYR A  58      32.158  52.740  41.034  0.00  0.00           H
ATOM    467  CA  TYR A  58      34.008  53.659  40.647  0.00  0.00           C
ATOM    468  HA  TYR A  58      34.548  54.042  41.501  0.00  0.00           H
ATOM    469  CB  TYR A  58      35.007  53.124  39.556  0.00  0.00           C
ATOM    470 1HB  TYR A  58      35.477  53.954  38.991  0.00  0.00           H
ATOM    471 2HB  TYR A  58      35.756  52.549  40.142  0.00  0.00           H
ATOM    472  CG  TYR A  58      34.408  52.120  38.531  0.00  0.00           C
ATOM    473  CD1 TYR A  58      34.052  52.618  37.283  0.00  0.00           C
ATOM    474  HD1 TYR A  58      34.160  53.658  37.047  0.00  0.00           H
ATOM    475  CE1 TYR A  58      33.695  51.863  36.193  0.00  0.00           C
ATOM    476  HE1 TYR A  58      33.427  52.334  35.262  0.00  0.00           H
ATOM    477  CZ  TYR A  58      33.572  50.518  36.456  0.00  0.00           C
ATOM    478  OH  TYR A  58      32.893  49.825  35.453  0.00  0.00           O
ATOM    479  HH  TYR A  58      32.665  48.961  35.802  0.00  0.00           H
ATOM    480  CD2 TYR A  58      34.310  50.795  38.766  0.00  0.00           C
ATOM    481  HD2 TYR A  58      34.607  50.337  39.692  0.00  0.00           H
ATOM    482  CE2 TYR A  58      33.832  49.958  37.718  0.00  0.00           C
ATOM    483  HE2 TYR A  58      33.594  48.949  38.001  0.00  0.00           H
ATOM    484  C   TYR A  58      33.172  54.755  40.125  0.00  0.00           C
ATOM    485  O   TYR A  58      31.932  54.542  40.071  0.00  0.00           O
ATOM    486  N   PRO A  59      33.638  55.922  39.681  0.00  0.00           N
ATOM    487  CD  PRO A  59      34.957  56.474  40.042  0.00  0.00           C
ATOM    488 1HD  PRO A  59      35.628  55.992  39.297  0.00  0.00           H
ATOM    489 2HD  PRO A  59      35.301  56.214  41.067  0.00  0.00           H
ATOM    490  CA  PRO A  59      32.782  56.947  39.122  0.00  0.00           C
ATOM    491  HA  PRO A  59      31.961  57.042  39.818  0.00  0.00           H
ATOM    492  CB  PRO A  59      33.731  58.155  38.762  0.00  0.00           C
ATOM    493 1HB  PRO A  59      34.194  58.009  37.754  0.00  0.00           H
ATOM    494 2HB  PRO A  59      33.221  59.136  38.867  0.00  0.00           H
ATOM    495  CG  PRO A  59      34.870  58.022  39.762  0.00  0.00           C
ATOM    496 1HG  PRO A  59      35.835  58.410  39.380  0.00  0.00           H
ATOM    497 2HG  PRO A  59      34.507  58.536  40.683  0.00  0.00           H
ATOM    498  C   PRO A  59      32.039  56.631  37.917  0.00  0.00           C
ATOM    499  O   PRO A  59      32.599  55.886  37.045  0.00  0.00           O
ATOM    500  N   ARG A  60      30.886  57.223  37.767  0.00  0.00           N
ATOM    501  H   ARG A  60      30.763  57.996  38.392  0.00  0.00           H
ATOM    502  CA  ARG A  60      30.143  57.146  36.469  0.00  0.00           C
ATOM    503  HA  ARG A  60      30.461  56.253  35.950  0.00  0.00           H
ATOM    504  CB  ARG A  60      28.606  56.907  36.687  0.00  0.00           C
ATOM    505 1HB  ARG A  60      28.066  56.852  35.717  0.00  0.00           H
ATOM    506 2HB  ARG A  60      28.517  55.912  37.172  0.00  0.00           H
ATOM    507  CG  ARG A  60      27.805  57.886  37.572  0.00  0.00           C
ATOM    508 1HG  ARG A  60      27.255  57.279  38.315  0.00  0.00           H
ATOM    509 2HG  ARG A  60      28.544  58.450  38.181  0.00  0.00           H
ATOM    510  CD  ARG A  60      26.850  58.754  36.832  0.00  0.00           C
ATOM    511 1HD  ARG A  60      26.863  58.805  35.726  0.00  0.00           H
ATOM    512 2HD  ARG A  60      25.872  58.329  37.121  0.00  0.00           H
ATOM    513  NE  ARG A  60      26.978  60.183  37.307  0.00  0.00           N
ATOM    514  HE  ARG A  60      27.517  60.872  36.821  0.00  0.00           H
ATOM    515  CZ  ARG A  60      26.688  60.567  38.556  0.00  0.00           C
ATOM    516  NH1 ARG A  60      27.148  61.639  39.131  0.00  0.00           N
ATOM    517 1HH1 ARG A  60      27.911  62.113  38.698  0.00  0.00           H
ATOM    518 2HH1 ARG A  60      26.963  61.806  40.091  0.00  0.00           H
ATOM    519  NH2 ARG A  60      25.746  59.985  39.219  0.00  0.00           N
ATOM    520 1HH2 ARG A  60      25.405  59.113  38.885  0.00  0.00           H
ATOM    521 2HH2 ARG A  60      25.575  60.175  40.190  0.00  0.00           H
ATOM    522  C   ARG A  60      30.372  58.407  35.620  0.00  0.00           C
ATOM    523  O   ARG A  60      29.857  58.429  34.479  0.00  0.00           O
ATOM    524  N   ASP A  61      31.094  59.389  36.117  0.00  0.00           N
ATOM    525  H   ASP A  61      31.364  59.394  37.078  0.00  0.00           H
ATOM    526  CA  ASP A  61      31.368  60.570  35.363  0.00  0.00           C
ATOM    527  HA  ASP A  61      30.700  60.610  34.514  0.00  0.00           H
ATOM    528  CB  ASP A  61      31.153  61.881  36.153  0.00  0.00           C
ATOM    529 1HB  ASP A  61      31.992  62.126  36.850  0.00  0.00           H
ATOM    530 2HB  ASP A  61      31.071  62.797  35.521  0.00  0.00           H
ATOM    531  CG  ASP A  61      29.862  61.906  36.824  0.00  0.00           C
ATOM    532  OD1 ASP A  61      28.826  61.788  36.070  0.00  0.00           O
ATOM    533  OD2 ASP A  61      29.849  62.092  38.064  0.00  0.00           O
ATOM    534  C   ASP A  61      32.829  60.527  34.872  0.00  0.00           C
ATOM    535  O   ASP A  61      33.662  59.814  35.477  0.00  0.00           O
ATOM    536  N   GLY A  62      33.211  61.211  33.754  0.00  0.00           N
ATOM    537  H   GLY A  62      32.482  61.671  33.260  0.00  0.00           H
ATOM    538  CA  GLY A  62      34.616  61.339  33.289  0.00  0.00           C
ATOM    539 1HA  GLY A  62      34.656  62.096  32.522  0.00  0.00           H
ATOM    540 2HA  GLY A  62      35.240  61.618  34.125  0.00  0.00           H
ATOM    541  C   GLY A  62      35.131  60.105  32.584  0.00  0.00           C
ATOM    542  O   GLY A  62      36.346  60.046  32.502  0.00  0.00           O
ATOM    543  N   TRP A  63      34.286  59.137  32.158  0.00  0.00           N
ATOM    544  H   TRP A  63      33.324  59.137  32.406  0.00  0.00           H
ATOM    545  CA  TRP A  63      34.720  58.135  31.258  0.00  0.00           C
ATOM    546  HA  TRP A  63      35.480  57.492  31.669  0.00  0.00           H
ATOM    547  CB  TRP A  63      33.620  57.131  30.887  0.00  0.00           C
ATOM    548 1HB  TRP A  63      32.877  57.643  30.227  0.00  0.00           H
ATOM    549 2HB  TRP A  63      34.132  56.328  30.312  0.00  0.00           H
ATOM    550  CG  TRP A  63      32.995  56.530  32.089  0.00  0.00           C
ATOM    551  CD1 TRP A  63      33.679  56.151  33.226  0.00  0.00           C
ATOM    552  HD1 TRP A  63      34.687  56.481  33.435  0.00  0.00           H
ATOM    553  NE1 TRP A  63      32.793  55.557  34.018  0.00  0.00           N
ATOM    554  HE1 TRP A  63      32.880  55.415  34.984  0.00  0.00           H
ATOM    555  CE2 TRP A  63      31.571  55.416  33.461  0.00  0.00           C
ATOM    556  CD2 TRP A  63      31.664  56.085  32.251  0.00  0.00           C
ATOM    557  CE3 TRP A  63      30.511  56.108  31.398  0.00  0.00           C
ATOM    558  HE3 TRP A  63      30.453  56.407  30.366  0.00  0.00           H
ATOM    559  CZ3 TRP A  63      29.358  55.479  31.837  0.00  0.00           C
ATOM    560  HZ3 TRP A  63      28.436  55.452  31.287  0.00  0.00           H
ATOM    561  CZ2 TRP A  63      30.433  54.801  33.912  0.00  0.00           C
ATOM    562  HZ2 TRP A  63      30.341  54.393  34.910  0.00  0.00           H
ATOM    563  CH2 TRP A  63      29.299  54.981  33.126  0.00  0.00           C
ATOM    564  HH2 TRP A  63      28.304  54.680  33.436  0.00  0.00           H
ATOM    565  C   TRP A  63      35.159  58.703  29.889  0.00  0.00           C
ATOM    566  O   TRP A  63      34.696  59.823  29.446  0.00  0.00           O
ATOM    567  N   ASP A  64      36.073  58.102  29.086  0.00  0.00           N
ATOM    568  H   ASP A  64      36.505  57.217  29.250  0.00  0.00           H
ATOM    569  CA  ASP A  64      36.373  58.689  27.762  0.00  0.00           C
ATOM    570  HA  ASP A  64      36.236  59.750  27.857  0.00  0.00           H
ATOM    571  CB  ASP A  64      37.810  58.345  27.389  0.00  0.00           C
ATOM    572 1HB  ASP A  64      37.922  57.238  27.346  0.00  0.00           H
ATOM    573 2HB  ASP A  64      38.093  58.848  26.436  0.00  0.00           H
ATOM    574  CG  ASP A  64      38.779  58.960  28.413  0.00  0.00           C
ATOM    575  OD1 ASP A  64      38.533  59.959  29.081  0.00  0.00           O
ATOM    576  OD2 ASP A  64      39.972  58.539  28.394  0.00  0.00           O
ATOM    577  C   ASP A  64      35.352  58.128  26.739  0.00  0.00           C
ATOM    578  O   ASP A  64      34.749  57.062  26.928  0.00  0.00           O
ATOM    579  N   GLU A  65      35.120  58.852  25.638  0.00  0.00           N
ATOM    580  H   GLU A  65      35.625  59.661  25.345  0.00  0.00           H
ATOM    581  CA  GLU A  65      34.021  58.475  24.675  0.00  0.00           C
ATOM    582  HA  GLU A  65      33.092  58.517  25.206  0.00  0.00           H
ATOM    583  CB  GLU A  65      33.884  59.551  23.520  0.00  0.00           C
ATOM    584 1HB  GLU A  65      33.488  60.515  23.916  0.00  0.00           H
ATOM    585 2HB  GLU A  65      34.899  59.671  23.083  0.00  0.00           H
ATOM    586  CG  GLU A  65      32.870  59.209  22.386  0.00  0.00           C
ATOM    587 1HG  GLU A  65      33.118  58.272  21.845  0.00  0.00           H
ATOM    588 2HG  GLU A  65      31.856  59.175  22.843  0.00  0.00           H
ATOM    589  CD  GLU A  65      32.759  60.312  21.369  0.00  0.00           C
ATOM    590  OE1 GLU A  65      33.799  60.649  20.743  0.00  0.00           O
ATOM    591  OE2 GLU A  65      31.680  60.828  21.134  0.00  0.00           O
ATOM    592  C   GLU A  65      34.340  57.125  24.051  0.00  0.00           C
ATOM    593  O   GLU A  65      35.471  56.871  23.672  0.00  0.00           O
ATOM    594  N   SER A  66      33.344  56.191  23.947  0.00  0.00           N
ATOM    595  H   SER A  66      32.422  56.542  24.064  0.00  0.00           H
ATOM    596  CA  SER A  66      33.453  54.739  23.503  0.00  0.00           C
ATOM    597  HA  SER A  66      32.436  54.374  23.452  0.00  0.00           H
ATOM    598  CB  SER A  66      34.050  54.567  22.106  0.00  0.00           C
ATOM    599 1HB  SER A  66      34.998  55.151  22.057  0.00  0.00           H
ATOM    600 2HB  SER A  66      34.338  53.536  21.827  0.00  0.00           H
ATOM    601  OG  SER A  66      33.075  54.998  21.159  0.00  0.00           O
ATOM    602  HG1 SER A  66      33.195  55.944  21.084  0.00  0.00           H
ATOM    603  C   SER A  66      34.210  53.830  24.406  0.00  0.00           C
ATOM    604  O   SER A  66      34.015  52.648  24.359  0.00  0.00           O
ATOM    605  N   THR A  67      35.008  54.370  25.376  0.00  0.00           N
ATOM    606  H   THR A  67      35.094  55.365  25.317  0.00  0.00           H
ATOM    607  CA  THR A  67      35.776  53.537  26.356  0.00  0.00           C
ATOM    608  HA  THR A  67      36.402  52.907  25.744  0.00  0.00           H
ATOM    609  CB  THR A  67      36.798  54.199  27.251  0.00  0.00           C
ATOM    610  HB  THR A  67      37.183  53.378  27.894  0.00  0.00           H
ATOM    611  OG1 THR A  67      36.362  55.274  28.101  0.00  0.00           O
ATOM    612  HG1 THR A  67      35.644  55.708  27.624  0.00  0.00           H
ATOM    613  CG2 THR A  67      38.000  54.768  26.416  0.00  0.00           C
ATOM    614 1HG2 THR A  67      37.626  55.549  25.709  0.00  0.00           H
ATOM    615 2HG2 THR A  67      38.514  53.926  25.909  0.00  0.00           H
ATOM    616 3HG2 THR A  67      38.714  55.233  27.126  0.00  0.00           H
ATOM    617  C   THR A  67      34.909  52.680  27.271  0.00  0.00           C
ATOM    618  O   THR A  67      34.146  53.217  28.058  0.00  0.00           O
ATOM    619  N   ALA A  68      35.024  51.329  27.179  0.00  0.00           N
ATOM    620  H   ALA A  68      35.625  50.938  26.488  0.00  0.00           H
ATOM    621  CA  ALA A  68      34.354  50.387  27.979  0.00  0.00           C
ATOM    622  HA  ALA A  68      33.370  50.696  28.314  0.00  0.00           H
ATOM    623  CB  ALA A  68      34.009  49.196  27.084  0.00  0.00           C
ATOM    624 1HB  ALA A  68      33.168  48.564  27.436  0.00  0.00           H
ATOM    625 2HB  ALA A  68      34.856  48.502  26.880  0.00  0.00           H
ATOM    626 3HB  ALA A  68      33.651  49.552  26.094  0.00  0.00           H
ATOM    627  C   ALA A  68      35.198  50.037  29.214  0.00  0.00           C
ATOM    628  O   ALA A  68      36.377  50.349  29.416  0.00  0.00           O
ATOM    629  N   ALA A  69      34.533  49.455  30.258  0.00  0.00           N
ATOM    630  H   ALA A  69      33.542  49.475  30.163  0.00  0.00           H
ATOM    631  CA  ALA A  69      35.262  49.005  31.478  0.00  0.00           C
ATOM    632  HA  ALA A  69      35.999  49.774  31.664  0.00  0.00           H
ATOM    633  CB  ALA A  69      34.415  48.891  32.778  0.00  0.00           C
ATOM    634 1HB  ALA A  69      33.862  49.853  32.812  0.00  0.00           H
ATOM    635 2HB  ALA A  69      35.028  48.782  33.695  0.00  0.00           H
ATOM    636 3HB  ALA A  69      33.707  48.039  32.621  0.00  0.00           H
ATOM    637  C   ALA A  69      36.068  47.753  31.338  0.00  0.00           C
ATOM    638  O   ALA A  69      35.653  46.696  30.876  0.00  0.00           O
ATOM    639  N   TYR A  70      37.376  47.878  31.670  0.00  0.00           N
ATOM    640  H   TYR A  70      37.651  48.733  32.082  0.00  0.00           H
ATOM    641  CA  TYR A  70      38.309  46.796  31.705  0.00  0.00           C
ATOM    642  HA  TYR A  70      37.717  45.902  31.624  0.00  0.00           H
ATOM    643  CB  TYR A  70      39.476  46.905  30.653  0.00  0.00           C
ATOM    644 1HB  TYR A  70      39.862  47.950  30.704  0.00  0.00           H
ATOM    645 2HB  TYR A  70      40.338  46.232  30.865  0.00  0.00           H
ATOM    646  CG  TYR A  70      39.034  46.565  29.246  0.00  0.00           C
ATOM    647  CD1 TYR A  70      38.447  45.330  28.900  0.00  0.00           C
ATOM    648  HD1 TYR A  70      38.408  44.483  29.554  0.00  0.00           H
ATOM    649  CE1 TYR A  70      37.778  45.153  27.675  0.00  0.00           C
ATOM    650  HE1 TYR A  70      37.356  44.186  27.448  0.00  0.00           H
ATOM    651  CZ  TYR A  70      37.758  46.186  26.773  0.00  0.00           C
ATOM    652  OH  TYR A  70      37.190  45.947  25.519  0.00  0.00           O
ATOM    653  HH  TYR A  70      37.610  46.561  24.929  0.00  0.00           H
ATOM    654  CD2 TYR A  70      39.103  47.569  28.339  0.00  0.00           C
ATOM    655  HD2 TYR A  70      39.736  48.431  28.498  0.00  0.00           H
ATOM    656  CE2 TYR A  70      38.425  47.417  27.088  0.00  0.00           C
ATOM    657  HE2 TYR A  70      38.641  48.185  26.364  0.00  0.00           H
ATOM    658  C   TYR A  70      38.881  46.663  33.051  0.00  0.00           C
ATOM    659  O   TYR A  70      39.165  47.675  33.663  0.00  0.00           O
ATOM    660  N   GLY A  71      39.016  45.413  33.481  0.00  0.00           N
ATOM    661  H   GLY A  71      38.771  44.621  32.932  0.00  0.00           H
ATOM    662  CA  GLY A  71      39.519  45.137  34.829  0.00  0.00           C
ATOM    663 1HA  GLY A  71      40.026  45.961  35.293  0.00  0.00           H
ATOM    664 2HA  GLY A  71      38.726  44.685  35.418  0.00  0.00           H
ATOM    665  C   GLY A  71      40.591  44.180  34.705  0.00  0.00           C
ATOM    666  O   GLY A  71      40.776  43.496  33.648  0.00  0.00           O
ATOM    667  N   TYR A  72      41.349  44.038  35.788  0.00  0.00           N
ATOM    668  H   TYR A  72      41.062  44.645  36.529  0.00  0.00           H
ATOM    669  CA  TYR A  72      42.621  43.390  35.871  0.00  0.00           C
ATOM    670  HA  TYR A  72      42.685  42.557  35.187  0.00  0.00           H
ATOM    671  CB  TYR A  72      43.817  44.298  35.530  0.00  0.00           C
ATOM    672 1HB  TYR A  72      44.182  44.984  36.320  0.00  0.00           H
ATOM    673 2HB  TYR A  72      44.525  43.446  35.416  0.00  0.00           H
ATOM    674  CG  TYR A  72      43.831  45.107  34.240  0.00  0.00           C
ATOM    675  CD1 TYR A  72      43.219  46.396  34.320  0.00  0.00           C
ATOM    676  HD1 TYR A  72      42.873  46.793  35.262  0.00  0.00           H
ATOM    677  CE1 TYR A  72      43.024  47.098  33.118  0.00  0.00           C
ATOM    678  HE1 TYR A  72      42.454  47.999  33.229  0.00  0.00           H
ATOM    679  CZ  TYR A  72      43.369  46.535  31.855  0.00  0.00           C
ATOM    680  OH  TYR A  72      43.048  47.238  30.704  0.00  0.00           O
ATOM    681  HH  TYR A  72      43.026  48.186  30.883  0.00  0.00           H
ATOM    682  CD2 TYR A  72      44.201  44.566  33.033  0.00  0.00           C
ATOM    683  HD2 TYR A  72      44.618  43.570  33.031  0.00  0.00           H
ATOM    684  CE2 TYR A  72      44.085  45.287  31.879  0.00  0.00           C
ATOM    685  HE2 TYR A  72      44.480  44.881  30.961  0.00  0.00           H
ATOM    686  C   TYR A  72      42.838  42.752  37.247  0.00  0.00           C
ATOM    687  O   TYR A  72      42.688  43.404  38.266  0.00  0.00           O
ATOM    688  N   TRP A  73      43.311  41.495  37.295  0.00  0.00           N
ATOM    689  H   TRP A  73      43.365  41.008  36.427  0.00  0.00           H
ATOM    690  CA  TRP A  73      43.698  40.827  38.541  0.00  0.00           C
ATOM    691  HA  TRP A  73      43.507  41.438  39.410  0.00  0.00           H
ATOM    692  CB  TRP A  73      43.098  39.432  38.837  0.00  0.00           C
ATOM    693 1HB  TRP A  73      43.098  38.965  37.828  0.00  0.00           H
ATOM    694 2HB  TRP A  73      43.689  38.885  39.598  0.00  0.00           H
ATOM    695  CG  TRP A  73      41.764  39.437  39.302  0.00  0.00           C
ATOM    696  CD1 TRP A  73      40.601  39.350  38.533  0.00  0.00           C
ATOM    697  HD1 TRP A  73      40.631  39.204  37.458  0.00  0.00           H
ATOM    698  NE1 TRP A  73      39.450  39.507  39.263  0.00  0.00           N
ATOM    699  HE1 TRP A  73      38.519  39.286  39.090  0.00  0.00           H
ATOM    700  CE2 TRP A  73      39.806  39.829  40.515  0.00  0.00           C
ATOM    701  CD2 TRP A  73      41.222  39.862  40.575  0.00  0.00           C
ATOM    702  CE3 TRP A  73      41.799  40.133  41.765  0.00  0.00           C
ATOM    703  HE3 TRP A  73      42.871  40.167  41.873  0.00  0.00           H
ATOM    704  CZ3 TRP A  73      41.024  40.331  42.916  0.00  0.00           C
ATOM    705  HZ3 TRP A  73      41.515  40.712  43.799  0.00  0.00           H
ATOM    706  CZ2 TRP A  73      39.013  39.963  41.608  0.00  0.00           C
ATOM    707  HZ2 TRP A  73      37.949  39.834  41.536  0.00  0.00           H
ATOM    708  CH2 TRP A  73      39.664  40.362  42.831  0.00  0.00           C
ATOM    709  HH2 TRP A  73      39.081  40.680  43.682  0.00  0.00           H
ATOM    710  C   TRP A  73      45.194  40.758  38.468  0.00  0.00           C
ATOM    711  O   TRP A  73      45.671  40.190  37.499  0.00  0.00           O
ATOM    712  N   PHE A  74      45.896  41.462  39.455  0.00  0.00           N
ATOM    713  H   PHE A  74      45.362  41.989  40.113  0.00  0.00           H
ATOM    714  CA  PHE A  74      47.332  41.467  39.637  0.00  0.00           C
ATOM    715  HA  PHE A  74      47.735  40.813  38.880  0.00  0.00           H
ATOM    716  CB  PHE A  74      47.968  42.866  39.454  0.00  0.00           C
ATOM    717 1HB  PHE A  74      47.417  43.645  40.033  0.00  0.00           H
ATOM    718 2HB  PHE A  74      49.064  42.979  39.579  0.00  0.00           H
ATOM    719  CG  PHE A  74      47.845  43.326  38.031  0.00  0.00           C
ATOM    720  CD1 PHE A  74      48.997  43.094  37.218  0.00  0.00           C
ATOM    721  HD1 PHE A  74      49.864  42.683  37.709  0.00  0.00           H
ATOM    722  CE1 PHE A  74      49.169  43.658  35.928  0.00  0.00           C
ATOM    723  HE1 PHE A  74      50.109  43.450  35.433  0.00  0.00           H
ATOM    724  CZ  PHE A  74      48.136  44.392  35.363  0.00  0.00           C
ATOM    725  HZ  PHE A  74      48.232  44.890  34.416  0.00  0.00           H
ATOM    726  CD2 PHE A  74      46.831  44.113  37.527  0.00  0.00           C
ATOM    727  HD2 PHE A  74      45.904  44.267  38.053  0.00  0.00           H
ATOM    728  CE2 PHE A  74      47.024  44.673  36.191  0.00  0.00           C
ATOM    729  HE2 PHE A  74      46.205  45.253  35.814  0.00  0.00           H
ATOM    730  C   PHE A  74      47.822  40.750  40.927  0.00  0.00           C
ATOM    731  O   PHE A  74      47.171  40.846  41.977  0.00  0.00           O
ATOM    732  N   LYS A  75      49.021  40.159  40.922  0.00  0.00           N
ATOM    733  H   LYS A  75      49.521  40.005  40.080  0.00  0.00           H
ATOM    734  CA  LYS A  75      49.655  39.571  42.074  0.00  0.00           C
ATOM    735  HA  LYS A  75      48.966  39.110  42.763  0.00  0.00           H
ATOM    736  CB  LYS A  75      50.672  38.485  41.652  0.00  0.00           C
ATOM    737 1HB  LYS A  75      51.636  38.973  41.382  0.00  0.00           H
ATOM    738 2HB  LYS A  75      50.925  37.963  42.596  0.00  0.00           H
ATOM    739  CG  LYS A  75      50.412  37.631  40.443  0.00  0.00           C
ATOM    740 1HG  LYS A  75      49.561  36.959  40.683  0.00  0.00           H
ATOM    741 2HG  LYS A  75      50.148  38.279  39.584  0.00  0.00           H
ATOM    742  CD  LYS A  75      51.578  36.754  39.979  0.00  0.00           C
ATOM    743 1HD  LYS A  75      51.326  36.131  39.105  0.00  0.00           H
ATOM    744 2HD  LYS A  75      52.407  37.467  39.759  0.00  0.00           H
ATOM    745  CE  LYS A  75      52.092  35.938  41.153  0.00  0.00           C
ATOM    746 1HE  LYS A  75      52.608  36.568  41.915  0.00  0.00           H
ATOM    747 2HE  LYS A  75      51.347  35.282  41.646  0.00  0.00           H
ATOM    748  NZ  LYS A  75      53.084  34.976  40.698  0.00  0.00           N
ATOM    749 1HZ  LYS A  75      53.881  34.740  41.314  0.00  0.00           H
ATOM    750 2HZ  LYS A  75      53.551  35.402  39.864  0.00  0.00           H
ATOM    751 3HZ  LYS A  75      52.598  34.131  40.336  0.00  0.00           H
ATOM    752  C   LYS A  75      50.416  40.717  42.777  0.00  0.00           C
ATOM    753  O   LYS A  75      51.152  41.454  42.167  0.00  0.00           O
ATOM    754  N   GLY A  76      50.209  40.829  44.103  0.00  0.00           N
ATOM    755  H   GLY A  76      49.434  40.298  44.447  0.00  0.00           H
ATOM    756  CA  GLY A  76      51.007  41.632  45.048  0.00  0.00           C
ATOM    757 1HA  GLY A  76      50.510  42.589  45.067  0.00  0.00           H
ATOM    758 2HA  GLY A  76      50.943  41.162  46.020  0.00  0.00           H
ATOM    759  C   GLY A  76      52.494  41.884  44.764  0.00  0.00           C
ATOM    760  O   GLY A  76      53.267  40.937  44.762  0.00  0.00           O
ATOM    761  N   ARG A  77      52.982  43.130  44.710  0.00  0.00           N
ATOM    762  H   ARG A  77      52.456  43.920  45.034  0.00  0.00           H
ATOM    763  CA  ARG A  77      54.359  43.433  44.277  0.00  0.00           C
ATOM    764  HA  ARG A  77      54.500  44.492  44.431  0.00  0.00           H
ATOM    765  CB  ARG A  77      55.522  42.769  45.083  0.00  0.00           C
ATOM    766 1HB  ARG A  77      55.316  41.679  45.104  0.00  0.00           H
ATOM    767 2HB  ARG A  77      56.458  43.002  44.538  0.00  0.00           H
ATOM    768  CG  ARG A  77      55.668  43.284  46.558  0.00  0.00           C
ATOM    769 1HG  ARG A  77      54.713  43.212  47.108  0.00  0.00           H
ATOM    770 2HG  ARG A  77      56.386  42.588  47.060  0.00  0.00           H
ATOM    771  CD  ARG A  77      56.103  44.794  46.716  0.00  0.00           C
ATOM    772 1HD  ARG A  77      57.055  44.980  46.181  0.00  0.00           H
ATOM    773 2HD  ARG A  77      55.397  45.515  46.234  0.00  0.00           H
ATOM    774  NE  ARG A  77      56.277  45.133  48.159  0.00  0.00           N
ATOM    775  HE  ARG A  77      57.174  44.880  48.532  0.00  0.00           H
ATOM    776  CZ  ARG A  77      55.255  45.253  48.989  0.00  0.00           C
ATOM    777  NH1 ARG A  77      55.620  45.244  50.277  0.00  0.00           N
ATOM    778 1HH1 ARG A  77      56.479  44.871  50.635  0.00  0.00           H
ATOM    779 2HH1 ARG A  77      54.961  45.369  51.020  0.00  0.00           H
ATOM    780  NH2 ARG A  77      54.032  45.537  48.654  0.00  0.00           N
ATOM    781 1HH2 ARG A  77      53.785  45.690  47.699  0.00  0.00           H
ATOM    782 2HH2 ARG A  77      53.468  45.863  49.415  0.00  0.00           H
ATOM    783  C   ARG A  77      54.546  43.282  42.795  0.00  0.00           C
ATOM    784  O   ARG A  77      55.622  43.029  42.287  0.00  0.00           O
ATOM    785  N   THR A  78      53.503  43.475  42.009  0.00  0.00           N
ATOM    786  H   THR A  78      52.587  43.645  42.380  0.00  0.00           H
ATOM    787  CA  THR A  78      53.451  43.653  40.496  0.00  0.00           C
ATOM    788  HA  THR A  78      54.444  43.648  40.069  0.00  0.00           H
ATOM    789  CB  THR A  78      52.633  42.671  39.777  0.00  0.00           C
ATOM    790  HB  THR A  78      51.540  42.804  39.953  0.00  0.00           H
ATOM    791  OG1 THR A  78      52.941  41.323  40.211  0.00  0.00           O
ATOM    792  HG1 THR A  78      52.640  41.322  41.123  0.00  0.00           H
ATOM    793  CG2 THR A  78      52.937  42.715  38.267  0.00  0.00           C
ATOM    794 1HG2 THR A  78      52.793  43.727  37.836  0.00  0.00           H
ATOM    795 2HG2 THR A  78      52.311  42.007  37.685  0.00  0.00           H
ATOM    796 3HG2 THR A  78      54.013  42.510  38.044  0.00  0.00           H
ATOM    797  C   THR A  78      52.883  45.039  40.262  0.00  0.00           C
ATOM    798  O   THR A  78      51.874  45.451  40.806  0.00  0.00           O
ATOM    799  N   SER A  79      53.559  45.762  39.378  0.00  0.00           N
ATOM    800  H   SER A  79      54.344  45.397  38.865  0.00  0.00           H
ATOM    801  CA  SER A  79      53.133  47.058  38.912  0.00  0.00           C
ATOM    802  HA  SER A  79      52.564  47.633  39.638  0.00  0.00           H
ATOM    803  CB  SER A  79      54.313  47.976  38.586  0.00  0.00           C
ATOM    804 1HB  SER A  79      54.783  48.344  39.528  0.00  0.00           H
ATOM    805 2HB  SER A  79      55.125  47.526  37.976  0.00  0.00           H
ATOM    806  OG  SER A  79      53.890  49.249  37.988  0.00  0.00           O
ATOM    807  HG1 SER A  79      53.239  49.664  38.559  0.00  0.00           H
ATOM    808  C   SER A  79      52.453  46.912  37.575  0.00  0.00           C
ATOM    809  O   SER A  79      52.943  46.090  36.789  0.00  0.00           O
ATOM    810  N   PRO A  80      51.372  47.524  37.181  0.00  0.00           N
ATOM    811  CD  PRO A  80      50.392  48.124  38.093  0.00  0.00           C
ATOM    812 1HD  PRO A  80      50.680  49.182  38.242  0.00  0.00           H
ATOM    813 2HD  PRO A  80      50.263  47.571  39.049  0.00  0.00           H
ATOM    814  CA  PRO A  80      50.753  47.395  35.837  0.00  0.00           C
ATOM    815  HA  PRO A  80      50.527  46.352  35.722  0.00  0.00           H
ATOM    816  CB  PRO A  80      49.431  48.117  35.867  0.00  0.00           C
ATOM    817 1HB  PRO A  80      49.588  49.199  35.658  0.00  0.00           H
ATOM    818 2HB  PRO A  80      48.672  47.556  35.294  0.00  0.00           H
ATOM    819  CG  PRO A  80      49.032  48.071  37.384  0.00  0.00           C
ATOM    820 1HG  PRO A  80      48.474  49.025  37.492  0.00  0.00           H
ATOM    821 2HG  PRO A  80      48.498  47.128  37.636  0.00  0.00           H
ATOM    822  C   PRO A  80      51.574  47.811  34.647  0.00  0.00           C
ATOM    823  O   PRO A  80      51.321  47.364  33.541  0.00  0.00           O
ATOM    824  N   LYS A  81      52.434  48.795  34.856  0.00  0.00           N
ATOM    825  H   LYS A  81      52.510  49.088  35.803  0.00  0.00           H
ATOM    826  CA  LYS A  81      53.347  49.196  33.867  0.00  0.00           C
ATOM    827  HA  LYS A  81      52.754  49.547  33.037  0.00  0.00           H
ATOM    828  CB  LYS A  81      54.115  50.514  34.310  0.00  0.00           C
ATOM    829 1HB  LYS A  81      54.796  50.196  35.136  0.00  0.00           H
ATOM    830 2HB  LYS A  81      54.699  50.868  33.432  0.00  0.00           H
ATOM    831  CG  LYS A  81      53.240  51.731  34.781  0.00  0.00           C
ATOM    832 1HG  LYS A  81      52.673  51.554  35.722  0.00  0.00           H
ATOM    833 2HG  LYS A  81      53.899  52.598  35.007  0.00  0.00           H
ATOM    834  CD  LYS A  81      52.209  52.180  33.745  0.00  0.00           C
ATOM    835 1HD  LYS A  81      52.682  52.069  32.756  0.00  0.00           H
ATOM    836 2HD  LYS A  81      51.332  51.500  33.834  0.00  0.00           H
ATOM    837  CE  LYS A  81      51.539  53.535  33.895  0.00  0.00           C
ATOM    838 1HE  LYS A  81      50.855  53.726  33.043  0.00  0.00           H
ATOM    839 2HE  LYS A  81      51.048  53.632  34.882  0.00  0.00           H
ATOM    840  NZ  LYS A  81      52.496  54.571  33.727  0.00  0.00           N
ATOM    841 1HZ  LYS A  81      53.242  54.655  34.454  0.00  0.00           H
ATOM    842 2HZ  LYS A  81      51.948  55.463  33.699  0.00  0.00           H
ATOM    843 3HZ  LYS A  81      53.059  54.504  32.858  0.00  0.00           H
ATOM    844  C   LYS A  81      54.341  48.156  33.371  0.00  0.00           C
ATOM    845  O   LYS A  81      54.675  48.085  32.186  0.00  0.00           O
ATOM    846  N   THR A  82      55.037  47.362  34.276  0.00  0.00           N
ATOM    847  H   THR A  82      54.839  47.354  35.246  0.00  0.00           H
ATOM    848  CA  THR A  82      56.076  46.420  33.965  0.00  0.00           C
ATOM    849  HA  THR A  82      56.478  46.639  32.987  0.00  0.00           H
ATOM    850  CB  THR A  82      57.194  46.465  35.009  0.00  0.00           C
ATOM    851  HB  THR A  82      57.801  45.547  34.888  0.00  0.00           H
ATOM    852  OG1 THR A  82      56.693  46.616  36.318  0.00  0.00           O
ATOM    853  HG1 THR A  82      57.409  46.867  36.912  0.00  0.00           H
ATOM    854  CG2 THR A  82      58.017  47.763  34.678  0.00  0.00           C
ATOM    855 1HG2 THR A  82      58.909  47.701  35.336  0.00  0.00           H
ATOM    856 2HG2 THR A  82      57.443  48.666  34.986  0.00  0.00           H
ATOM    857 3HG2 THR A  82      58.346  47.837  33.628  0.00  0.00           H
ATOM    858  C   THR A  82      55.539  44.964  33.848  0.00  0.00           C
ATOM    859  O   THR A  82      55.920  44.217  32.983  0.00  0.00           O
ATOM    860  N   GLY A  83      54.643  44.650  34.788  0.00  0.00           N
ATOM    861  H   GLY A  83      54.455  45.317  35.504  0.00  0.00           H
ATOM    862  CA  GLY A  83      53.885  43.394  34.890  0.00  0.00           C
ATOM    863 1HA  GLY A  83      54.537  42.552  35.062  0.00  0.00           H
ATOM    864 2HA  GLY A  83      53.221  43.624  35.712  0.00  0.00           H
ATOM    865  C   GLY A  83      52.854  43.156  33.842  0.00  0.00           C
ATOM    866  O   GLY A  83      52.480  43.978  33.015  0.00  0.00           O
ATOM    867  N   ALA A  84      52.106  42.063  34.050  0.00  0.00           N
ATOM    868  H   ALA A  84      52.286  41.462  34.830  0.00  0.00           H
ATOM    869  CA  ALA A  84      51.139  41.438  33.205  0.00  0.00           C
ATOM    870  HA  ALA A  84      50.787  42.259  32.601  0.00  0.00           H
ATOM    871  CB  ALA A  84      51.884  40.362  32.464  0.00  0.00           C
ATOM    872 1HB  ALA A  84      52.290  39.544  33.101  0.00  0.00           H
ATOM    873 2HB  ALA A  84      52.803  40.778  31.984  0.00  0.00           H
ATOM    874 3HB  ALA A  84      51.286  39.943  31.622  0.00  0.00           H
ATOM    875  C   ALA A  84      50.070  40.768  34.128  0.00  0.00           C
ATOM    876  O   ALA A  84      50.484  40.315  35.228  0.00  0.00           O
ATOM    877  N   PRO A  85      48.782  40.716  33.791  0.00  0.00           N
ATOM    878  CD  PRO A  85      48.228  41.475  32.615  0.00  0.00           C
ATOM    879 1HD  PRO A  85      48.760  41.188  31.685  0.00  0.00           H
ATOM    880 2HD  PRO A  85      48.303  42.582  32.746  0.00  0.00           H
ATOM    881  CA  PRO A  85      47.773  40.368  34.749  0.00  0.00           C
ATOM    882  HA  PRO A  85      48.081  40.641  35.746  0.00  0.00           H
ATOM    883  CB  PRO A  85      46.535  41.127  34.202  0.00  0.00           C
ATOM    884 1HB  PRO A  85      45.558  40.635  34.397  0.00  0.00           H
ATOM    885 2HB  PRO A  85      46.574  42.111  34.725  0.00  0.00           H
ATOM    886  CG  PRO A  85      46.783  41.230  32.660  0.00  0.00           C
ATOM    887 1HG  PRO A  85      46.564  40.221  32.261  0.00  0.00           H
ATOM    888 2HG  PRO A  85      46.152  42.018  32.209  0.00  0.00           H
ATOM    889  C   PRO A  85      47.527  38.904  34.643  0.00  0.00           C
ATOM    890  O   PRO A  85      47.670  38.356  33.525  0.00  0.00           O
ATOM    891  N   VAL A  86      47.209  38.211  35.716  0.00  0.00           N
ATOM    892  H   VAL A  86      46.943  38.578  36.598  0.00  0.00           H
ATOM    893  CA  VAL A  86      46.982  36.758  35.604  0.00  0.00           C
ATOM    894  HA  VAL A  86      47.711  36.281  34.966  0.00  0.00           H
ATOM    895  CB  VAL A  86      47.078  36.059  36.968  0.00  0.00           C
ATOM    896  HB  VAL A  86      46.727  35.018  36.853  0.00  0.00           H
ATOM    897  CG1 VAL A  86      48.627  35.885  37.203  0.00  0.00           C
ATOM    898 1HG1 VAL A  86      48.965  34.826  37.138  0.00  0.00           H
ATOM    899 2HG1 VAL A  86      48.904  36.002  38.276  0.00  0.00           H
ATOM    900 3HG1 VAL A  86      49.234  36.584  36.597  0.00  0.00           H
ATOM    901  CG2 VAL A  86      46.247  36.868  38.024  0.00  0.00           C
ATOM    902 1HG2 VAL A  86      45.192  36.876  37.665  0.00  0.00           H
ATOM    903 2HG2 VAL A  86      46.447  37.954  38.169  0.00  0.00           H
ATOM    904 3HG2 VAL A  86      46.302  36.467  39.058  0.00  0.00           H
ATOM    905  C   VAL A  86      45.662  36.535  34.949  0.00  0.00           C
ATOM    906  O   VAL A  86      45.442  35.506  34.428  0.00  0.00           O
ATOM    907  N   ALA A  87      44.703  37.528  35.137  0.00  0.00           N
ATOM    908  H   ALA A  87      44.914  38.392  35.595  0.00  0.00           H
ATOM    909  CA  ALA A  87      43.475  37.422  34.490  0.00  0.00           C
ATOM    910  HA  ALA A  87      43.673  37.029  33.511  0.00  0.00           H
ATOM    911  CB  ALA A  87      42.482  36.554  35.324  0.00  0.00           C
ATOM    912 1HB  ALA A  87      42.450  36.823  36.402  0.00  0.00           H
ATOM    913 2HB  ALA A  87      42.788  35.494  35.219  0.00  0.00           H
ATOM    914 3HB  ALA A  87      41.406  36.591  35.038  0.00  0.00           H
ATOM    915  C   ALA A  87      42.832  38.850  34.325  0.00  0.00           C
ATOM    916  O   ALA A  87      42.904  39.763  35.126  0.00  0.00           O
ATOM    917  N   THR A  88      42.124  39.063  33.194  0.00  0.00           N
ATOM    918  H   THR A  88      41.904  38.391  32.491  0.00  0.00           H
ATOM    919  CA  THR A  88      41.578  40.347  32.761  0.00  0.00           C
ATOM    920  HA  THR A  88      41.170  40.826  33.635  0.00  0.00           H
ATOM    921  CB  THR A  88      42.650  41.288  32.115  0.00  0.00           C
ATOM    922  HB  THR A  88      43.320  41.614  32.946  0.00  0.00           H
ATOM    923  OG1 THR A  88      42.068  42.505  31.619  0.00  0.00           O
ATOM    924  HG1 THR A  88      41.709  42.963  32.383  0.00  0.00           H
ATOM    925  CG2 THR A  88      43.427  40.646  30.940  0.00  0.00           C
ATOM    926 1HG2 THR A  88      42.712  40.458  30.110  0.00  0.00           H
ATOM    927 2HG2 THR A  88      44.041  39.742  31.142  0.00  0.00           H
ATOM    928 3HG2 THR A  88      44.172  41.276  30.419  0.00  0.00           H
ATOM    929  C   THR A  88      40.475  40.061  31.795  0.00  0.00           C
ATOM    930  O   THR A  88      40.320  38.918  31.399  0.00  0.00           O
ATOM    931  N   ASN A  89      39.558  40.946  31.426  0.00  0.00           N
ATOM    932  H   ASN A  89      39.600  41.856  31.814  0.00  0.00           H
ATOM    933  CA  ASN A  89      38.452  40.845  30.466  0.00  0.00           C
ATOM    934  HA  ASN A  89      38.323  39.799  30.199  0.00  0.00           H
ATOM    935  CB  ASN A  89      37.155  41.329  31.074  0.00  0.00           C
ATOM    936 1HB  ASN A  89      36.329  40.834  30.517  0.00  0.00           H
ATOM    937 2HB  ASN A  89      37.023  40.821  32.055  0.00  0.00           H
ATOM    938  CG  ASN A  89      37.003  42.835  31.209  0.00  0.00           C
ATOM    939  OD1 ASN A  89      37.880  43.512  31.765  0.00  0.00           O
ATOM    940  ND2 ASN A  89      35.902  43.408  30.659  0.00  0.00           N
ATOM    941 1HD2 ASN A  89      35.761  44.381  30.838  0.00  0.00           H
ATOM    942 2HD2 ASN A  89      35.270  42.887  30.092  0.00  0.00           H
ATOM    943  C   ASN A  89      38.956  41.536  29.170  0.00  0.00           C
ATOM    944  O   ASN A  89      38.240  41.611  28.138  0.00  0.00           O
ATOM    945  N   ASN A  90      40.230  41.928  29.166  0.00  0.00           N
ATOM    946  H   ASN A  90      40.837  41.890  29.958  0.00  0.00           H
ATOM    947  CA  ASN A  90      40.860  42.601  28.019  0.00  0.00           C
ATOM    948  HA  ASN A  90      40.104  42.898  27.311  0.00  0.00           H
ATOM    949  CB  ASN A  90      41.666  43.822  28.463  0.00  0.00           C
ATOM    950 1HB  ASN A  90      41.089  44.438  29.193  0.00  0.00           H
ATOM    951 2HB  ASN A  90      42.565  43.558  29.067  0.00  0.00           H
ATOM    952  CG  ASN A  90      42.153  44.752  27.380  0.00  0.00           C
ATOM    953  OD1 ASN A  90      42.159  44.437  26.176  0.00  0.00           O
ATOM    954  ND2 ASN A  90      42.547  45.966  27.764  0.00  0.00           N
ATOM    955 1HD2 ASN A  90      42.912  46.574  27.057  0.00  0.00           H
ATOM    956 2HD2 ASN A  90      42.683  46.287  28.701  0.00  0.00           H
ATOM    957  C   ASN A  90      41.820  41.685  27.259  0.00  0.00           C
ATOM    958  O   ASN A  90      42.989  41.481  27.631  0.00  0.00           O
ATOM    959  N   GLN A  91      41.408  41.332  26.048  0.00  0.00           N
ATOM    960  H   GLN A  91      40.472  41.444  25.726  0.00  0.00           H
ATOM    961  CA  GLN A  91      42.218  40.500  25.240  0.00  0.00           C
ATOM    962  HA  GLN A  91      42.760  39.861  25.919  0.00  0.00           H
ATOM    963  CB  GLN A  91      41.363  39.633  24.320  0.00  0.00           C
ATOM    964 1HB  GLN A  91      40.996  40.131  23.392  0.00  0.00           H
ATOM    965 2HB  GLN A  91      42.072  38.891  23.890  0.00  0.00           H
ATOM    966  CG  GLN A  91      40.168  38.935  24.997  0.00  0.00           C
ATOM    967 1HG  GLN A  91      39.282  39.605  25.029  0.00  0.00           H
ATOM    968 2HG  GLN A  91      39.796  38.109  24.349  0.00  0.00           H
ATOM    969  CD  GLN A  91      40.423  38.353  26.438  0.00  0.00           C
ATOM    970  OE1 GLN A  91      40.121  39.027  27.468  0.00  0.00           O
ATOM    971  NE2 GLN A  91      41.060  37.148  26.592  0.00  0.00           N
ATOM    972 1HE2 GLN A  91      40.951  36.688  27.479  0.00  0.00           H
ATOM    973 2HE2 GLN A  91      41.483  36.733  25.787  0.00  0.00           H
ATOM    974  C   GLN A  91      43.235  41.179  24.354  0.00  0.00           C
ATOM    975  O   GLN A  91      43.888  40.530  23.544  0.00  0.00           O
ATOM    976  N   SER A  92      43.401  42.471  24.536  0.00  0.00           N
ATOM    977  H   SER A  92      42.876  43.082  25.133  0.00  0.00           H
ATOM    978  CA  SER A  92      44.429  43.246  23.848  0.00  0.00           C
ATOM    979  HA  SER A  92      44.773  42.717  22.976  0.00  0.00           H
ATOM    980  CB  SER A  92      44.074  44.714  23.438  0.00  0.00           C
ATOM    981 1HB  SER A  92      43.719  45.321  24.298  0.00  0.00           H
ATOM    982 2HB  SER A  92      44.957  45.224  22.999  0.00  0.00           H
ATOM    983  OG  SER A  92      43.011  44.783  22.477  0.00  0.00           O
ATOM    984  HG1 SER A  92      43.340  44.312  21.717  0.00  0.00           H
ATOM    985  C   SER A  92      45.656  43.345  24.694  0.00  0.00           C
ATOM    986  O   SER A  92      46.663  43.905  24.268  0.00  0.00           O
ATOM    987  N   ARG A  93      45.620  42.774  25.894  0.00  0.00           N
ATOM    988  H   ARG A  93      44.768  42.304  26.117  0.00  0.00           H
ATOM    989  CA  ARG A  93      46.758  42.612  26.783  0.00  0.00           C
ATOM    990  HA  ARG A  93      47.576  43.177  26.362  0.00  0.00           H
ATOM    991  CB  ARG A  93      46.483  43.073  28.232  0.00  0.00           C
ATOM    992 1HB  ARG A  93      45.643  42.497  28.670  0.00  0.00           H
ATOM    993 2HB  ARG A  93      47.324  42.923  28.952  0.00  0.00           H
ATOM    994  CG  ARG A  93      46.187  44.569  28.364  0.00  0.00           C
ATOM    995 1HG  ARG A  93      45.251  44.772  27.790  0.00  0.00           H
ATOM    996 2HG  ARG A  93      45.894  44.924  29.376  0.00  0.00           H
ATOM    997  CD  ARG A  93      47.315  45.538  27.956  0.00  0.00           C
ATOM    998 1HD  ARG A  93      47.782  45.256  26.988  0.00  0.00           H
ATOM    999 2HD  ARG A  93      46.918  46.569  27.844  0.00  0.00           H
ATOM   1000  NE  ARG A  93      48.403  45.576  29.045  0.00  0.00           N
ATOM   1001  HE  ARG A  93      48.098  45.299  29.962  0.00  0.00           H
ATOM   1002  CZ  ARG A  93      49.703  45.569  28.780  0.00  0.00           C
ATOM   1003  NH1 ARG A  93      50.592  45.109  29.625  0.00  0.00           N
ATOM   1004 1HH1 ARG A  93      50.338  44.357  30.234  0.00  0.00           H
ATOM   1005 2HH1 ARG A  93      51.563  45.272  29.483  0.00  0.00           H
ATOM   1006  NH2 ARG A  93      50.174  46.186  27.735  0.00  0.00           N
ATOM   1007 1HH2 ARG A  93      49.559  46.791  27.219  0.00  0.00           H
ATOM   1008 2HH2 ARG A  93      51.074  46.629  27.735  0.00  0.00           H
ATOM   1009  C   ARG A  93      47.065  41.149  26.899  0.00  0.00           C
ATOM   1010  O   ARG A  93      46.229  40.297  27.032  0.00  0.00           O
ATOM   1011  N   GLU A  94      48.369  40.841  26.851  0.00  0.00           N
ATOM   1012  H   GLU A  94      49.046  41.558  26.655  0.00  0.00           H
ATOM   1013  CA  GLU A  94      48.791  39.458  27.038  0.00  0.00           C
ATOM   1014  HA  GLU A  94      48.143  38.743  26.555  0.00  0.00           H
ATOM   1015  CB  GLU A  94      50.275  39.204  26.612  0.00  0.00           C
ATOM   1016 1HB  GLU A  94      50.216  39.583  25.569  0.00  0.00           H
ATOM   1017 2HB  GLU A  94      50.885  39.970  27.131  0.00  0.00           H
ATOM   1018  CG  GLU A  94      50.767  37.777  26.666  0.00  0.00           C
ATOM   1019 1HG  GLU A  94      50.831  37.420  27.717  0.00  0.00           H
ATOM   1020 2HG  GLU A  94      49.967  37.125  26.251  0.00  0.00           H
ATOM   1021  CD  GLU A  94      51.992  37.544  25.850  0.00  0.00           C
ATOM   1022  OE1 GLU A  94      51.987  36.730  24.907  0.00  0.00           O
ATOM   1023  OE2 GLU A  94      53.076  38.150  26.239  0.00  0.00           O
ATOM   1024  C   GLU A  94      48.788  39.033  28.528  0.00  0.00           C
ATOM   1025  O   GLU A  94      49.433  39.717  29.326  0.00  0.00           O
ATOM   1026  N   VAL A  95      48.142  37.938  28.886  0.00  0.00           N
ATOM   1027  H   VAL A  95      47.821  37.349  28.146  0.00  0.00           H
ATOM   1028  CA  VAL A  95      48.215  37.369  30.249  0.00  0.00           C
ATOM   1029  HA  VAL A  95      48.033  38.228  30.879  0.00  0.00           H
ATOM   1030  CB  VAL A  95      47.056  36.360  30.321  0.00  0.00           C
ATOM   1031  HB  VAL A  95      47.081  35.784  29.375  0.00  0.00           H
ATOM   1032  CG1 VAL A  95      47.040  35.432  31.574  0.00  0.00           C
ATOM   1033 1HG1 VAL A  95      46.067  34.908  31.639  0.00  0.00           H
ATOM   1034 2HG1 VAL A  95      47.148  36.035  32.509  0.00  0.00           H
ATOM   1035 3HG1 VAL A  95      47.846  34.665  31.515  0.00  0.00           H
ATOM   1036  CG2 VAL A  95      45.763  37.202  30.498  0.00  0.00           C
ATOM   1037 1HG2 VAL A  95      44.863  36.567  30.326  0.00  0.00           H
ATOM   1038 2HG2 VAL A  95      45.712  37.948  29.679  0.00  0.00           H
ATOM   1039 3HG2 VAL A  95      45.623  37.754  31.460  0.00  0.00           H
ATOM   1040  C   VAL A  95      49.526  36.843  30.658  0.00  0.00           C
ATOM   1041  O   VAL A  95      50.312  36.271  29.892  0.00  0.00           O
ATOM   1042  N   GLU A  96      49.937  37.054  31.939  0.00  0.00           N
ATOM   1043  H   GLU A  96      49.343  37.467  32.629  0.00  0.00           H
ATOM   1044  CA  GLU A  96      51.133  36.486  32.616  0.00  0.00           C
ATOM   1045  HA  GLU A  96      51.897  37.100  32.164  0.00  0.00           H
ATOM   1046  CB  GLU A  96      51.029  36.748  34.198  0.00  0.00           C
ATOM   1047 1HB  GLU A  96      50.890  37.848  34.224  0.00  0.00           H
ATOM   1048 2HB  GLU A  96      50.134  36.165  34.519  0.00  0.00           H
ATOM   1049  CG  GLU A  96      52.151  36.128  35.061  0.00  0.00           C
ATOM   1050 1HG  GLU A  96      51.814  36.268  36.111  0.00  0.00           H
ATOM   1051 2HG  GLU A  96      52.268  35.030  34.945  0.00  0.00           H
ATOM   1052  CD  GLU A  96      53.476  36.751  34.925  0.00  0.00           C
ATOM   1053  OE1 GLU A  96      54.080  37.115  35.922  0.00  0.00           O
ATOM   1054  OE2 GLU A  96      54.053  36.902  33.823  0.00  0.00           O
ATOM   1055  C   GLU A  96      51.584  35.010  32.292  0.00  0.00           C
ATOM   1056  O   GLU A  96      50.725  34.156  32.066  0.00  0.00           O
ATOM   1057  N   MET A  97      52.930  34.764  32.330  0.00  0.00           N
ATOM   1058  H   MET A  97      53.526  35.516  32.597  0.00  0.00           H
ATOM   1059  CA  MET A  97      53.537  33.510  31.921  0.00  0.00           C
ATOM   1060  HA  MET A  97      53.192  33.158  30.967  0.00  0.00           H
ATOM   1061  CB  MET A  97      55.083  33.692  31.661  0.00  0.00           C
ATOM   1062 1HB  MET A  97      55.543  33.803  32.666  0.00  0.00           H
ATOM   1063 2HB  MET A  97      55.557  32.720  31.390  0.00  0.00           H
ATOM   1064  CG  MET A  97      55.285  34.707  30.527  0.00  0.00           C
ATOM   1065 1HG  MET A  97      55.019  35.716  30.907  0.00  0.00           H
ATOM   1066 2HG  MET A  97      56.394  34.741  30.478  0.00  0.00           H
ATOM   1067  SD  MET A  97      54.469  34.391  28.961  0.00  0.00           S
ATOM   1068  CE  MET A  97      55.143  32.844  28.577  0.00  0.00           C
ATOM   1069 1HE  MET A  97      55.933  32.454  29.253  0.00  0.00           H
ATOM   1070 2HE  MET A  97      55.655  32.862  27.591  0.00  0.00           H
ATOM   1071 3HE  MET A  97      54.424  32.000  28.416  0.00  0.00           H
ATOM   1072  C   MET A  97      53.359  32.349  32.832  0.00  0.00           C
ATOM   1073  O   MET A  97      53.440  31.173  32.344  0.00  0.00           O
ATOM   1074  N   SER A  98      53.136  32.572  34.098  0.00  0.00           N
ATOM   1075  H   SER A  98      53.140  33.503  34.453  0.00  0.00           H
ATOM   1076  CA  SER A  98      52.902  31.541  34.977  0.00  0.00           C
ATOM   1077  HA  SER A  98      52.986  30.589  34.481  0.00  0.00           H
ATOM   1078  CB  SER A  98      53.681  31.564  36.292  0.00  0.00           C
ATOM   1079 1HB  SER A  98      53.208  31.062  37.166  0.00  0.00           H
ATOM   1080 2HB  SER A  98      54.682  31.152  36.057  0.00  0.00           H
ATOM   1081  OG  SER A  98      53.861  32.883  36.806  0.00  0.00           O
ATOM   1082  HG1 SER A  98      54.590  32.845  37.430  0.00  0.00           H
ATOM   1083  C   SER A  98      51.481  31.614  35.495  0.00  0.00           C
ATOM   1084  O   SER A  98      50.848  32.711  35.543  0.00  0.00           O
ATOM   1085  N   THR A  99      51.054  30.464  36.071  0.00  0.00           N
ATOM   1086  H   THR A  99      51.672  29.703  35.964  0.00  0.00           H
ATOM   1087  CA  THR A  99      49.810  30.132  36.770  0.00  0.00           C
ATOM   1088  HA  THR A  99      49.995  29.168  37.215  0.00  0.00           H
ATOM   1089  CB  THR A  99      49.420  30.986  37.910  0.00  0.00           C
ATOM   1090  HB  THR A  99      49.255  32.012  37.513  0.00  0.00           H
ATOM   1091  OG1 THR A  99      50.536  31.157  38.728  0.00  0.00           O
ATOM   1092  HG1 THR A  99      50.835  30.284  39.013  0.00  0.00           H
ATOM   1093  CG2 THR A  99      48.270  30.421  38.789  0.00  0.00           C
ATOM   1094 1HG2 THR A  99      48.524  29.402  39.154  0.00  0.00           H
ATOM   1095 2HG2 THR A  99      47.285  30.403  38.284  0.00  0.00           H
ATOM   1096 3HG2 THR A  99      48.108  31.070  39.680  0.00  0.00           H
ATOM   1097  C   THR A  99      48.611  29.971  35.712  0.00  0.00           C
ATOM   1098  O   THR A  99      47.423  30.283  35.933  0.00  0.00           O
ATOM   1099  N   ARG A 100      48.930  29.370  34.551  0.00  0.00           N
ATOM   1100  H   ARG A 100      49.812  28.937  34.352  0.00  0.00           H
ATOM   1101  CA  ARG A 100      47.891  29.260  33.484  0.00  0.00           C
ATOM   1102  HA  ARG A 100      47.344  30.187  33.608  0.00  0.00           H
ATOM   1103  CB  ARG A 100      48.382  29.252  32.059  0.00  0.00           C
ATOM   1104 1HB  ARG A 100      48.980  28.357  31.778  0.00  0.00           H
ATOM   1105 2HB  ARG A 100      47.465  29.357  31.431  0.00  0.00           H
ATOM   1106  CG  ARG A 100      49.102  30.575  31.658  0.00  0.00           C
ATOM   1107 1HG  ARG A 100      48.478  31.489  31.765  0.00  0.00           H
ATOM   1108 2HG  ARG A 100      49.945  30.702  32.383  0.00  0.00           H
ATOM   1109  CD  ARG A 100      49.704  30.559  30.210  0.00  0.00           C
ATOM   1110 1HD  ARG A 100      50.543  29.850  30.048  0.00  0.00           H
ATOM   1111 2HD  ARG A 100      48.948  30.302  29.431  0.00  0.00           H
ATOM   1112  NE  ARG A 100      50.238  31.953  30.023  0.00  0.00           N
ATOM   1113  HE  ARG A 100      50.221  32.519  30.848  0.00  0.00           H
ATOM   1114  CZ  ARG A 100      50.871  32.443  29.004  0.00  0.00           C
ATOM   1115  NH1 ARG A 100      51.284  33.663  29.163  0.00  0.00           N
ATOM   1116 1HH1 ARG A 100      51.034  34.278  29.923  0.00  0.00           H
ATOM   1117 2HH1 ARG A 100      51.813  34.051  28.413  0.00  0.00           H
ATOM   1118  NH2 ARG A 100      51.010  31.690  27.882  0.00  0.00           N
ATOM   1119 1HH2 ARG A 100      50.815  30.714  27.901  0.00  0.00           H
ATOM   1120 2HH2 ARG A 100      51.564  32.016  27.114  0.00  0.00           H
ATOM   1121  C   ARG A 100      46.926  28.069  33.713  0.00  0.00           C
ATOM   1122  O   ARG A 100      47.250  27.122  34.451  0.00  0.00           O
ATOM   1123  N   ASP A 101      45.730  28.154  33.142  0.00  0.00           N
ATOM   1124  H   ASP A 101      45.448  28.931  32.583  0.00  0.00           H
ATOM   1125  CA  ASP A 101      44.643  27.152  33.076  0.00  0.00           C
ATOM   1126  HA  ASP A 101      43.904  27.582  32.417  0.00  0.00           H
ATOM   1127  CB  ASP A 101      45.050  25.890  32.359  0.00  0.00           C
ATOM   1128 1HB  ASP A 101      45.930  25.502  32.912  0.00  0.00           H
ATOM   1129 2HB  ASP A 101      44.263  25.109  32.265  0.00  0.00           H
ATOM   1130  CG  ASP A 101      45.546  26.217  30.973  0.00  0.00           C
ATOM   1131  OD1 ASP A 101      46.433  25.458  30.413  0.00  0.00           O
ATOM   1132  OD2 ASP A 101      44.767  27.034  30.326  0.00  0.00           O
ATOM   1133  C   ASP A 101      43.882  26.917  34.319  0.00  0.00           C
ATOM   1134  O   ASP A 101      43.393  25.786  34.514  0.00  0.00           O
ATOM   1135  N   ARG A 102      43.714  27.866  35.232  0.00  0.00           N
ATOM   1136  H   ARG A 102      44.175  28.735  35.086  0.00  0.00           H
ATOM   1137  CA  ARG A 102      42.953  27.683  36.479  0.00  0.00           C
ATOM   1138  HA  ARG A 102      42.653  26.652  36.500  0.00  0.00           H
ATOM   1139  CB  ARG A 102      43.999  28.038  37.599  0.00  0.00           C
ATOM   1140 1HB  ARG A 102      44.256  29.108  37.417  0.00  0.00           H
ATOM   1141 2HB  ARG A 102      43.545  28.012  38.611  0.00  0.00           H
ATOM   1142  CG  ARG A 102      45.328  27.290  37.647  0.00  0.00           C
ATOM   1143 1HG  ARG A 102      45.904  27.408  36.716  0.00  0.00           H
ATOM   1144 2HG  ARG A 102      45.922  27.802  38.435  0.00  0.00           H
ATOM   1145  CD  ARG A 102      45.063  25.784  37.979  0.00  0.00           C
ATOM   1146 1HD  ARG A 102      44.360  25.613  38.824  0.00  0.00           H
ATOM   1147 2HD  ARG A 102      44.820  25.208  37.070  0.00  0.00           H
ATOM   1148  NE  ARG A 102      46.432  25.345  38.433  0.00  0.00           N
ATOM   1149  HE  ARG A 102      47.090  26.045  38.702  0.00  0.00           H
ATOM   1150  CZ  ARG A 102      46.929  24.119  38.399  0.00  0.00           C
ATOM   1151  NH1 ARG A 102      48.291  24.041  38.512  0.00  0.00           N
ATOM   1152 1HH1 ARG A 102      48.919  24.822  38.617  0.00  0.00           H
ATOM   1153 2HH1 ARG A 102      48.657  23.155  38.233  0.00  0.00           H
ATOM   1154  NH2 ARG A 102      46.348  22.961  38.148  0.00  0.00           N
ATOM   1155 1HH2 ARG A 102      45.349  22.954  38.200  0.00  0.00           H
ATOM   1156 2HH2 ARG A 102      46.860  22.107  38.120  0.00  0.00           H
ATOM   1157  C   ARG A 102      41.795  28.620  36.677  0.00  0.00           C
ATOM   1158  O   ARG A 102      40.783  28.364  37.393  0.00  0.00           O
ATOM   1159  N   PHE A 103      41.890  29.856  36.162  0.00  0.00           N
ATOM   1160  H   PHE A 103      42.752  30.085  35.714  0.00  0.00           H
ATOM   1161  CA  PHE A 103      41.019  31.016  36.475  0.00  0.00           C
ATOM   1162  HA  PHE A 103      40.586  30.959  37.466  0.00  0.00           H
ATOM   1163  CB  PHE A 103      41.910  32.262  36.574  0.00  0.00           C
ATOM   1164 1HB  PHE A 103      42.338  32.429  35.567  0.00  0.00           H
ATOM   1165 2HB  PHE A 103      41.327  33.195  36.761  0.00  0.00           H
ATOM   1166  CG  PHE A 103      42.939  32.237  37.698  0.00  0.00           C
ATOM   1167  CD1 PHE A 103      42.816  31.502  38.909  0.00  0.00           C
ATOM   1168  HD1 PHE A 103      41.862  31.086  39.172  0.00  0.00           H
ATOM   1169  CE1 PHE A 103      43.821  31.460  39.832  0.00  0.00           C
ATOM   1170  HE1 PHE A 103      43.642  31.003  40.794  0.00  0.00           H
ATOM   1171  CZ  PHE A 103      45.013  32.182  39.608  0.00  0.00           C
ATOM   1172  HZ  PHE A 103      45.743  32.213  40.400  0.00  0.00           H
ATOM   1173  CD2 PHE A 103      44.085  32.963  37.535  0.00  0.00           C
ATOM   1174  HD2 PHE A 103      44.142  33.455  36.579  0.00  0.00           H
ATOM   1175  CE2 PHE A 103      45.114  33.010  38.421  0.00  0.00           C
ATOM   1176  HE2 PHE A 103      46.017  33.558  38.190  0.00  0.00           H
ATOM   1177  C   PHE A 103      39.913  31.288  35.361  0.00  0.00           C
ATOM   1178  O   PHE A 103      40.286  31.468  34.173  0.00  0.00           O
ATOM   1179  N   GLN A 104      38.649  31.548  35.820  0.00  0.00           N
ATOM   1180  H   GLN A 104      38.463  31.280  36.755  0.00  0.00           H
ATOM   1181  CA  GLN A 104      37.534  31.922  35.075  0.00  0.00           C
ATOM   1182  HA  GLN A 104      37.902  32.018  34.063  0.00  0.00           H
ATOM   1183  CB  GLN A 104      36.348  30.859  35.034  0.00  0.00           C
ATOM   1184 1HB  GLN A 104      35.564  31.021  35.793  0.00  0.00           H
ATOM   1185 2HB  GLN A 104      35.967  30.989  33.995  0.00  0.00           H
ATOM   1186  CG  GLN A 104      36.741  29.348  35.219  0.00  0.00           C
ATOM   1187 1HG  GLN A 104      37.315  29.196  36.153  0.00  0.00           H
ATOM   1188 2HG  GLN A 104      35.811  28.745  35.202  0.00  0.00           H
ATOM   1189  CD  GLN A 104      37.666  28.831  34.117  0.00  0.00           C
ATOM   1190  OE1 GLN A 104      38.768  28.334  34.324  0.00  0.00           O
ATOM   1191  NE2 GLN A 104      37.054  28.918  32.891  0.00  0.00           N
ATOM   1192 1HE2 GLN A 104      37.387  28.303  32.184  0.00  0.00           H
ATOM   1193 2HE2 GLN A 104      36.140  29.236  32.682  0.00  0.00           H
ATOM   1194  C   GLN A 104      37.004  33.216  35.663  0.00  0.00           C
ATOM   1195  O   GLN A 104      36.664  33.333  36.883  0.00  0.00           O
ATOM   1196  N   LEU A 105      36.979  34.317  34.866  0.00  0.00           N
ATOM   1197  H   LEU A 105      37.253  34.400  33.915  0.00  0.00           H
ATOM   1198  CA  LEU A 105      36.463  35.590  35.315  0.00  0.00           C
ATOM   1199  HA  LEU A 105      36.473  35.690  36.385  0.00  0.00           H
ATOM   1200  CB  LEU A 105      37.340  36.689  34.671  0.00  0.00           C
ATOM   1201 1HB  LEU A 105      38.378  36.684  35.057  0.00  0.00           H
ATOM   1202 2HB  LEU A 105      37.483  36.594  33.566  0.00  0.00           H
ATOM   1203  CG  LEU A 105      36.836  38.112  34.906  0.00  0.00           C
ATOM   1204  HG  LEU A 105      35.821  38.139  34.450  0.00  0.00           H
ATOM   1205  CD1 LEU A 105      36.759  38.584  36.435  0.00  0.00           C
ATOM   1206 1HD1 LEU A 105      35.983  37.936  36.878  0.00  0.00           H
ATOM   1207 2HD1 LEU A 105      36.413  39.644  36.394  0.00  0.00           H
ATOM   1208 3HD1 LEU A 105      37.746  38.401  36.904  0.00  0.00           H
ATOM   1209  CD2 LEU A 105      37.710  39.124  34.117  0.00  0.00           C
ATOM   1210 1HD2 LEU A 105      38.685  39.235  34.638  0.00  0.00           H
ATOM   1211 2HD2 LEU A 105      37.234  40.134  34.185  0.00  0.00           H
ATOM   1212 3HD2 LEU A 105      37.880  38.886  33.048  0.00  0.00           H
ATOM   1213  C   LEU A 105      35.032  35.679  34.903  0.00  0.00           C
ATOM   1214  O   LEU A 105      34.743  35.682  33.697  0.00  0.00           O
ATOM   1215  N   THR A 106      34.117  35.707  35.886  0.00  0.00           N
ATOM   1216  H   THR A 106      34.394  35.620  36.840  0.00  0.00           H
ATOM   1217  CA  THR A 106      32.641  35.487  35.680  0.00  0.00           C
ATOM   1218  HA  THR A 106      32.457  35.285  34.632  0.00  0.00           H
ATOM   1219  CB  THR A 106      32.145  34.329  36.573  0.00  0.00           C
ATOM   1220  HB  THR A 106      32.730  33.402  36.417  0.00  0.00           H
ATOM   1221  OG1 THR A 106      30.780  34.101  36.345  0.00  0.00           O
ATOM   1222  HG1 THR A 106      30.640  34.063  35.389  0.00  0.00           H
ATOM   1223  CG2 THR A 106      32.410  34.681  38.017  0.00  0.00           C
ATOM   1224 1HG2 THR A 106      31.952  35.650  38.313  0.00  0.00           H
ATOM   1225 2HG2 THR A 106      33.499  34.797  38.170  0.00  0.00           H
ATOM   1226 3HG2 THR A 106      32.020  33.827  38.615  0.00  0.00           H
ATOM   1227  C   THR A 106      31.940  36.784  36.059  0.00  0.00           C
ATOM   1228  O   THR A 106      30.890  37.080  35.590  0.00  0.00           O
ATOM   1229  N   GLY A 107      32.503  37.701  36.847  0.00  0.00           N
ATOM   1230  H   GLY A 107      33.402  37.568  37.257  0.00  0.00           H
ATOM   1231  CA  GLY A 107      32.025  39.022  37.185  0.00  0.00           C
ATOM   1232 1HA  GLY A 107      30.973  38.907  37.373  0.00  0.00           H
ATOM   1233 2HA  GLY A 107      32.677  39.379  37.977  0.00  0.00           H
ATOM   1234  C   GLY A 107      32.241  39.957  36.054  0.00  0.00           C
ATOM   1235  O   GLY A 107      33.354  40.008  35.557  0.00  0.00           O
ATOM   1236  N   ASP A 108      31.271  40.796  35.637  0.00  0.00           N
ATOM   1237  H   ASP A 108      30.378  40.736  36.086  0.00  0.00           H
ATOM   1238  CA  ASP A 108      31.333  41.725  34.541  0.00  0.00           C
ATOM   1239  HA  ASP A 108      32.102  41.334  33.892  0.00  0.00           H
ATOM   1240  CB  ASP A 108      29.925  41.814  33.802  0.00  0.00           C
ATOM   1241 1HB  ASP A 108      29.121  42.079  34.521  0.00  0.00           H
ATOM   1242 2HB  ASP A 108      29.842  42.581  33.013  0.00  0.00           H
ATOM   1243  CG  ASP A 108      29.583  40.501  33.216  0.00  0.00           C
ATOM   1244  OD1 ASP A 108      30.483  39.828  32.668  0.00  0.00           O
ATOM   1245  OD2 ASP A 108      28.403  40.120  33.210  0.00  0.00           O
ATOM   1246  C   ASP A 108      31.515  43.164  35.091  0.00  0.00           C
ATOM   1247  O   ASP A 108      30.678  43.688  35.799  0.00  0.00           O
ATOM   1248  N   PRO A 109      32.563  43.899  34.757  0.00  0.00           N
ATOM   1249  CD  PRO A 109      33.471  43.605  33.600  0.00  0.00           C
ATOM   1250 1HD  PRO A 109      32.931  43.411  32.648  0.00  0.00           H
ATOM   1251 2HD  PRO A 109      34.082  42.726  33.891  0.00  0.00           H
ATOM   1252  CA  PRO A 109      33.001  45.129  35.441  0.00  0.00           C
ATOM   1253  HA  PRO A 109      32.911  45.083  36.516  0.00  0.00           H
ATOM   1254  CB  PRO A 109      34.434  45.222  34.925  0.00  0.00           C
ATOM   1255 1HB  PRO A 109      34.927  46.206  35.011  0.00  0.00           H
ATOM   1256 2HB  PRO A 109      35.100  44.542  35.505  0.00  0.00           H
ATOM   1257  CG  PRO A 109      34.421  44.777  33.453  0.00  0.00           C
ATOM   1258 1HG  PRO A 109      34.045  45.600  32.812  0.00  0.00           H
ATOM   1259 2HG  PRO A 109      35.381  44.366  33.073  0.00  0.00           H
ATOM   1260  C   PRO A 109      32.124  46.323  35.114  0.00  0.00           C
ATOM   1261  O   PRO A 109      32.240  47.310  35.895  0.00  0.00           O
ATOM   1262  N   GLY A 110      31.156  46.253  34.163  0.00  0.00           N
ATOM   1263  H   GLY A 110      31.162  45.431  33.588  0.00  0.00           H
ATOM   1264  CA  GLY A 110      30.172  47.294  33.923  0.00  0.00           C
ATOM   1265 1HA  GLY A 110      30.660  48.255  34.000  0.00  0.00           H
ATOM   1266 2HA  GLY A 110      29.808  47.035  32.931  0.00  0.00           H
ATOM   1267  C   GLY A 110      28.928  47.131  34.901  0.00  0.00           C
ATOM   1268  O   GLY A 110      28.048  47.968  35.005  0.00  0.00           O
ATOM   1269  N   LYS A 111      28.825  45.944  35.595  0.00  0.00           N
ATOM   1270  H   LYS A 111      29.544  45.268  35.481  0.00  0.00           H
ATOM   1271  CA  LYS A 111      27.802  45.520  36.538  0.00  0.00           C
ATOM   1272  HA  LYS A 111      26.907  46.124  36.431  0.00  0.00           H
ATOM   1273  CB  LYS A 111      27.399  44.013  36.191  0.00  0.00           C
ATOM   1274 1HB  LYS A 111      28.249  43.347  36.452  0.00  0.00           H
ATOM   1275 2HB  LYS A 111      26.622  43.667  36.905  0.00  0.00           H
ATOM   1276  CG  LYS A 111      26.936  43.897  34.791  0.00  0.00           C
ATOM   1277 1HG  LYS A 111      27.770  43.890  34.055  0.00  0.00           H
ATOM   1278 2HG  LYS A 111      26.430  42.911  34.765  0.00  0.00           H
ATOM   1279  CD  LYS A 111      25.915  44.910  34.234  0.00  0.00           C
ATOM   1280 1HD  LYS A 111      26.504  45.845  34.070  0.00  0.00           H
ATOM   1281 2HD  LYS A 111      25.649  44.645  33.183  0.00  0.00           H
ATOM   1282  CE  LYS A 111      24.584  45.073  34.970  0.00  0.00           C
ATOM   1283 1HE  LYS A 111      24.155  44.058  35.133  0.00  0.00           H
ATOM   1284 2HE  LYS A 111      24.819  45.556  35.941  0.00  0.00           H
ATOM   1285  NZ  LYS A 111      23.693  45.906  34.209  0.00  0.00           N
ATOM   1286 1HZ  LYS A 111      23.551  45.503  33.271  0.00  0.00           H
ATOM   1287 2HZ  LYS A 111      24.120  46.839  33.984  0.00  0.00           H
ATOM   1288 3HZ  LYS A 111      22.742  46.083  34.591  0.00  0.00           H
ATOM   1289  C   LYS A 111      28.336  45.811  37.943  0.00  0.00           C
ATOM   1290  O   LYS A 111      27.724  45.455  38.950  0.00  0.00           O
ATOM   1291  N   GLY A 112      29.630  46.305  38.046  0.00  0.00           N
ATOM   1292  H   GLY A 112      30.076  46.693  37.243  0.00  0.00           H
ATOM   1293  CA  GLY A 112      30.368  46.423  39.286  0.00  0.00           C
ATOM   1294 1HA  GLY A 112      31.326  46.900  39.140  0.00  0.00           H
ATOM   1295 2HA  GLY A 112      29.824  46.836  40.124  0.00  0.00           H
ATOM   1296  C   GLY A 112      30.798  45.112  39.839  0.00  0.00           C
ATOM   1297  O   GLY A 112      31.057  44.967  41.015  0.00  0.00           O
ATOM   1298  N   SER A 113      30.921  44.130  39.013  0.00  0.00           N
ATOM   1299  H   SER A 113      30.831  44.259  38.027  0.00  0.00           H
ATOM   1300  CA  SER A 113      31.437  42.851  39.438  0.00  0.00           C
ATOM   1301  HA  SER A 113      31.669  42.896  40.488  0.00  0.00           H
ATOM   1302  CB  SER A 113      30.390  41.784  39.016  0.00  0.00           C
ATOM   1303 1HB  SER A 113      29.399  41.951  39.494  0.00  0.00           H
ATOM   1304 2HB  SER A 113      30.158  41.784  37.929  0.00  0.00           H
ATOM   1305  OG  SER A 113      30.805  40.515  39.466  0.00  0.00           O
ATOM   1306  HG1 SER A 113      30.323  40.370  40.280  0.00  0.00           H
ATOM   1307  C   SER A 113      32.744  42.491  38.774  0.00  0.00           C
ATOM   1308  O   SER A 113      32.941  42.658  37.595  0.00  0.00           O
ATOM   1309  N   CYS A 114      33.570  41.875  39.656  0.00  0.00           N
ATOM   1310  H   CYS A 114      33.377  41.880  40.636  0.00  0.00           H
ATOM   1311  CA  CYS A 114      34.856  41.346  39.217  0.00  0.00           C
ATOM   1312  HA  CYS A 114      34.877  41.250  38.144  0.00  0.00           H
ATOM   1313  CB  CYS A 114      36.031  42.164  39.819  0.00  0.00           C
ATOM   1314 1HB  CYS A 114      36.962  41.554  39.863  0.00  0.00           H
ATOM   1315 2HB  CYS A 114      36.191  42.972  39.075  0.00  0.00           H
ATOM   1316  SG  CYS A 114      35.576  43.091  41.327  0.00  0.00           S
ATOM   1317  C   CYS A 114      35.017  39.903  39.637  0.00  0.00           C
ATOM   1318  O   CYS A 114      36.124  39.304  39.537  0.00  0.00           O
ATOM   1319  N   SER A 115      33.922  39.295  40.213  0.00  0.00           N
ATOM   1320  H   SER A 115      33.148  39.865  40.473  0.00  0.00           H
ATOM   1321  CA  SER A 115      33.948  37.938  40.702  0.00  0.00           C
ATOM   1322  HA  SER A 115      34.510  37.935  41.623  0.00  0.00           H
ATOM   1323  CB  SER A 115      32.497  37.491  41.074  0.00  0.00           C
ATOM   1324 1HB  SER A 115      31.818  37.876  40.280  0.00  0.00           H
ATOM   1325 2HB  SER A 115      32.452  36.388  41.126  0.00  0.00           H
ATOM   1326  OG  SER A 115      32.119  38.130  42.328  0.00  0.00           O
ATOM   1327  HG1 SER A 115      31.410  38.781  42.282  0.00  0.00           H
ATOM   1328  C   SER A 115      34.796  36.932  39.864  0.00  0.00           C
ATOM   1329  O   SER A 115      34.635  36.878  38.645  0.00  0.00           O
ATOM   1330  N   LEU A 116      35.732  36.150  40.525  0.00  0.00           N
ATOM   1331  H   LEU A 116      35.839  35.949  41.494  0.00  0.00           H
ATOM   1332  CA  LEU A 116      36.514  35.155  39.741  0.00  0.00           C
ATOM   1333  HA  LEU A 116      36.102  35.053  38.747  0.00  0.00           H
ATOM   1334  CB  LEU A 116      37.963  35.703  39.668  0.00  0.00           C
ATOM   1335 1HB  LEU A 116      38.040  36.594  38.997  0.00  0.00           H
ATOM   1336 2HB  LEU A 116      38.294  36.241  40.584  0.00  0.00           H
ATOM   1337  CG  LEU A 116      39.097  34.750  39.269  0.00  0.00           C
ATOM   1338  HG  LEU A 116      38.693  33.974  38.585  0.00  0.00           H
ATOM   1339  CD1 LEU A 116      40.167  35.602  38.519  0.00  0.00           C
ATOM   1340 1HD1 LEU A 116      40.640  36.291  39.242  0.00  0.00           H
ATOM   1341 2HD1 LEU A 116      39.695  36.129  37.665  0.00  0.00           H
ATOM   1342 3HD1 LEU A 116      41.006  34.972  38.158  0.00  0.00           H
ATOM   1343  CD2 LEU A 116      39.792  33.944  40.413  0.00  0.00           C
ATOM   1344 1HD2 LEU A 116      40.429  34.599  41.037  0.00  0.00           H
ATOM   1345 2HD2 LEU A 116      40.282  33.056  39.958  0.00  0.00           H
ATOM   1346 3HD2 LEU A 116      39.017  33.486  41.070  0.00  0.00           H
ATOM   1347  C   LEU A 116      36.386  33.829  40.240  0.00  0.00           C
ATOM   1348  O   LEU A 116      36.053  33.640  41.398  0.00  0.00           O
ATOM   1349  N   VAL A 117      36.594  32.750  39.438  0.00  0.00           N
ATOM   1350  H   VAL A 117      37.057  32.842  38.564  0.00  0.00           H
ATOM   1351  CA  VAL A 117      36.328  31.391  39.792  0.00  0.00           C
ATOM   1352  HA  VAL A 117      36.078  31.400  40.840  0.00  0.00           H
ATOM   1353  CB  VAL A 117      35.226  30.760  38.903  0.00  0.00           C
ATOM   1354  HB  VAL A 117      35.551  30.708  37.837  0.00  0.00           H
ATOM   1355  CG1 VAL A 117      34.901  29.331  39.438  0.00  0.00           C
ATOM   1356 1HG1 VAL A 117      34.120  28.850  38.808  0.00  0.00           H
ATOM   1357 2HG1 VAL A 117      34.577  29.331  40.500  0.00  0.00           H
ATOM   1358 3HG1 VAL A 117      35.753  28.645  39.338  0.00  0.00           H
ATOM   1359  CG2 VAL A 117      34.014  31.641  38.877  0.00  0.00           C
ATOM   1360 1HG2 VAL A 117      33.119  31.182  38.412  0.00  0.00           H
ATOM   1361 2HG2 VAL A 117      34.213  32.579  38.323  0.00  0.00           H
ATOM   1362 3HG2 VAL A 117      33.628  31.959  39.870  0.00  0.00           H
ATOM   1363  C   VAL A 117      37.645  30.697  39.622  0.00  0.00           C
ATOM   1364  O   VAL A 117      38.363  30.879  38.655  0.00  0.00           O
ATOM   1365  N   ILE A 118      38.098  29.958  40.635  0.00  0.00           N
ATOM   1366  H   ILE A 118      37.414  29.755  41.332  0.00  0.00           H
ATOM   1367  CA  ILE A 118      39.311  29.110  40.677  0.00  0.00           C
ATOM   1368  HA  ILE A 118      40.019  29.344  39.899  0.00  0.00           H
ATOM   1369  CB  ILE A 118      40.163  29.290  42.011  0.00  0.00           C
ATOM   1370  HB  ILE A 118      39.590  28.962  42.909  0.00  0.00           H
ATOM   1371  CG2 ILE A 118      41.434  28.504  41.883  0.00  0.00           C
ATOM   1372 1HG2 ILE A 118      41.917  28.579  40.892  0.00  0.00           H
ATOM   1373 2HG2 ILE A 118      41.270  27.412  42.040  0.00  0.00           H
ATOM   1374 3HG2 ILE A 118      42.194  28.732  42.667  0.00  0.00           H
ATOM   1375  CG1 ILE A 118      40.291  30.813  42.318  0.00  0.00           C
ATOM   1376 1HG1 ILE A 118      40.652  31.244  41.353  0.00  0.00           H
ATOM   1377 2HG1 ILE A 118      39.325  31.276  42.586  0.00  0.00           H
ATOM   1378  CD1 ILE A 118      41.185  31.248  43.492  0.00  0.00           C
ATOM   1379 1HD1 ILE A 118      42.234  30.910  43.353  0.00  0.00           H
ATOM   1380 2HD1 ILE A 118      40.864  30.892  44.499  0.00  0.00           H
ATOM   1381 3HD1 ILE A 118      41.244  32.364  43.504  0.00  0.00           H
ATOM   1382  C   ILE A 118      38.875  27.694  40.591  0.00  0.00           C
ATOM   1383  O   ILE A 118      38.126  27.181  41.448  0.00  0.00           O
ATOM   1384  N   ARG A 119      39.383  27.022  39.519  0.00  0.00           N
ATOM   1385  H   ARG A 119      40.074  27.509  38.983  0.00  0.00           H
ATOM   1386  CA  ARG A 119      39.020  25.596  39.254  0.00  0.00           C
ATOM   1387  HA  ARG A 119      38.642  25.231  40.196  0.00  0.00           H
ATOM   1388  CB  ARG A 119      37.980  25.500  38.091  0.00  0.00           C
ATOM   1389 1HB  ARG A 119      37.578  24.461  38.150  0.00  0.00           H
ATOM   1390 2HB  ARG A 119      37.125  26.134  38.426  0.00  0.00           H
ATOM   1391  CG  ARG A 119      38.341  25.962  36.644  0.00  0.00           C
ATOM   1392 1HG  ARG A 119      37.374  26.055  36.108  0.00  0.00           H
ATOM   1393 2HG  ARG A 119      38.805  26.968  36.699  0.00  0.00           H
ATOM   1394  CD  ARG A 119      39.205  24.968  35.860  0.00  0.00           C
ATOM   1395 1HD  ARG A 119      40.095  24.736  36.478  0.00  0.00           H
ATOM   1396 2HD  ARG A 119      38.671  24.051  35.537  0.00  0.00           H
ATOM   1397  NE  ARG A 119      39.747  25.665  34.624  0.00  0.00           N
ATOM   1398  HE  ARG A 119      39.552  26.630  34.499  0.00  0.00           H
ATOM   1399  CZ  ARG A 119      40.484  25.093  33.659  0.00  0.00           C
ATOM   1400  NH1 ARG A 119      40.892  25.906  32.738  0.00  0.00           N
ATOM   1401 1HH1 ARG A 119      40.969  26.897  32.906  0.00  0.00           H
ATOM   1402 2HH1 ARG A 119      41.276  25.540  31.885  0.00  0.00           H
ATOM   1403  NH2 ARG A 119      40.714  23.795  33.661  0.00  0.00           N
ATOM   1404 1HH2 ARG A 119      40.423  23.194  34.406  0.00  0.00           H
ATOM   1405 2HH2 ARG A 119      41.449  23.370  33.143  0.00  0.00           H
ATOM   1406  C   ARG A 119      40.341  24.876  38.995  0.00  0.00           C
ATOM   1407  O   ARG A 119      41.366  25.508  38.617  0.00  0.00           O
ATOM   1408  N   ASP A 120      40.291  23.593  39.258  0.00  0.00           N
ATOM   1409  H   ASP A 120      39.464  23.087  39.492  0.00  0.00           H
ATOM   1410  CA  ASP A 120      41.472  22.740  39.169  0.00  0.00           C
ATOM   1411  HA  ASP A 120      41.213  21.830  39.693  0.00  0.00           H
ATOM   1412  CB  ASP A 120      41.721  22.264  37.714  0.00  0.00           C
ATOM   1413 1HB  ASP A 120      42.010  23.115  37.060  0.00  0.00           H
ATOM   1414 2HB  ASP A 120      42.596  21.570  37.611  0.00  0.00           H
ATOM   1415  CG  ASP A 120      40.516  21.687  37.053  0.00  0.00           C
ATOM   1416  OD1 ASP A 120      40.308  21.876  35.853  0.00  0.00           O
ATOM   1417  OD2 ASP A 120      39.832  20.808  37.685  0.00  0.00           O
ATOM   1418  C   ASP A 120      42.773  23.231  39.793  0.00  0.00           C
ATOM   1419  O   ASP A 120      43.858  22.958  39.218  0.00  0.00           O
ATOM   1420  N   ALA A 121      42.732  24.025  40.956  0.00  0.00           N
ATOM   1421  H   ALA A 121      41.898  24.360  41.388  0.00  0.00           H
ATOM   1422  CA  ALA A 121      43.986  24.415  41.686  0.00  0.00           C
ATOM   1423  HA  ALA A 121      44.621  24.940  40.996  0.00  0.00           H
ATOM   1424  CB  ALA A 121      43.742  25.477  42.845  0.00  0.00           C
ATOM   1425 1HB  ALA A 121      43.203  26.323  42.358  0.00  0.00           H
ATOM   1426 2HB  ALA A 121      44.671  25.805  43.356  0.00  0.00           H
ATOM   1427 3HB  ALA A 121      43.032  24.970  43.525  0.00  0.00           H
ATOM   1428  C   ALA A 121      44.747  23.228  42.150  0.00  0.00           C
ATOM   1429  O   ALA A 121      44.182  22.233  42.484  0.00  0.00           O
ATOM   1430  N   GLN A 122      46.087  23.331  42.264  0.00  0.00           N
ATOM   1431  H   GLN A 122      46.509  24.176  41.945  0.00  0.00           H
ATOM   1432  CA  GLN A 122      46.905  22.300  42.814  0.00  0.00           C
ATOM   1433  HA  GLN A 122      46.314  21.649  43.450  0.00  0.00           H
ATOM   1434  CB  GLN A 122      47.629  21.452  41.799  0.00  0.00           C
ATOM   1435 1HB  GLN A 122      48.165  22.078  41.060  0.00  0.00           H
ATOM   1436 2HB  GLN A 122      48.410  20.784  42.230  0.00  0.00           H
ATOM   1437  CG  GLN A 122      46.632  20.520  41.102  0.00  0.00           C
ATOM   1438 1HG  GLN A 122      46.207  19.756  41.783  0.00  0.00           H
ATOM   1439 2HG  GLN A 122      45.766  21.074  40.676  0.00  0.00           H
ATOM   1440  CD  GLN A 122      47.330  19.817  39.998  0.00  0.00           C
ATOM   1441  OE1 GLN A 122      47.447  20.393  38.942  0.00  0.00           O
ATOM   1442  NE2 GLN A 122      47.939  18.558  40.225  0.00  0.00           N
ATOM   1443 1HE2 GLN A 122      48.391  18.131  39.439  0.00  0.00           H
ATOM   1444 2HE2 GLN A 122      47.702  18.062  41.064  0.00  0.00           H
ATOM   1445  C   GLN A 122      47.976  22.908  43.719  0.00  0.00           C
ATOM   1446  O   GLN A 122      48.270  24.053  43.588  0.00  0.00           O
ATOM   1447  N   ARG A 123      48.647  22.131  44.625  0.00  0.00           N
ATOM   1448  H   ARG A 123      48.478  21.157  44.754  0.00  0.00           H
ATOM   1449  CA  ARG A 123      49.545  22.693  45.638  0.00  0.00           C
ATOM   1450  HA  ARG A 123      48.997  23.463  46.167  0.00  0.00           H
ATOM   1451  CB  ARG A 123      49.663  21.683  46.780  0.00  0.00           C
ATOM   1452 1HB  ARG A 123      49.815  20.650  46.415  0.00  0.00           H
ATOM   1453 2HB  ARG A 123      50.548  21.854  47.426  0.00  0.00           H
ATOM   1454  CG  ARG A 123      48.420  21.651  47.741  0.00  0.00           C
ATOM   1455 1HG  ARG A 123      48.241  22.676  48.141  0.00  0.00           H
ATOM   1456 2HG  ARG A 123      47.467  21.392  47.235  0.00  0.00           H
ATOM   1457  CD  ARG A 123      48.758  20.575  48.790  0.00  0.00           C
ATOM   1458 1HD  ARG A 123      49.836  20.361  48.933  0.00  0.00           H
ATOM   1459 2HD  ARG A 123      48.293  20.838  49.761  0.00  0.00           H
ATOM   1460  NE  ARG A 123      48.230  19.343  48.230  0.00  0.00           N
ATOM   1461  HE  ARG A 123      48.047  19.346  47.247  0.00  0.00           H
ATOM   1462  CZ  ARG A 123      47.940  18.200  48.798  0.00  0.00           C
ATOM   1463  NH1 ARG A 123      47.299  17.326  48.088  0.00  0.00           N
ATOM   1464 1HH1 ARG A 123      47.194  17.474  47.107  0.00  0.00           H
ATOM   1465 2HH1 ARG A 123      47.252  16.401  48.470  0.00  0.00           H
ATOM   1466  NH2 ARG A 123      48.278  17.950  50.070  0.00  0.00           N
ATOM   1467 1HH2 ARG A 123      48.984  18.577  50.413  0.00  0.00           H
ATOM   1468 2HH2 ARG A 123      48.286  17.014  50.404  0.00  0.00           H
ATOM   1469  C   ARG A 123      50.782  23.387  45.149  0.00  0.00           C
ATOM   1470  O   ARG A 123      51.440  22.932  44.210  0.00  0.00           O
ATOM   1471  N   GLU A 124      51.318  24.380  45.858  0.00  0.00           N
ATOM   1472  H   GLU A 124      50.757  24.589  46.656  0.00  0.00           H
ATOM   1473  CA  GLU A 124      52.450  25.168  45.527  0.00  0.00           C
ATOM   1474  HA  GLU A 124      53.262  24.474  45.657  0.00  0.00           H
ATOM   1475  CB  GLU A 124      52.626  25.752  44.111  0.00  0.00           C
ATOM   1476 1HB  GLU A 124      53.622  26.230  44.120  0.00  0.00           H
ATOM   1477 2HB  GLU A 124      52.618  24.921  43.378  0.00  0.00           H
ATOM   1478  CG  GLU A 124      51.449  26.694  43.565  0.00  0.00           C
ATOM   1479 1HG  GLU A 124      50.472  26.188  43.679  0.00  0.00           H
ATOM   1480 2HG  GLU A 124      51.385  27.533  44.290  0.00  0.00           H
ATOM   1481  CD  GLU A 124      51.617  27.248  42.161  0.00  0.00           C
ATOM   1482  OE1 GLU A 124      51.616  28.531  41.938  0.00  0.00           O
ATOM   1483  OE2 GLU A 124      51.825  26.418  41.253  0.00  0.00           O
ATOM   1484  C   GLU A 124      52.571  26.326  46.474  0.00  0.00           C
ATOM   1485  O   GLU A 124      51.600  26.702  47.199  0.00  0.00           O
ATOM   1486  N   ASP A 125      53.710  26.995  46.525  0.00  0.00           N
ATOM   1487  H   ASP A 125      54.492  26.541  46.095  0.00  0.00           H
ATOM   1488  CA  ASP A 125      53.942  28.233  47.239  0.00  0.00           C
ATOM   1489  HA  ASP A 125      53.755  28.014  48.282  0.00  0.00           H
ATOM   1490  CB  ASP A 125      55.289  28.801  47.002  0.00  0.00           C
ATOM   1491 1HB  ASP A 125      55.434  28.870  45.896  0.00  0.00           H
ATOM   1492 2HB  ASP A 125      55.397  29.742  47.579  0.00  0.00           H
ATOM   1493  CG  ASP A 125      56.485  28.038  47.560  0.00  0.00           C
ATOM   1494  OD1 ASP A 125      57.619  28.585  47.314  0.00  0.00           O
ATOM   1495  OD2 ASP A 125      56.396  26.943  48.120  0.00  0.00           O
ATOM   1496  C   ASP A 125      52.920  29.375  46.903  0.00  0.00           C
ATOM   1497  O   ASP A 125      52.475  29.460  45.772  0.00  0.00           O
ATOM   1498  N   GLU A 126      52.448  30.049  47.953  0.00  0.00           N
ATOM   1499  H   GLU A 126      52.880  29.984  48.849  0.00  0.00           H
ATOM   1500  CA  GLU A 126      51.276  30.879  48.016  0.00  0.00           C
ATOM   1501  HA  GLU A 126      50.587  30.259  47.458  0.00  0.00           H
ATOM   1502  CB  GLU A 126      50.678  30.877  49.415  0.00  0.00           C
ATOM   1503 1HB  GLU A 126      49.774  31.509  49.416  0.00  0.00           H
ATOM   1504 2HB  GLU A 126      50.324  29.834  49.590  0.00  0.00           H
ATOM   1505  CG  GLU A 126      51.538  31.276  50.586  0.00  0.00           C
ATOM   1506 1HG  GLU A 126      52.526  30.765  50.621  0.00  0.00           H
ATOM   1507 2HG  GLU A 126      51.787  32.355  50.525  0.00  0.00           H
ATOM   1508  CD  GLU A 126      50.917  30.893  51.926  0.00  0.00           C
ATOM   1509  OE1 GLU A 126      51.302  29.903  52.654  0.00  0.00           O
ATOM   1510  OE2 GLU A 126      50.008  31.718  52.347  0.00  0.00           O
ATOM   1511  C   GLU A 126      51.271  32.182  47.248  0.00  0.00           C
ATOM   1512  O   GLU A 126      52.384  32.498  46.685  0.00  0.00           O
ATOM   1513  N   ALA A 127      50.206  33.025  47.243  0.00  0.00           N
ATOM   1514  H   ALA A 127      49.330  32.842  47.672  0.00  0.00           H
ATOM   1515  CA  ALA A 127      50.040  34.228  46.438  0.00  0.00           C
ATOM   1516  HA  ALA A 127      50.966  34.777  46.379  0.00  0.00           H
ATOM   1517  CB  ALA A 127      49.500  33.931  45.063  0.00  0.00           C
ATOM   1518 1HB  ALA A 127      49.430  34.798  44.369  0.00  0.00           H
ATOM   1519 2HB  ALA A 127      48.540  33.384  45.041  0.00  0.00           H
ATOM   1520 3HB  ALA A 127      50.208  33.265  44.530  0.00  0.00           H
ATOM   1521  C   ALA A 127      49.026  35.140  47.164  0.00  0.00           C
ATOM   1522  O   ALA A 127      48.255  34.757  48.020  0.00  0.00           O
ATOM   1523  N   TRP A 128      49.094  36.416  46.782  0.00  0.00           N
ATOM   1524  H   TRP A 128      49.907  36.701  46.283  0.00  0.00           H
ATOM   1525  CA  TRP A 128      48.153  37.412  47.214  0.00  0.00           C
ATOM   1526  HA  TRP A 128      47.206  36.918  47.375  0.00  0.00           H
ATOM   1527  CB  TRP A 128      48.619  38.164  48.561  0.00  0.00           C
ATOM   1528 1HB  TRP A 128      47.799  38.834  48.900  0.00  0.00           H
ATOM   1529 2HB  TRP A 128      48.707  37.377  49.343  0.00  0.00           H
ATOM   1530  CG  TRP A 128      49.856  38.992  48.563  0.00  0.00           C
ATOM   1531  CD1 TRP A 128      51.058  38.509  49.012  0.00  0.00           C
ATOM   1532  HD1 TRP A 128      51.262  37.471  49.244  0.00  0.00           H
ATOM   1533  NE1 TRP A 128      51.903  39.646  49.166  0.00  0.00           N
ATOM   1534  HE1 TRP A 128      52.865  39.557  49.305  0.00  0.00           H
ATOM   1535  CE2 TRP A 128      51.283  40.778  48.808  0.00  0.00           C
ATOM   1536  CD2 TRP A 128      50.031  40.445  48.351  0.00  0.00           C
ATOM   1537  CE3 TRP A 128      49.235  41.486  47.836  0.00  0.00           C
ATOM   1538  HE3 TRP A 128      48.223  41.287  47.494  0.00  0.00           H
ATOM   1539  CZ3 TRP A 128      49.720  42.822  47.769  0.00  0.00           C
ATOM   1540  HZ3 TRP A 128      49.168  43.672  47.382  0.00  0.00           H
ATOM   1541  CZ2 TRP A 128      51.814  42.077  48.664  0.00  0.00           C
ATOM   1542  HZ2 TRP A 128      52.833  42.165  49.011  0.00  0.00           H
ATOM   1543  CH2 TRP A 128      51.064  43.118  48.171  0.00  0.00           C
ATOM   1544  HH2 TRP A 128      51.605  44.029  47.966  0.00  0.00           H
ATOM   1545  C   TRP A 128      47.751  38.352  45.959  0.00  0.00           C
ATOM   1546  O   TRP A 128      48.629  38.926  45.354  0.00  0.00           O
ATOM   1547  N   TYR A 129      46.491  38.541  45.815  0.00  0.00           N
ATOM   1548  H   TYR A 129      45.875  38.058  46.432  0.00  0.00           H
ATOM   1549  CA  TYR A 129      45.948  39.070  44.538  0.00  0.00           C
ATOM   1550  HA  TYR A 129      46.764  39.316  43.867  0.00  0.00           H
ATOM   1551  CB  TYR A 129      44.983  38.061  43.848  0.00  0.00           C
ATOM   1552 1HB  TYR A 129      44.177  37.762  44.559  0.00  0.00           H
ATOM   1553 2HB  TYR A 129      44.475  38.587  43.016  0.00  0.00           H
ATOM   1554  CG  TYR A 129      45.774  36.892  43.298  0.00  0.00           C
ATOM   1555  CD1 TYR A 129      46.482  36.955  42.053  0.00  0.00           C
ATOM   1556  HD1 TYR A 129      46.324  37.796  41.402  0.00  0.00           H
ATOM   1557  CE1 TYR A 129      47.198  35.827  41.572  0.00  0.00           C
ATOM   1558  HE1 TYR A 129      47.660  35.820  40.597  0.00  0.00           H
ATOM   1559  CZ  TYR A 129      47.114  34.650  42.311  0.00  0.00           C
ATOM   1560  OH  TYR A 129      47.812  33.505  41.922  0.00  0.00           O
ATOM   1561  HH  TYR A 129      48.454  33.814  41.282  0.00  0.00           H
ATOM   1562  CD2 TYR A 129      45.676  35.625  43.941  0.00  0.00           C
ATOM   1563  HD2 TYR A 129      45.063  35.535  44.829  0.00  0.00           H
ATOM   1564  CE2 TYR A 129      46.326  34.514  43.369  0.00  0.00           C
ATOM   1565  HE2 TYR A 129      46.347  33.528  43.817  0.00  0.00           H
ATOM   1566  C   TYR A 129      45.164  40.326  44.807  0.00  0.00           C
ATOM   1567  O   TYR A 129      44.287  40.410  45.668  0.00  0.00           O
ATOM   1568  N   PHE A 130      45.318  41.373  43.906  0.00  0.00           N
ATOM   1569  H   PHE A 130      45.953  41.353  43.142  0.00  0.00           H
ATOM   1570  CA  PHE A 130      44.588  42.668  43.997  0.00  0.00           C
ATOM   1571  HA  PHE A 130      43.773  42.507  44.688  0.00  0.00           H
ATOM   1572  CB  PHE A 130      45.517  43.761  44.552  0.00  0.00           C
ATOM   1573 1HB  PHE A 130      44.930  44.638  44.891  0.00  0.00           H
ATOM   1574 2HB  PHE A 130      46.090  43.396  45.431  0.00  0.00           H
ATOM   1575  CG  PHE A 130      46.526  44.308  43.620  0.00  0.00           C
ATOM   1576  CD1 PHE A 130      46.417  45.526  42.921  0.00  0.00           C
ATOM   1577  HD1 PHE A 130      45.524  46.143  42.885  0.00  0.00           H
ATOM   1578  CE1 PHE A 130      47.453  46.064  42.152  0.00  0.00           C
ATOM   1579  HE1 PHE A 130      47.289  47.046  41.741  0.00  0.00           H
ATOM   1580  CZ  PHE A 130      48.625  45.367  42.030  0.00  0.00           C
ATOM   1581  HZ  PHE A 130      49.324  45.641  41.254  0.00  0.00           H
ATOM   1582  CD2 PHE A 130      47.810  43.709  43.616  0.00  0.00           C
ATOM   1583  HD2 PHE A 130      47.939  42.765  44.107  0.00  0.00           H
ATOM   1584  CE2 PHE A 130      48.808  44.189  42.784  0.00  0.00           C
ATOM   1585  HE2 PHE A 130      49.676  43.585  42.552  0.00  0.00           H
ATOM   1586  C   PHE A 130      44.018  43.091  42.602  0.00  0.00           C
ATOM   1587  O   PHE A 130      44.287  42.412  41.627  0.00  0.00           O
ATOM   1588  N   PHE A 131      43.184  44.179  42.581  0.00  0.00           N
ATOM   1589  H   PHE A 131      43.046  44.719  43.410  0.00  0.00           H
ATOM   1590  CA  PHE A 131      42.407  44.469  41.422  0.00  0.00           C
ATOM   1591  HA  PHE A 131      42.668  43.806  40.609  0.00  0.00           H
ATOM   1592  CB  PHE A 131      40.885  44.315  41.830  0.00  0.00           C
ATOM   1593 1HB  PHE A 131      40.772  43.312  42.289  0.00  0.00           H
ATOM   1594 2HB  PHE A 131      40.588  45.059  42.602  0.00  0.00           H
ATOM   1595  CG  PHE A 131      40.013  44.318  40.624  0.00  0.00           C
ATOM   1596  CD1 PHE A 131      39.860  43.229  39.815  0.00  0.00           C
ATOM   1597  HD1 PHE A 131      40.571  42.426  39.924  0.00  0.00           H
ATOM   1598  CE1 PHE A 131      38.999  43.274  38.668  0.00  0.00           C
ATOM   1599  HE1 PHE A 131      38.909  42.529  37.903  0.00  0.00           H
ATOM   1600  CZ  PHE A 131      38.287  44.454  38.541  0.00  0.00           C
ATOM   1601  HZ  PHE A 131      37.595  44.536  37.722  0.00  0.00           H
ATOM   1602  CD2 PHE A 131      39.308  45.433  40.475  0.00  0.00           C
ATOM   1603  HD2 PHE A 131      39.253  46.260  41.172  0.00  0.00           H
ATOM   1604  CE2 PHE A 131      38.383  45.571  39.445  0.00  0.00           C
ATOM   1605  HE2 PHE A 131      37.841  46.484  39.239  0.00  0.00           H
ATOM   1606  C   PHE A 131      42.696  45.882  40.880  0.00  0.00           C
ATOM   1607  O   PHE A 131      43.065  46.768  41.582  0.00  0.00           O
ATOM   1608  N   ARG A 132      42.659  46.084  39.555  0.00  0.00           N
ATOM   1609  H   ARG A 132      42.472  45.370  38.875  0.00  0.00           H
ATOM   1610  CA  ARG A 132      42.606  47.387  38.951  0.00  0.00           C
ATOM   1611  HA  ARG A 132      42.433  48.101  39.749  0.00  0.00           H
ATOM   1612  CB  ARG A 132      43.946  47.759  38.167  0.00  0.00           C
ATOM   1613 1HB  ARG A 132      44.893  47.854  38.735  0.00  0.00           H
ATOM   1614 2HB  ARG A 132      44.174  46.876  37.531  0.00  0.00           H
ATOM   1615  CG  ARG A 132      43.836  49.122  37.355  0.00  0.00           C
ATOM   1616 1HG  ARG A 132      43.017  48.996  36.615  0.00  0.00           H
ATOM   1617 2HG  ARG A 132      43.626  49.863  38.160  0.00  0.00           H
ATOM   1618  CD  ARG A 132      45.171  49.364  36.649  0.00  0.00           C
ATOM   1619 1HD  ARG A 132      46.056  49.134  37.286  0.00  0.00           H
ATOM   1620 2HD  ARG A 132      45.369  48.831  35.689  0.00  0.00           H
ATOM   1621  NE  ARG A 132      45.141  50.848  36.308  0.00  0.00           N
ATOM   1622  HE  ARG A 132      44.812  51.143  35.417  0.00  0.00           H
ATOM   1623  CZ  ARG A 132      45.666  51.885  36.988  0.00  0.00           C
ATOM   1624  NH1 ARG A 132      45.828  51.814  38.254  0.00  0.00           N
ATOM   1625 1HH1 ARG A 132      45.449  51.026  38.753  0.00  0.00           H
ATOM   1626 2HH1 ARG A 132      46.024  52.595  38.844  0.00  0.00           H
ATOM   1627  NH2 ARG A 132      45.888  52.968  36.307  0.00  0.00           N
ATOM   1628 1HH2 ARG A 132      45.884  52.913  35.315  0.00  0.00           H
ATOM   1629 2HH2 ARG A 132      46.146  53.844  36.733  0.00  0.00           H
ATOM   1630  C   ARG A 132      41.331  47.536  38.030  0.00  0.00           C
ATOM   1631  O   ARG A 132      41.093  46.582  37.307  0.00  0.00           O
ATOM   1632  N   VAL A 133      40.697  48.731  38.055  0.00  0.00           N
ATOM   1633  H   VAL A 133      41.020  49.445  38.685  0.00  0.00           H
ATOM   1634  CA  VAL A 133      39.704  49.072  37.074  0.00  0.00           C
ATOM   1635  HA  VAL A 133      39.505  48.263  36.384  0.00  0.00           H
ATOM   1636  CB  VAL A 133      38.396  49.391  37.681  0.00  0.00           C
ATOM   1637  HB  VAL A 133      38.110  48.538  38.325  0.00  0.00           H
ATOM   1638  CG1 VAL A 133      38.287  50.583  38.648  0.00  0.00           C
ATOM   1639 1HG1 VAL A 133      38.490  51.518  38.076  0.00  0.00           H
ATOM   1640 2HG1 VAL A 133      39.174  50.524  39.326  0.00  0.00           H
ATOM   1641 3HG1 VAL A 133      37.297  50.600  39.146  0.00  0.00           H
ATOM   1642  CG2 VAL A 133      37.284  49.723  36.682  0.00  0.00           C
ATOM   1643 1HG2 VAL A 133      36.315  49.679  37.224  0.00  0.00           H
ATOM   1644 2HG2 VAL A 133      37.332  49.076  35.782  0.00  0.00           H
ATOM   1645 3HG2 VAL A 133      37.497  50.739  36.277  0.00  0.00           H
ATOM   1646  C   VAL A 133      40.241  50.195  36.123  0.00  0.00           C
ATOM   1647  O   VAL A 133      41.039  51.029  36.586  0.00  0.00           O
ATOM   1648  N   GLU A 134      39.841  50.199  34.900  0.00  0.00           N
ATOM   1649  H   GLU A 134      39.279  49.480  34.501  0.00  0.00           H
ATOM   1650  CA  GLU A 134      39.868  51.488  34.142  0.00  0.00           C
ATOM   1651  HA  GLU A 134      39.839  52.284  34.881  0.00  0.00           H
ATOM   1652  CB  GLU A 134      41.229  51.523  33.345  0.00  0.00           C
ATOM   1653 1HB  GLU A 134      41.272  52.602  33.088  0.00  0.00           H
ATOM   1654 2HB  GLU A 134      42.125  51.355  33.977  0.00  0.00           H
ATOM   1655  CG  GLU A 134      41.214  50.697  32.038  0.00  0.00           C
ATOM   1656 1HG  GLU A 134      40.845  49.664  32.229  0.00  0.00           H
ATOM   1657 2HG  GLU A 134      40.550  51.116  31.244  0.00  0.00           H
ATOM   1658  CD  GLU A 134      42.555  50.650  31.258  0.00  0.00           C
ATOM   1659  OE1 GLU A 134      43.472  51.480  31.658  0.00  0.00           O
ATOM   1660  OE2 GLU A 134      42.738  49.804  30.335  0.00  0.00           O
ATOM   1661  C   GLU A 134      38.654  51.520  33.272  0.00  0.00           C
ATOM   1662  O   GLU A 134      38.032  50.476  32.933  0.00  0.00           O
ATOM   1663  N   ARG A 135      38.367  52.721  32.863  0.00  0.00           N
ATOM   1664  H   ARG A 135      38.806  53.548  33.216  0.00  0.00           H
ATOM   1665  CA  ARG A 135      37.445  53.032  31.821  0.00  0.00           C
ATOM   1666  HA  ARG A 135      37.555  52.328  31.017  0.00  0.00           H
ATOM   1667  CB  ARG A 135      35.969  52.901  32.331  0.00  0.00           C
ATOM   1668 1HB  ARG A 135      35.797  51.820  32.557  0.00  0.00           H
ATOM   1669 2HB  ARG A 135      35.858  53.648  33.150  0.00  0.00           H
ATOM   1670  CG  ARG A 135      34.858  53.140  31.262  0.00  0.00           C
ATOM   1671 1HG  ARG A 135      34.920  54.192  30.898  0.00  0.00           H
ATOM   1672 2HG  ARG A 135      35.058  52.434  30.429  0.00  0.00           H
ATOM   1673  CD  ARG A 135      33.391  52.895  31.634  0.00  0.00           C
ATOM   1674 1HD  ARG A 135      33.250  51.809  31.868  0.00  0.00           H
ATOM   1675 2HD  ARG A 135      33.122  53.554  32.487  0.00  0.00           H
ATOM   1676  NE  ARG A 135      32.614  53.287  30.347  0.00  0.00           N
ATOM   1677  HE  ARG A 135      33.158  53.440  29.527  0.00  0.00           H
ATOM   1678  CZ  ARG A 135      31.318  53.045  30.106  0.00  0.00           C
ATOM   1679  NH1 ARG A 135      30.886  53.419  28.919  0.00  0.00           N
ATOM   1680 1HH1 ARG A 135      31.403  53.917  28.223  0.00  0.00           H
ATOM   1681 2HH1 ARG A 135      29.895  53.403  28.849  0.00  0.00           H
ATOM   1682  NH2 ARG A 135      30.535  52.428  30.917  0.00  0.00           N
ATOM   1683 1HH2 ARG A 135      30.819  52.163  31.845  0.00  0.00           H
ATOM   1684 2HH2 ARG A 135      29.661  52.041  30.625  0.00  0.00           H
ATOM   1685  C   ARG A 135      37.812  54.383  31.213  0.00  0.00           C
ATOM   1686  O   ARG A 135      37.108  55.334  31.367  0.00  0.00           O
ATOM   1687  N   GLY A 136      39.015  54.545  30.693  0.00  0.00           N
ATOM   1688  H   GLY A 136      39.686  53.814  30.782  0.00  0.00           H
ATOM   1689  CA  GLY A 136      39.535  55.817  30.155  0.00  0.00           C
ATOM   1690 1HA  GLY A 136      39.877  55.574  29.160  0.00  0.00           H
ATOM   1691 2HA  GLY A 136      38.812  56.598  30.347  0.00  0.00           H
ATOM   1692  C   GLY A 136      40.794  56.179  30.838  0.00  0.00           C
ATOM   1693  O   GLY A 136      41.380  55.458  31.663  0.00  0.00           O
ATOM   1694  N   SER A 137      41.256  57.385  30.564  0.00  0.00           N
ATOM   1695  H   SER A 137      40.912  57.878  29.767  0.00  0.00           H
ATOM   1696  CA  SER A 137      42.422  58.067  31.036  0.00  0.00           C
ATOM   1697  HA  SER A 137      43.271  57.421  31.241  0.00  0.00           H
ATOM   1698  CB  SER A 137      42.731  59.115  29.955  0.00  0.00           C
ATOM   1699 1HB  SER A 137      43.611  59.743  30.216  0.00  0.00           H
ATOM   1700 2HB  SER A 137      43.019  58.541  29.043  0.00  0.00           H
ATOM   1701  OG  SER A 137      41.524  59.948  29.759  0.00  0.00           O
ATOM   1702  HG1 SER A 137      40.788  59.466  29.390  0.00  0.00           H
ATOM   1703  C   SER A 137      42.201  58.703  32.382  0.00  0.00           C
ATOM   1704  O   SER A 137      43.181  59.042  32.978  0.00  0.00           O
ATOM   1705  N   ARG A 138      40.971  58.851  32.823  0.00  0.00           N
ATOM   1706  H   ARG A 138      40.175  58.675  32.252  0.00  0.00           H
ATOM   1707  CA  ARG A 138      40.791  59.434  34.124  0.00  0.00           C
ATOM   1708  HA  ARG A 138      41.725  59.646  34.611  0.00  0.00           H
ATOM   1709  CB  ARG A 138      40.032  60.781  34.118  0.00  0.00           C
ATOM   1710 1HB  ARG A 138      39.138  60.582  33.494  0.00  0.00           H
ATOM   1711 2HB  ARG A 138      39.780  61.044  35.163  0.00  0.00           H
ATOM   1712  CG  ARG A 138      40.724  62.021  33.492  0.00  0.00           C
ATOM   1713 1HG  ARG A 138      41.640  62.259  34.085  0.00  0.00           H
ATOM   1714 2HG  ARG A 138      40.932  61.888  32.408  0.00  0.00           H
ATOM   1715  CD  ARG A 138      39.868  63.338  33.393  0.00  0.00           C
ATOM   1716 1HD  ARG A 138      39.415  63.564  34.382  0.00  0.00           H
ATOM   1717 2HD  ARG A 138      40.528  64.144  33.014  0.00  0.00           H
ATOM   1718  NE  ARG A 138      38.758  63.279  32.322  0.00  0.00           N
ATOM   1719  HE  ARG A 138      38.917  62.652  31.562  0.00  0.00           H
ATOM   1720  CZ  ARG A 138      37.510  63.758  32.309  0.00  0.00           C
ATOM   1721  NH1 ARG A 138      36.639  63.345  31.428  0.00  0.00           N
ATOM   1722 1HH1 ARG A 138      36.818  62.666  30.712  0.00  0.00           H
ATOM   1723 2HH1 ARG A 138      35.672  63.580  31.560  0.00  0.00           H
ATOM   1724  NH2 ARG A 138      36.983  64.510  33.262  0.00  0.00           N
ATOM   1725 1HH2 ARG A 138      37.615  64.905  33.929  0.00  0.00           H
ATOM   1726 2HH2 ARG A 138      36.190  65.065  33.020  0.00  0.00           H
ATOM   1727  C   ARG A 138      40.151  58.490  35.067  0.00  0.00           C
ATOM   1728  O   ARG A 138      40.451  58.410  36.286  0.00  0.00           O
ATOM   1729  N   VAL A 139      39.128  57.692  34.699  0.00  0.00           N
ATOM   1730  H   VAL A 139      38.808  57.713  33.753  0.00  0.00           H
ATOM   1731  CA  VAL A 139      38.619  56.634  35.523  0.00  0.00           C
ATOM   1732  HA  VAL A 139      38.550  56.913  36.570  0.00  0.00           H
ATOM   1733  CB  VAL A 139      37.209  56.297  35.121  0.00  0.00           C
ATOM   1734  HB  VAL A 139      37.136  55.928  34.081  0.00  0.00           H
ATOM   1735  CG1 VAL A 139      36.638  55.369  36.162  0.00  0.00           C
ATOM   1736 1HG1 VAL A 139      37.018  55.615  37.181  0.00  0.00           H
ATOM   1737 2HG1 VAL A 139      36.823  54.296  35.956  0.00  0.00           H
ATOM   1738 3HG1 VAL A 139      35.535  55.409  36.036  0.00  0.00           H
ATOM   1739  CG2 VAL A 139      36.406  57.620  35.190  0.00  0.00           C
ATOM   1740 1HG2 VAL A 139      35.350  57.376  35.405  0.00  0.00           H
ATOM   1741 2HG2 VAL A 139      36.430  58.213  34.254  0.00  0.00           H
ATOM   1742 3HG2 VAL A 139      36.666  58.309  36.026  0.00  0.00           H
ATOM   1743  C   VAL A 139      39.530  55.362  35.484  0.00  0.00           C
ATOM   1744  O   VAL A 139      39.489  54.528  34.577  0.00  0.00           O
ATOM   1745  N   ARG A 140      40.261  55.245  36.619  0.00  0.00           N
ATOM   1746  H   ARG A 140      40.246  55.910  37.358  0.00  0.00           H
ATOM   1747  CA  ARG A 140      41.210  54.173  36.761  0.00  0.00           C
ATOM   1748  HA  ARG A 140      40.643  53.281  36.613  0.00  0.00           H
ATOM   1749  CB  ARG A 140      42.292  54.250  35.650  0.00  0.00           C
ATOM   1750 1HB  ARG A 140      43.132  53.573  35.919  0.00  0.00           H
ATOM   1751 2HB  ARG A 140      41.828  53.825  34.727  0.00  0.00           H
ATOM   1752  CG  ARG A 140      42.978  55.654  35.333  0.00  0.00           C
ATOM   1753 1HG  ARG A 140      42.241  56.385  34.936  0.00  0.00           H
ATOM   1754 2HG  ARG A 140      43.395  55.970  36.321  0.00  0.00           H
ATOM   1755  CD  ARG A 140      44.020  55.498  34.212  0.00  0.00           C
ATOM   1756 1HD  ARG A 140      44.661  54.618  34.417  0.00  0.00           H
ATOM   1757 2HD  ARG A 140      43.479  55.383  33.249  0.00  0.00           H
ATOM   1758  NE  ARG A 140      44.819  56.747  34.162  0.00  0.00           N
ATOM   1759  HE  ARG A 140      44.640  57.408  34.892  0.00  0.00           H
ATOM   1760  CZ  ARG A 140      45.710  57.017  33.144  0.00  0.00           C
ATOM   1761  NH1 ARG A 140      46.592  57.940  33.211  0.00  0.00           N
ATOM   1762 1HH1 ARG A 140      46.869  58.176  34.143  0.00  0.00           H
ATOM   1763 2HH1 ARG A 140      47.147  58.180  32.413  0.00  0.00           H
ATOM   1764  NH2 ARG A 140      45.749  56.310  32.011  0.00  0.00           N
ATOM   1765 1HH2 ARG A 140      45.064  55.609  31.818  0.00  0.00           H
ATOM   1766 2HH2 ARG A 140      46.377  56.486  31.261  0.00  0.00           H
ATOM   1767  C   ARG A 140      41.813  54.109  38.189  0.00  0.00           C
ATOM   1768  O   ARG A 140      42.412  55.023  38.685  0.00  0.00           O
HETATM 1769  N   HSD A 141      41.775  52.940  38.814  0.00  0.00           N
HETATM 1770  HN  HSD A 141      41.246  52.235  38.349  0.00  0.00           H
HETATM 1771  CA  HSD A 141      42.213  52.804  40.199  0.00  0.00           C
HETATM 1772  HA  HSD A 141      43.071  53.464  40.306  0.00  0.00           H
HETATM 1773  CB  HSD A 141      41.088  53.162  41.252  0.00  0.00           C
HETATM 1774 1HB  HSD A 141      40.719  54.188  41.023  0.00  0.00           H
HETATM 1775 2HB  HSD A 141      40.189  52.527  41.080  0.00  0.00           H
HETATM 1776  ND1 HSD A 141      41.290  52.087  43.452  0.00  0.00           N
HETATM 1777  HD1 HSD A 141      40.652  51.403  43.082  0.00  0.00           H
HETATM 1778  CG  HSD A 141      41.598  53.113  42.665  0.00  0.00           C
HETATM 1779  CE1 HSD A 141      41.908  52.274  44.663  0.00  0.00           C
HETATM 1780  HE1 HSD A 141      41.841  51.503  45.425  0.00  0.00           H
HETATM 1781  NE2 HSD A 141      42.495  53.477  44.754  0.00  0.00           N
HETATM 1782  CD2 HSD A 141      42.202  54.028  43.464  0.00  0.00           C
HETATM 1783  HD2 HSD A 141      42.558  54.997  43.153  0.00  0.00           H
HETATM 1784  C   HSD A 141      42.698  51.396  40.311  0.00  0.00           C
HETATM 1785  O   HSD A 141      42.045  50.456  39.888  0.00  0.00           O
ATOM   1786  N   SER A 142      43.810  51.259  41.066  0.00  0.00           N
ATOM   1787  H   SER A 142      44.254  52.113  41.333  0.00  0.00           H
ATOM   1788  CA  SER A 142      44.294  50.012  41.655  0.00  0.00           C
ATOM   1789  HA  SER A 142      43.765  49.194  41.184  0.00  0.00           H
ATOM   1790  CB  SER A 142      45.817  49.885  41.461  0.00  0.00           C
ATOM   1791 1HB  SER A 142      46.186  50.817  41.949  0.00  0.00           H
ATOM   1792 2HB  SER A 142      46.304  49.106  42.082  0.00  0.00           H
ATOM   1793  OG  SER A 142      46.226  49.682  40.094  0.00  0.00           O
ATOM   1794  HG1 SER A 142      47.185  49.649  40.204  0.00  0.00           H
ATOM   1795  C   SER A 142      44.040  49.777  43.140  0.00  0.00           C
ATOM   1796  O   SER A 142      44.507  50.562  43.953  0.00  0.00           O
ATOM   1797  N   PHE A 143      43.246  48.733  43.558  0.00  0.00           N
ATOM   1798  H   PHE A 143      42.770  48.192  42.867  0.00  0.00           H
ATOM   1799  CA  PHE A 143      42.802  48.532  44.981  0.00  0.00           C
ATOM   1800  HA  PHE A 143      42.822  49.506  45.460  0.00  0.00           H
ATOM   1801  CB  PHE A 143      41.294  48.070  45.247  0.00  0.00           C
ATOM   1802 1HB  PHE A 143      41.151  47.010  44.968  0.00  0.00           H
ATOM   1803 2HB  PHE A 143      41.260  48.190  46.356  0.00  0.00           H
ATOM   1804  CG  PHE A 143      40.237  48.959  44.531  0.00  0.00           C
ATOM   1805  CD1 PHE A 143      40.035  48.909  43.125  0.00  0.00           C
ATOM   1806  HD1 PHE A 143      40.582  48.268  42.454  0.00  0.00           H
ATOM   1807  CE1 PHE A 143      39.064  49.756  42.519  0.00  0.00           C
ATOM   1808  HE1 PHE A 143      38.905  49.677  41.450  0.00  0.00           H
ATOM   1809  CZ  PHE A 143      38.331  50.658  43.254  0.00  0.00           C
ATOM   1810  HZ  PHE A 143      37.624  51.319  42.781  0.00  0.00           H
ATOM   1811  CD2 PHE A 143      39.554  49.911  45.282  0.00  0.00           C
ATOM   1812  HD2 PHE A 143      39.632  49.909  46.363  0.00  0.00           H
ATOM   1813  CE2 PHE A 143      38.654  50.789  44.617  0.00  0.00           C
ATOM   1814  HE2 PHE A 143      38.191  51.510  45.268  0.00  0.00           H
ATOM   1815  C   PHE A 143      43.765  47.618  45.626  0.00  0.00           C
ATOM   1816  O   PHE A 143      43.435  46.456  45.927  0.00  0.00           O
ATOM   1817  N   LEU A 144      45.011  48.130  45.745  0.00  0.00           N
ATOM   1818  H   LEU A 144      45.134  49.066  45.433  0.00  0.00           H
ATOM   1819  CA  LEU A 144      46.208  47.427  46.295  0.00  0.00           C
ATOM   1820  HA  LEU A 144      46.380  46.575  45.651  0.00  0.00           H
ATOM   1821  CB  LEU A 144      47.504  48.325  46.115  0.00  0.00           C
ATOM   1822 1HB  LEU A 144      47.425  48.572  45.034  0.00  0.00           H
ATOM   1823 2HB  LEU A 144      47.451  49.306  46.637  0.00  0.00           H
ATOM   1824  CG  LEU A 144      48.943  47.772  46.446  0.00  0.00           C
ATOM   1825  HG  LEU A 144      49.159  47.942  47.517  0.00  0.00           H
ATOM   1826  CD1 LEU A 144      49.056  46.242  46.138  0.00  0.00           C
ATOM   1827 1HD1 LEU A 144      48.679  45.967  45.124  0.00  0.00           H
ATOM   1828 2HD1 LEU A 144      48.389  45.669  46.816  0.00  0.00           H
ATOM   1829 3HD1 LEU A 144      50.104  45.880  46.158  0.00  0.00           H
ATOM   1830  CD2 LEU A 144      49.891  48.526  45.575  0.00  0.00           C
ATOM   1831 1HD2 LEU A 144      50.139  49.501  46.058  0.00  0.00           H
ATOM   1832 2HD2 LEU A 144      49.476  48.792  44.583  0.00  0.00           H
ATOM   1833 3HD2 LEU A 144      50.881  48.047  45.440  0.00  0.00           H
ATOM   1834  C   LEU A 144      46.076  46.932  47.721  0.00  0.00           C
ATOM   1835  O   LEU A 144      46.373  45.791  48.176  0.00  0.00           O
ATOM   1836  N   SER A 145      45.489  47.761  48.513  0.00  0.00           N
ATOM   1837  H   SER A 145      45.169  48.665  48.250  0.00  0.00           H
ATOM   1838  CA  SER A 145      44.990  47.490  49.869  0.00  0.00           C
ATOM   1839  HA  SER A 145      45.882  47.249  50.436  0.00  0.00           H
ATOM   1840  CB  SER A 145      44.486  48.744  50.740  0.00  0.00           C
ATOM   1841 1HB  SER A 145      44.251  48.403  51.766  0.00  0.00           H
ATOM   1842 2HB  SER A 145      45.384  49.382  50.869  0.00  0.00           H
ATOM   1843  OG  SER A 145      43.438  49.474  50.109  0.00  0.00           O
ATOM   1844  HG1 SER A 145      43.923  50.058  49.529  0.00  0.00           H
ATOM   1845  C   SER A 145      43.977  46.360  50.077  0.00  0.00           C
ATOM   1846  O   SER A 145      44.009  45.672  51.071  0.00  0.00           O
ATOM   1847  N   ASN A 146      43.167  46.128  49.063  0.00  0.00           N
ATOM   1848  H   ASN A 146      43.242  46.662  48.221  0.00  0.00           H
ATOM   1849  CA  ASN A 146      41.994  45.305  49.097  0.00  0.00           C
ATOM   1850  HA  ASN A 146      41.653  45.205  50.127  0.00  0.00           H
ATOM   1851  CB  ASN A 146      40.741  45.840  48.327  0.00  0.00           C
ATOM   1852 1HB  ASN A 146      40.910  46.082  47.256  0.00  0.00           H
ATOM   1853 2HB  ASN A 146      39.978  45.063  48.541  0.00  0.00           H
ATOM   1854  CG  ASN A 146      40.184  47.112  48.870  0.00  0.00           C
ATOM   1855  OD1 ASN A 146      40.842  48.160  48.771  0.00  0.00           O
ATOM   1856  ND2 ASN A 146      39.045  47.048  49.674  0.00  0.00           N
ATOM   1857 1HD2 ASN A 146      38.775  47.910  50.094  0.00  0.00           H
ATOM   1858 2HD2 ASN A 146      38.461  46.244  49.760  0.00  0.00           H
ATOM   1859  C   ASN A 146      42.315  43.903  48.595  0.00  0.00           C
ATOM   1860  O   ASN A 146      41.457  43.090  48.426  0.00  0.00           O
ATOM   1861  N   ALA A 147      43.662  43.635  48.376  0.00  0.00           N
ATOM   1862  H   ALA A 147      44.346  44.359  48.462  0.00  0.00           H
ATOM   1863  CA  ALA A 147      44.206  42.364  48.163  0.00  0.00           C
ATOM   1864  HA  ALA A 147      43.902  42.063  47.170  0.00  0.00           H
ATOM   1865  CB  ALA A 147      45.736  42.424  48.164  0.00  0.00           C
ATOM   1866 1HB  ALA A 147      46.194  41.505  47.736  0.00  0.00           H
ATOM   1867 2HB  ALA A 147      46.022  42.491  49.235  0.00  0.00           H
ATOM   1868 3HB  ALA A 147      46.199  43.292  47.644  0.00  0.00           H
ATOM   1869  C   ALA A 147      43.715  41.308  49.043  0.00  0.00           C
ATOM   1870  O   ALA A 147      43.504  41.543  50.248  0.00  0.00           O
ATOM   1871  N   PHE A 148      43.453  40.114  48.430  0.00  0.00           N
ATOM   1872  H   PHE A 148      43.674  40.114  47.456  0.00  0.00           H
ATOM   1873  CA  PHE A 148      43.124  38.863  49.117  0.00  0.00           C
ATOM   1874  HA  PHE A 148      42.875  39.142  50.130  0.00  0.00           H
ATOM   1875  CB  PHE A 148      41.822  38.230  48.563  0.00  0.00           C
ATOM   1876 1HB  PHE A 148      41.406  37.518  49.302  0.00  0.00           H
ATOM   1877 2HB  PHE A 148      41.102  39.068  48.603  0.00  0.00           H
ATOM   1878  CG  PHE A 148      41.790  37.576  47.197  0.00  0.00           C
ATOM   1879  CD1 PHE A 148      42.320  36.300  46.960  0.00  0.00           C
ATOM   1880  HD1 PHE A 148      42.754  35.809  47.820  0.00  0.00           H
ATOM   1881  CE1 PHE A 148      42.464  35.829  45.687  0.00  0.00           C
ATOM   1882  HE1 PHE A 148      42.975  34.887  45.504  0.00  0.00           H
ATOM   1883  CZ  PHE A 148      41.787  36.463  44.601  0.00  0.00           C
ATOM   1884  HZ  PHE A 148      41.779  36.000  43.621  0.00  0.00           H
ATOM   1885  CD2 PHE A 148      41.272  38.236  46.075  0.00  0.00           C
ATOM   1886  HD2 PHE A 148      40.965  39.269  46.203  0.00  0.00           H
ATOM   1887  CE2 PHE A 148      41.185  37.586  44.903  0.00  0.00           C
ATOM   1888  HE2 PHE A 148      40.790  38.102  44.038  0.00  0.00           H
ATOM   1889  C   PHE A 148      44.337  38.031  49.189  0.00  0.00           C
ATOM   1890  O   PHE A 148      45.305  38.275  48.495  0.00  0.00           O
ATOM   1891  N   PHE A 149      44.266  37.022  50.065  0.00  0.00           N
ATOM   1892  H   PHE A 149      43.509  37.005  50.709  0.00  0.00           H
ATOM   1893  CA  PHE A 149      45.297  36.052  50.318  0.00  0.00           C
ATOM   1894  HA  PHE A 149      46.180  36.195  49.709  0.00  0.00           H
ATOM   1895  CB  PHE A 149      45.658  36.088  51.817  0.00  0.00           C
ATOM   1896 1HB  PHE A 149      44.692  36.007  52.376  0.00  0.00           H
ATOM   1897 2HB  PHE A 149      46.271  35.230  52.168  0.00  0.00           H
ATOM   1898  CG  PHE A 149      46.418  37.342  52.069  0.00  0.00           C
ATOM   1899  CD1 PHE A 149      47.840  37.253  52.063  0.00  0.00           C
ATOM   1900  HD1 PHE A 149      48.257  36.273  51.914  0.00  0.00           H
ATOM   1901  CE1 PHE A 149      48.632  38.423  52.335  0.00  0.00           C
ATOM   1902  HE1 PHE A 149      49.702  38.330  52.418  0.00  0.00           H
ATOM   1903  CZ  PHE A 149      47.974  39.613  52.468  0.00  0.00           C
ATOM   1904  HZ  PHE A 149      48.554  40.524  52.596  0.00  0.00           H
ATOM   1905  CD2 PHE A 149      45.812  38.557  52.368  0.00  0.00           C
ATOM   1906  HD2 PHE A 149      44.739  38.656  52.387  0.00  0.00           H
ATOM   1907  CE2 PHE A 149      46.626  39.683  52.485  0.00  0.00           C
ATOM   1908  HE2 PHE A 149      46.008  40.582  52.439  0.00  0.00           H
ATOM   1909  C   PHE A 149      44.899  34.690  49.973  0.00  0.00           C
ATOM   1910  O   PHE A 149      44.076  34.039  50.623  0.00  0.00           O
ATOM   1911  N   LEU A 150      45.546  34.102  49.050  0.00  0.00           N
ATOM   1912  H   LEU A 150      46.421  34.339  48.634  0.00  0.00           H
ATOM   1913  CA  LEU A 150      45.196  32.823  48.613  0.00  0.00           C
ATOM   1914  HA  LEU A 150      44.136  32.628  48.758  0.00  0.00           H
ATOM   1915  CB  LEU A 150      45.533  32.736  47.149  0.00  0.00           C
ATOM   1916 1HB  LEU A 150      45.040  33.626  46.699  0.00  0.00           H
ATOM   1917 2HB  LEU A 150      46.632  32.773  47.004  0.00  0.00           H
ATOM   1918  CG  LEU A 150      44.950  31.515  46.459  0.00  0.00           C
ATOM   1919  HG  LEU A 150      45.343  30.583  46.921  0.00  0.00           H
ATOM   1920  CD1 LEU A 150      43.418  31.610  46.530  0.00  0.00           C
ATOM   1921 1HD1 LEU A 150      42.994  31.076  45.653  0.00  0.00           H
ATOM   1922 2HD1 LEU A 150      43.045  32.649  46.443  0.00  0.00           H
ATOM   1923 3HD1 LEU A 150      43.014  31.246  47.496  0.00  0.00           H
ATOM   1924  CD2 LEU A 150      45.356  31.406  44.985  0.00  0.00           C
ATOM   1925 1HD2 LEU A 150      45.089  30.366  44.683  0.00  0.00           H
ATOM   1926 2HD2 LEU A 150      46.446  31.501  44.830  0.00  0.00           H
ATOM   1927 3HD2 LEU A 150      44.962  32.200  44.312  0.00  0.00           H
ATOM   1928  C   LEU A 150      46.089  31.732  49.294  0.00  0.00           C
ATOM   1929  O   LEU A 150      47.305  31.829  49.409  0.00  0.00           O
ATOM   1930  N   LYS A 151      45.455  30.667  49.755  0.00  0.00           N
ATOM   1931  H   LYS A 151      44.457  30.699  49.864  0.00  0.00           H
ATOM   1932  CA  LYS A 151      46.192  29.490  50.180  0.00  0.00           C
ATOM   1933  HA  LYS A 151      47.206  29.519  49.817  0.00  0.00           H
ATOM   1934  CB  LYS A 151      46.072  29.288  51.695  0.00  0.00           C
ATOM   1935 1HB  LYS A 151      46.522  30.217  52.100  0.00  0.00           H
ATOM   1936 2HB  LYS A 151      44.987  29.237  51.928  0.00  0.00           H
ATOM   1937  CG  LYS A 151      46.742  28.013  52.262  0.00  0.00           C
ATOM   1938 1HG  LYS A 151      46.557  27.998  53.361  0.00  0.00           H
ATOM   1939 2HG  LYS A 151      46.328  27.025  51.967  0.00  0.00           H
ATOM   1940  CD  LYS A 151      48.257  28.008  52.008  0.00  0.00           C
ATOM   1941 1HD  LYS A 151      48.310  27.635  50.969  0.00  0.00           H
ATOM   1942 2HD  LYS A 151      48.707  29.026  52.027  0.00  0.00           H
ATOM   1943  CE  LYS A 151      49.089  27.182  52.982  0.00  0.00           C
ATOM   1944 1HE  LYS A 151      48.953  27.553  54.021  0.00  0.00           H
ATOM   1945 2HE  LYS A 151      48.810  26.101  52.993  0.00  0.00           H
ATOM   1946  NZ  LYS A 151      50.513  27.191  52.704  0.00  0.00           N
ATOM   1947 1HZ  LYS A 151      50.644  27.006  51.680  0.00  0.00           H
ATOM   1948 2HZ  LYS A 151      51.141  26.517  53.169  0.00  0.00           H
ATOM   1949 3HZ  LYS A 151      50.976  28.105  52.885  0.00  0.00           H
ATOM   1950  C   LYS A 151      45.669  28.189  49.516  0.00  0.00           C
ATOM   1951  O   LYS A 151      44.514  27.782  49.696  0.00  0.00           O
ATOM   1952  N   VAL A 152      46.504  27.550  48.677  0.00  0.00           N
ATOM   1953  H   VAL A 152      47.425  27.905  48.559  0.00  0.00           H
ATOM   1954  CA  VAL A 152      46.195  26.263  48.158  0.00  0.00           C
ATOM   1955  HA  VAL A 152      45.125  26.227  48.040  0.00  0.00           H
ATOM   1956  CB  VAL A 152      46.723  25.985  46.737  0.00  0.00           C
ATOM   1957  HB  VAL A 152      47.833  25.934  46.793  0.00  0.00           H
ATOM   1958  CG1 VAL A 152      46.365  24.499  46.357  0.00  0.00           C
ATOM   1959 1HG1 VAL A 152      46.927  23.721  46.924  0.00  0.00           H
ATOM   1960 2HG1 VAL A 152      46.369  24.295  45.262  0.00  0.00           H
ATOM   1961 3HG1 VAL A 152      45.277  24.365  46.580  0.00  0.00           H
ATOM   1962  CG2 VAL A 152      46.203  26.992  45.672  0.00  0.00           C
ATOM   1963 1HG2 VAL A 152      46.843  27.898  45.535  0.00  0.00           H
ATOM   1964 2HG2 VAL A 152      45.161  27.351  45.810  0.00  0.00           H
ATOM   1965 3HG2 VAL A 152      46.301  26.426  44.722  0.00  0.00           H
ATOM   1966  C   VAL A 152      46.631  25.221  49.207  0.00  0.00           C
ATOM   1967  O   VAL A 152      47.793  25.136  49.562  0.00  0.00           O
ATOM   1968  N   THR A 153      45.751  24.361  49.631  0.00  0.00           N
ATOM   1969  H   THR A 153      44.888  24.290  49.133  0.00  0.00           H
ATOM   1970  CA  THR A 153      45.755  23.502  50.786  0.00  0.00           C
ATOM   1971  HA  THR A 153      46.725  23.139  51.109  0.00  0.00           H
ATOM   1972  CB  THR A 153      45.064  24.092  51.948  0.00  0.00           C
ATOM   1973  HB  THR A 153      45.622  25.046  52.044  0.00  0.00           H
ATOM   1974  OG1 THR A 153      45.218  23.358  53.176  0.00  0.00           O
ATOM   1975  HG1 THR A 153      44.830  23.892  53.870  0.00  0.00           H
ATOM   1976  CG2 THR A 153      43.586  24.466  51.746  0.00  0.00           C
ATOM   1977 1HG2 THR A 153      43.308  25.487  52.080  0.00  0.00           H
ATOM   1978 2HG2 THR A 153      43.019  23.731  52.346  0.00  0.00           H
ATOM   1979 3HG2 THR A 153      43.285  24.297  50.684  0.00  0.00           H
ATOM   1980  C   THR A 153      45.020  22.250  50.467  0.00  0.00           C
ATOM   1981  O   THR A 153      44.259  22.152  49.541  0.00  0.00           O
ATOM   1982  N   ALA A 154      45.231  21.182  51.245  0.00  0.00           N
ATOM   1983  H   ALA A 154      45.692  21.262  52.129  0.00  0.00           H
ATOM   1984  CA  ALA A 154      44.435  20.037  51.063  0.00  0.00           C
ATOM   1985  HA  ALA A 154      44.394  19.794  50.014  0.00  0.00           H
ATOM   1986  CB  ALA A 154      45.210  18.832  51.709  0.00  0.00           C
ATOM   1987 1HB  ALA A 154      45.323  18.899  52.809  0.00  0.00           H
ATOM   1988 2HB  ALA A 154      46.210  18.746  51.223  0.00  0.00           H
ATOM   1989 3HB  ALA A 154      44.632  17.904  51.542  0.00  0.00           H
ATOM   1990  C   ALA A 154      43.014  20.206  51.599  0.00  0.00           C
ATOM   1991  O   ALA A 154      42.706  20.874  52.659  0.00  0.00           O
ATOM   1992  N   LEU A 155      42.087  19.580  50.899  0.00  0.00           N
ATOM   1993  H   LEU A 155      42.330  19.095  50.068  0.00  0.00           H
ATOM   1994  CA  LEU A 155      40.777  19.295  51.388  0.00  0.00           C
ATOM   1995  HA  LEU A 155      40.254  20.210  51.602  0.00  0.00           H
ATOM   1996  CB  LEU A 155      40.053  18.409  50.368  0.00  0.00           C
ATOM   1997 1HB  LEU A 155      40.087  19.003  49.435  0.00  0.00           H
ATOM   1998 2HB  LEU A 155      40.718  17.527  50.237  0.00  0.00           H
ATOM   1999  CG  LEU A 155      38.617  17.981  50.658  0.00  0.00           C
ATOM   2000  HG  LEU A 155      38.582  17.294  51.531  0.00  0.00           H
ATOM   2001  CD1 LEU A 155      37.640  19.106  50.918  0.00  0.00           C
ATOM   2002 1HD1 LEU A 155      38.074  19.814  51.660  0.00  0.00           H
ATOM   2003 2HD1 LEU A 155      36.639  18.755  51.244  0.00  0.00           H
ATOM   2004 3HD1 LEU A 155      37.511  19.746  50.020  0.00  0.00           H
ATOM   2005  CD2 LEU A 155      38.102  17.136  49.415  0.00  0.00           C
ATOM   2006 1HD2 LEU A 155      37.049  16.816  49.536  0.00  0.00           H
ATOM   2007 2HD2 LEU A 155      38.694  16.235  49.163  0.00  0.00           H
ATOM   2008 3HD2 LEU A 155      38.136  17.849  48.569  0.00  0.00           H
ATOM   2009  C   LEU A 155      40.782  18.493  52.640  0.00  0.00           C
ATOM   2010  O   LEU A 155      40.087  18.825  53.606  0.00  0.00           O
ATOM   2011  N   THR A 156      41.509  17.374  52.743  0.00  0.00           N
ATOM   2012  H   THR A 156      41.945  17.056  51.896  0.00  0.00           H
ATOM   2013  CA  THR A 156      41.515  16.523  53.887  0.00  0.00           C
ATOM   2014  HA  THR A 156      41.314  17.132  54.753  0.00  0.00           H
ATOM   2015  CB  THR A 156      40.492  15.283  53.816  0.00  0.00           C
ATOM   2016  HB  THR A 156      39.555  15.842  53.653  0.00  0.00           H
ATOM   2017  OG1 THR A 156      40.641  14.488  54.927  0.00  0.00           O
ATOM   2018  HG1 THR A 156      40.445  14.947  55.752  0.00  0.00           H
ATOM   2019  CG2 THR A 156      40.823  14.410  52.675  0.00  0.00           C
ATOM   2020 1HG2 THR A 156      41.753  13.819  52.706  0.00  0.00           H
ATOM   2021 2HG2 THR A 156      40.969  15.129  51.836  0.00  0.00           H
ATOM   2022 3HG2 THR A 156      40.009  13.710  52.408  0.00  0.00           H
ATOM   2023  C   THR A 156      42.887  16.094  54.091  0.00  0.00           C
ATOM   2024  O   THR A 156      43.894  16.782  53.700  0.00  0.00           O
TER    2025      THR A 156 
HETATM 2026  C1  ANE B   1      64.028  54.836  29.026  0.00  0.00           C
HETATM 2027  O11 ANE B   1      64.269  55.693  29.907  0.00  0.00           O
HETATM 2028  O12 ANE B   1      64.132  55.031  27.726  0.00  0.00           O
HETATM 2029  C2  ANE B   1      63.942  53.350  29.514  0.00  0.00           C
HETATM 2030  O2  ANE B   1      64.041  52.378  28.463  0.00  0.00           O
HETATM 2031  HO  ANE B   1      64.042  52.852  27.630  0.00  0.00           H
HETATM 2032  C6  ANE B   1      62.280  53.734  31.167  0.00  0.00           C
HETATM 2033  H6  ANE B   1      62.354  54.842  31.121  0.00  0.00           H
HETATM 2034  O6  ANE B   1      62.613  53.048  29.918  0.00  0.00           O
HETATM 2035  C3  ANE B   1      64.966  52.995  30.691  0.00  0.00           C
HETATM 2036 1H3  ANE B   1      65.126  51.896  30.660  0.00  0.00           H
HETATM 2037 2H3  ANE B   1      65.945  53.389  30.333  0.00  0.00           H
HETATM 2038  C4  ANE B   1      64.615  53.568  32.014  0.00  0.00           C
HETATM 2039  H4  ANE B   1      64.829  54.654  31.964  0.00  0.00           H
HETATM 2040  O4  ANE B   1      65.521  52.941  33.010  0.00  0.00           O
HETATM 2041  HO  ANE B   1      65.383  52.034  33.274  0.00  0.00           H
HETATM 2042  C5  ANE B   1      63.170  53.260  32.295  0.00  0.00           C
HETATM 2043  H5  ANE B   1      63.147  52.153  32.302  0.00  0.00           H
HETATM 2044  N   ANE B   1      62.761  53.586  33.657  0.00  0.00           N
HETATM 2045  HN  ANE B   1      62.486  52.775  34.174  0.00  0.00           H
HETATM 2046  C   ANE B   1      62.623  54.809  34.041  0.00  0.00           C
HETATM 2047  O   ANE B   1      62.871  55.729  33.284  0.00  0.00           O
HETATM 2048  CT  ANE B   1      62.272  55.023  35.421  0.00  0.00           C
HETATM 2049 1HT  ANE B   1      62.054  54.082  35.971  0.00  0.00           H
HETATM 2050 2HT  ANE B   1      61.454  55.759  35.607  0.00  0.00           H
HETATM 2051 3HT  ANE B   1      63.127  55.417  36.020  0.00  0.00           H
HETATM 2052  C7  ANE B   1      60.717  53.489  31.369  0.00  0.00           C
HETATM 2053  H7  ANE B   1      60.324  54.071  32.232  0.00  0.00           H
HETATM 2054  O7  ANE B   1      60.480  52.148  31.811  0.00  0.00           O
HETATM 2055  HO  ANE B   1      60.290  51.706  30.980  0.00  0.00           H
HETATM 2056  C8  ANE B   1      59.856  53.781  30.168  0.00  0.00           C
HETATM 2057  H8  ANE B   1      60.317  54.697  29.756  0.00  0.00           H
HETATM 2058  O8  ANE B   1      59.934  52.741  29.214  0.00  0.00           O
HETATM 2059  C9  ANE B   1      58.452  54.107  30.594  0.00  0.00           C
HETATM 2060 1H9  ANE B   1      57.738  53.251  30.602  0.00  0.00           H
HETATM 2061 2H9  ANE B   1      58.443  54.572  31.600  0.00  0.00           H
HETATM 2062  O9  ANE B   1      57.955  55.188  29.826  0.00  0.00           O
HETATM 2063  HO  ANE B   1      57.835  54.668  29.023  0.00  0.00           H
HETATM 2064  C1  ANE B   2      59.660  51.617  27.268  0.00  0.00           C
HETATM 2065  O11 ANE B   2      58.652  50.838  27.182  0.00  0.00           O
HETATM 2066  O12 ANE B   2      60.828  51.395  26.925  0.00  0.00           O
HETATM 2067  C2  ANE B   2      59.440  53.062  27.883  0.00  0.00           C
HETATM 2068  C6  ANE B   2      57.679  53.951  26.418  0.00  0.00           C
HETATM 2069  H6  ANE B   2      57.648  53.092  25.715  0.00  0.00           H
HETATM 2070  O6  ANE B   2      58.029  53.439  27.708  0.00  0.00           O
HETATM 2071  C3  ANE B   2      60.410  54.101  27.291  0.00  0.00           C
HETATM 2072 1H3  ANE B   2      60.373  54.985  27.954  0.00  0.00           H
HETATM 2073 2H3  ANE B   2      61.430  53.652  27.368  0.00  0.00           H
HETATM 2074  C4  ANE B   2      60.068  54.393  25.909  0.00  0.00           C
HETATM 2075  H4  ANE B   2      60.219  53.506  25.254  0.00  0.00           H
HETATM 2076  O4  ANE B   2      60.950  55.370  25.386  0.00  0.00           O
HETATM 2077  HO  ANE B   2      60.469  55.810  24.687  0.00  0.00           H
HETATM 2078  C5  ANE B   2      58.691  54.939  25.730  0.00  0.00           C
HETATM 2079  H5  ANE B   2      58.537  55.876  26.315  0.00  0.00           H
HETATM 2080  N   ANE B   2      58.283  55.268  24.378  0.00  0.00           N
HETATM 2081  HN  ANE B   2      57.794  56.131  24.254  0.00  0.00           H
HETATM 2082  C   ANE B   2      58.281  54.402  23.370  0.00  0.00           C
HETATM 2083  O   ANE B   2      58.692  53.260  23.417  0.00  0.00           O
HETATM 2084  CT  ANE B   2      57.615  54.792  22.101  0.00  0.00           C
HETATM 2085 1HT  ANE B   2      58.239  55.471  21.481  0.00  0.00           H
HETATM 2086 2HT  ANE B   2      56.756  55.421  22.415  0.00  0.00           H
HETATM 2087 3HT  ANE B   2      57.351  53.913  21.476  0.00  0.00           H
HETATM 2088  C7  ANE B   2      56.202  54.466  26.562  0.00  0.00           C
HETATM 2089  H7  ANE B   2      55.951  54.704  25.511  0.00  0.00           H
HETATM 2090  O7  ANE B   2      56.181  55.665  27.322  0.00  0.00           O
HETATM 2091  HO  ANE B   2      55.513  55.426  27.976  0.00  0.00           H
HETATM 2092  C8  ANE B   2      55.235  53.419  27.103  0.00  0.00           C
HETATM 2093  H8  ANE B   2      55.799  52.460  27.019  0.00  0.00           H
HETATM 2094  O8  ANE B   2      54.811  53.685  28.489  0.00  0.00           O
HETATM 2095  C9  ANE B   2      54.066  53.215  26.131  0.00  0.00           C
HETATM 2096 1H9  ANE B   2      54.540  53.244  25.123  0.00  0.00           H
HETATM 2097 2H9  ANE B   2      53.574  52.222  26.233  0.00  0.00           H
HETATM 2098  O9  ANE B   2      53.160  54.294  26.300  0.00  0.00           O
HETATM 2099  HO  ANE B   2      52.937  54.132  27.222  0.00  0.00           H
HETATM 2100  C1  ANE B   3      54.221  53.286  30.620  0.00  0.00           C
HETATM 2101  O11 ANE B   3      55.191  52.780  31.190  0.00  0.00           O
HETATM 2102  O12 ANE B   3      53.439  54.181  31.115  0.00  0.00           O
HETATM 2103  C2  ANE B   3      53.944  52.768  29.174  0.00  0.00           C
HETATM 2104  C6  ANE B   3      51.561  52.284  29.369  0.00  0.00           C
HETATM 2105  H6  ANE B   3      51.689  52.385  30.468  0.00  0.00           H
HETATM 2106  O6  ANE B   3      52.586  53.151  28.803  0.00  0.00           O
HETATM 2107  C3  ANE B   3      54.298  51.316  29.072  0.00  0.00           C
HETATM 2108 1H3  ANE B   3      54.306  50.994  28.005  0.00  0.00           H
HETATM 2109 2H3  ANE B   3      55.321  51.070  29.434  0.00  0.00           H
HETATM 2110  C4  ANE B   3      53.327  50.459  29.712  0.00  0.00           C
HETATM 2111  H4  ANE B   3      53.305  50.721  30.794  0.00  0.00           H
HETATM 2112  O4  ANE B   3      53.719  49.114  29.543  0.00  0.00           O
HETATM 2113  HO  ANE B   3      54.137  48.750  30.320  0.00  0.00           H
HETATM 2114  C5  ANE B   3      51.907  50.807  29.185  0.00  0.00           C
HETATM 2115  H5  ANE B   3      51.965  50.651  28.087  0.00  0.00           H
HETATM 2116  N   ANE B   3      50.821  49.916  29.530  0.00  0.00           N
HETATM 2117  HN  ANE B   3      50.533  49.276  28.826  0.00  0.00           H
HETATM 2118  C   ANE B   3      50.358  49.835  30.714  0.00  0.00           C
HETATM 2119  O   ANE B   3      50.723  50.496  31.663  0.00  0.00           O
HETATM 2120  CT  ANE B   3      49.216  48.876  30.950  0.00  0.00           C
HETATM 2121 1HT  ANE B   3      48.230  49.237  30.562  0.00  0.00           H
HETATM 2122 2HT  ANE B   3      49.070  48.626  32.018  0.00  0.00           H
HETATM 2123 3HT  ANE B   3      49.504  48.002  30.318  0.00  0.00           H
HETATM 2124  C7  ANE B   3      50.194  52.846  29.034  0.00  0.00           C
HETATM 2125  H7  ANE B   3      49.405  52.183  29.455  0.00  0.00           H
HETATM 2126  O7  ANE B   3      49.951  52.872  27.566  0.00  0.00           O
HETATM 2127  HO  ANE B   3      50.022  53.828  27.467  0.00  0.00           H
HETATM 2128  C8  ANE B   3      49.978  54.298  29.629  0.00  0.00           C
HETATM 2129  H8  ANE B   3      50.951  54.644  30.024  0.00  0.00           H
HETATM 2130  O8  ANE B   3      49.547  55.245  28.677  0.00  0.00           O
HETATM 2131  C9  ANE B   3      48.988  54.087  30.718  0.00  0.00           C
HETATM 2132 1H9  ANE B   3      49.184  53.144  31.278  0.00  0.00           H
HETATM 2133 2H9  ANE B   3      48.992  54.977  31.380  0.00  0.00           H
HETATM 2134  O9  ANE B   3      47.644  54.026  30.129  0.00  0.00           O
HETATM 2135  HO  ANE B   3      47.561  54.800  29.569  0.00  0.00           H
HETATM 2136  C1  ANE B   4      48.041  57.001  29.718  0.00  0.00           C
HETATM 2137  O11 ANE B   4      47.899  57.833  30.704  0.00  0.00           O
HETATM 2138  O12 ANE B   4      47.068  56.511  29.071  0.00  0.00           O
HETATM 2139  C2  ANE B   4      49.536  56.622  29.208  0.00  0.00           C
HETATM 2140  C6  ANE B   4      50.788  58.420  30.217  0.00  0.00           C
HETATM 2141  H6  ANE B   4      49.869  58.823  30.692  0.00  0.00           H
HETATM 2142  O6  ANE B   4      50.569  57.004  30.133  0.00  0.00           O
HETATM 2143  C3  ANE B   4      49.789  57.195  27.781  0.00  0.00           C
HETATM 2144 1H3  ANE B   4      50.788  56.834  27.424  0.00  0.00           H
HETATM 2145 2H3  ANE B   4      48.925  56.878  27.160  0.00  0.00           H
HETATM 2146  C4  ANE B   4      49.902  58.681  27.819  0.00  0.00           C
HETATM 2147  H4  ANE B   4      48.907  59.094  28.117  0.00  0.00           H
HETATM 2148  O4  ANE B   4      50.267  59.193  26.543  0.00  0.00           O
HETATM 2149  HO  ANE B   4      51.086  58.746  26.309  0.00  0.00           H
HETATM 2150  C5  ANE B   4      50.916  59.132  28.865  0.00  0.00           C
HETATM 2151  H5  ANE B   4      51.872  58.735  28.451  0.00  0.00           H
HETATM 2152  N   ANE B   4      51.110  60.577  28.898  0.00  0.00           N
HETATM 2153  HN  ANE B   4      51.912  60.962  28.455  0.00  0.00           H
HETATM 2154  C   ANE B   4      50.226  61.445  29.496  0.00  0.00           C
HETATM 2155  O   ANE B   4      49.241  61.150  30.079  0.00  0.00           O
HETATM 2156  CT  ANE B   4      50.626  62.892  29.310  0.00  0.00           C
HETATM 2157 1HT  ANE B   4      49.867  63.465  28.721  0.00  0.00           H
HETATM 2158 2HT  ANE B   4      51.616  62.927  28.816  0.00  0.00           H
HETATM 2159 3HT  ANE B   4      50.778  63.452  30.261  0.00  0.00           H
HETATM 2160  C7  ANE B   4      52.003  58.769  31.099  0.00  0.00           C
HETATM 2161  H7  ANE B   4      52.251  59.844  30.956  0.00  0.00           H
HETATM 2162  O7  ANE B   4      53.239  58.099  30.719  0.00  0.00           O
HETATM 2163  HO  ANE B   4      53.399  57.692  31.572  0.00  0.00           H
HETATM 2164  C8  ANE B   4      51.856  58.733  32.647  0.00  0.00           C
HETATM 2165  H8  ANE B   4      51.725  59.798  32.940  0.00  0.00           H
HETATM 2166  O8  ANE B   4      53.085  58.108  33.268  0.00  0.00           O
HETATM 2167  C9  ANE B   4      50.717  57.876  33.245  0.00  0.00           C
HETATM 2168 1H9  ANE B   4      50.766  57.946  34.350  0.00  0.00           H
HETATM 2169 2H9  ANE B   4      49.718  58.259  32.944  0.00  0.00           H
HETATM 2170  O9  ANE B   4      50.737  56.512  32.850  0.00  0.00           O
HETATM 2171  HO  ANE B   4      50.947  56.457  31.922  0.00  0.00           H
HETATM 2172  C1  ANE B   5      52.751  59.736  35.254  0.00  0.00           C
HETATM 2173  O11 ANE B   5      51.789  59.755  36.039  0.00  0.00           O
HETATM 2174  O12 ANE B   5      53.273  60.752  34.771  0.00  0.00           O
HETATM 2175  C2  ANE B   5      53.279  58.330  34.669  0.00  0.00           C
HETATM 2176  C6  ANE B   5      53.464  56.879  36.780  0.00  0.00           C
HETATM 2177  H6  ANE B   5      53.118  57.707  37.425  0.00  0.00           H
HETATM 2178  O6  ANE B   5      52.775  57.181  35.497  0.00  0.00           O
HETATM 2179  C3  ANE B   5      54.850  58.230  34.661  0.00  0.00           C
HETATM 2180 1H3  ANE B   5      55.058  57.334  34.032  0.00  0.00           H
HETATM 2181 2H3  ANE B   5      55.305  59.054  34.072  0.00  0.00           H
HETATM 2182  C4  ANE B   5      55.517  58.037  35.997  0.00  0.00           C
HETATM 2183  H4  ANE B   5      55.391  58.943  36.624  0.00  0.00           H
HETATM 2184  O4  ANE B   5      56.963  58.059  35.847  0.00  0.00           O
HETATM 2185  HO  ANE B   5      57.247  57.424  35.182  0.00  0.00           H
HETATM 2186  C5  ANE B   5      54.978  56.899  36.741  0.00  0.00           C
HETATM 2187  H5  ANE B   5      55.217  55.969  36.187  0.00  0.00           H
HETATM 2188  N   ANE B   5      55.600  56.818  38.052  0.00  0.00           N
HETATM 2189  HN  ANE B   5      56.260  56.087  38.148  0.00  0.00           H
HETATM 2190  C   ANE B   5      55.472  57.674  39.049  0.00  0.00           C
HETATM 2191  O   ANE B   5      54.641  58.617  39.079  0.00  0.00           O
HETATM 2192  CT  ANE B   5      56.367  57.550  40.246  0.00  0.00           C
HETATM 2193 1HT  ANE B   5      57.045  56.709  39.978  0.00  0.00           H
HETATM 2194 2HT  ANE B   5      55.821  57.305  41.192  0.00  0.00           H
HETATM 2195 3HT  ANE B   5      57.068  58.401  40.340  0.00  0.00           H
HETATM 2196  C7  ANE B   5      52.843  55.673  37.430  0.00  0.00           C
HETATM 2197  H7  ANE B   5      53.506  55.418  38.285  0.00  0.00           H
HETATM 2198  O7  ANE B   5      53.023  54.521  36.579  0.00  0.00           O
HETATM 2199  HO  ANE B   5      53.834  54.115  36.899  0.00  0.00           H
HETATM 2200  C8  ANE B   5      51.407  55.707  37.907  0.00  0.00           C
HETATM 2201  H8  ANE B   5      50.988  54.714  38.195  0.00  0.00           H
HETATM 2202  O8  ANE B   5      51.382  56.672  38.916  0.00  0.00           O
HETATM 2203  C9  ANE B   5      50.419  56.435  36.970  0.00  0.00           C
HETATM 2204 1H9  ANE B   5      50.493  57.538  37.018  0.00  0.00           H
HETATM 2205 2H9  ANE B   5      50.554  56.311  35.877  0.00  0.00           H
HETATM 2206  O9  ANE B   5      49.074  56.085  37.345  0.00  0.00           O
HETATM 2207  HO  ANE B   5      48.982  56.211  38.292  0.00  0.00           H
HETATM 2208  C1  ANE B   6      49.893  55.528  40.410  0.00  0.00           C
HETATM 2209  O11 ANE B   6      49.844  54.366  40.844  0.00  0.00           O
HETATM 2210  O12 ANE B   6      48.898  56.108  39.938  0.00  0.00           O
HETATM 2211  C2  ANE B   6      51.368  56.125  40.181  0.00  0.00           C
HETATM 2212  C6  ANE B   6      52.697  54.797  41.648  0.00  0.00           C
HETATM 2213  H6  ANE B   6      51.810  54.201  41.941  0.00  0.00           H
HETATM 2214  O6  ANE B   6      52.464  55.211  40.287  0.00  0.00           O
HETATM 2215  C3  ANE B   6      51.754  57.408  40.917  0.00  0.00           C
HETATM 2216 1H3  ANE B   6      52.718  57.839  40.551  0.00  0.00           H
HETATM 2217 2H3  ANE B   6      50.913  58.122  40.809  0.00  0.00           H
HETATM 2218  C4  ANE B   6      51.977  57.065  42.402  0.00  0.00           C
HETATM 2219  H4  ANE B   6      51.002  56.923  42.914  0.00  0.00           H
HETATM 2220  O4  ANE B   6      52.612  58.211  42.969  0.00  0.00           O
HETATM 2221  HO  ANE B   6      52.907  57.950  43.847  0.00  0.00           H
HETATM 2222  C5  ANE B   6      53.004  55.952  42.600  0.00  0.00           C
HETATM 2223  H5  ANE B   6      54.026  56.260  42.306  0.00  0.00           H
HETATM 2224  N   ANE B   6      53.125  55.685  44.017  0.00  0.00           N
HETATM 2225  HN  ANE B   6      53.828  56.167  44.534  0.00  0.00           H
HETATM 2226  C   ANE B   6      52.163  55.200  44.787  0.00  0.00           C
HETATM 2227  O   ANE B   6      51.099  54.753  44.413  0.00  0.00           O
HETATM 2228  CT  ANE B   6      52.496  55.368  46.303  0.00  0.00           C
HETATM 2229 1HT  ANE B   6      51.618  55.675  46.905  0.00  0.00           H
HETATM 2230 2HT  ANE B   6      53.113  56.266  46.504  0.00  0.00           H
HETATM 2231 3HT  ANE B   6      52.918  54.387  46.633  0.00  0.00           H
HETATM 2232  C7  ANE B   6      53.893  53.818  41.777  0.00  0.00           C
HETATM 2233  H7  ANE B   6      54.378  53.990  42.759  0.00  0.00           H
HETATM 2234  O7  ANE B   6      54.902  54.019  40.797  0.00  0.00           O
HETATM 2235  HO  ANE B   6      54.430  54.402  40.056  0.00  0.00           H
HETATM 2236  C8  ANE B   6      53.515  52.364  41.782  0.00  0.00           C
HETATM 2237  H8  ANE B   6      54.399  51.696  41.760  0.00  0.00           H
HETATM 2238  O8  ANE B   6      52.684  51.977  42.904  0.00  0.00           O
HETATM 2239  C9  ANE B   6      52.783  51.954  40.562  0.00  0.00           C
HETATM 2240 1H9  ANE B   6      51.819  52.505  40.434  0.00  0.00           H
HETATM 2241 2H9  ANE B   6      53.428  52.237  39.698  0.00  0.00           H
HETATM 2242  O9  ANE B   6      52.612  50.576  40.422  0.00  0.00           O
HETATM 2243  HO  ANE B   6      52.618  50.225  41.312  0.00  0.00           H
HETATM 2244  C1  ANE B   7      53.134  49.673  43.137  0.00  0.00           C
HETATM 2245  O11 ANE B   7      51.924  49.297  43.123  0.00  0.00           O
HETATM 2246  O12 ANE B   7      54.095  49.076  42.626  0.00  0.00           O
HETATM 2247  C2  ANE B   7      53.314  51.072  43.817  0.00  0.00           C
HETATM 2248  C6  ANE B   7      55.224  50.651  45.267  0.00  0.00           C
HETATM 2249  H6  ANE B   7      55.131  49.549  45.120  0.00  0.00           H
HETATM 2250  O6  ANE B   7      54.704  51.364  44.158  0.00  0.00           O
HETATM 2251  C3  ANE B   7      52.471  51.474  45.018  0.00  0.00           C
HETATM 2252 1H3  ANE B   7      52.557  52.584  45.099  0.00  0.00           H
HETATM 2253 2H3  ANE B   7      51.425  51.201  44.750  0.00  0.00           H
HETATM 2254  C4  ANE B   7      52.849  50.768  46.288  0.00  0.00           C
HETATM 2255  H4  ANE B   7      52.694  49.673  46.177  0.00  0.00           H
HETATM 2256  O4  ANE B   7      52.025  51.152  47.371  0.00  0.00           O
HETATM 2257  HO  ANE B   7      51.254  51.550  46.969  0.00  0.00           H
HETATM 2258  C5  ANE B   7      54.391  50.955  46.546  0.00  0.00           C
HETATM 2259  H5  ANE B   7      54.502  52.056  46.614  0.00  0.00           H
HETATM 2260  N   ANE B   7      54.789  50.419  47.777  0.00  0.00           N
HETATM 2261  HN  ANE B   7      54.945  51.102  48.484  0.00  0.00           H
HETATM 2262  C   ANE B   7      54.913  49.058  47.979  0.00  0.00           C
HETATM 2263  O   ANE B   7      54.749  48.207  47.075  0.00  0.00           O
HETATM 2264  CT  ANE B   7      55.155  48.718  49.468  0.00  0.00           C
HETATM 2265 1HT  ANE B   7      56.107  48.160  49.563  0.00  0.00           H
HETATM 2266 2HT  ANE B   7      54.368  48.012  49.822  0.00  0.00           H
HETATM 2267 3HT  ANE B   7      55.211  49.605  50.133  0.00  0.00           H
HETATM 2268  C7  ANE B   7      56.697  50.913  45.362  0.00  0.00           C
HETATM 2269  H7  ANE B   7      57.162  50.441  46.249  0.00  0.00           H
HETATM 2270  O7  ANE B   7      56.956  52.305  45.512  0.00  0.00           O
HETATM 2271  HO  ANE B   7      57.888  52.362  45.260  0.00  0.00           H
HETATM 2272  C8  ANE B   7      57.584  50.402  44.145  0.00  0.00           C
HETATM 2273  H8  ANE B   7      56.840  50.487  43.324  0.00  0.00           H
HETATM 2274  O8  ANE B   7      58.625  51.351  43.812  0.00  0.00           O
HETATM 2275  C9  ANE B   7      58.019  48.946  44.376  0.00  0.00           C
HETATM 2276 1H9  ANE B   7      58.887  48.761  45.055  0.00  0.00           H
HETATM 2277 2H9  ANE B   7      57.226  48.318  44.833  0.00  0.00           H
HETATM 2278  O9  ANE B   7      58.327  48.420  43.068  0.00  0.00           O
HETATM 2279  HO  ANE B   7      59.148  48.836  42.792  0.00  0.00           H
HETATM 2280  C1  ANE B   8      60.055  51.459  45.820  0.00  0.00           C
HETATM 2281  O11 ANE B   8      60.672  50.651  46.529  0.00  0.00           O
HETATM 2282  O12 ANE B   8      59.614  52.574  46.246  0.00  0.00           O
HETATM 2283  C2  ANE B   8      59.937  51.196  44.297  0.00  0.00           C
HETATM 2284  C6  ANE B   8      61.905  49.854  43.878  0.00  0.00           C
HETATM 2285  H6  ANE B   8      62.253  50.087  44.911  0.00  0.00           H
HETATM 2286  O6  ANE B   8      60.486  49.973  43.756  0.00  0.00           O
HETATM 2287  C3  ANE B   8      60.589  52.373  43.576  0.00  0.00           C
HETATM 2288 1H3  ANE B   8      60.209  52.198  42.547  0.00  0.00           H
HETATM 2289 2H3  ANE B   8      60.221  53.383  43.858  0.00  0.00           H
HETATM 2290  C4  ANE B   8      62.064  52.324  43.401  0.00  0.00           C
HETATM 2291  H4  ANE B   8      62.547  52.701  44.324  0.00  0.00           H
HETATM 2292  O4  ANE B   8      62.494  53.211  42.414  0.00  0.00           O
HETATM 2293  HO  ANE B   8      63.213  53.788  42.693  0.00  0.00           H
HETATM 2294  C5  ANE B   8      62.481  50.918  43.028  0.00  0.00           C
HETATM 2295  H5  ANE B   8      62.099  50.752  41.998  0.00  0.00           H
HETATM 2296  N   ANE B   8      63.925  50.779  43.014  0.00  0.00           N
HETATM 2297  HN  ANE B   8      64.363  50.600  42.139  0.00  0.00           H
HETATM 2298  C   ANE B   8      64.872  50.917  43.960  0.00  0.00           C
HETATM 2299  O   ANE B   8      64.608  51.139  45.133  0.00  0.00           O
HETATM 2300  CT  ANE B   8      66.287  50.697  43.492  0.00  0.00           C
HETATM 2301 1HT  ANE B   8      66.802  51.661  43.680  0.00  0.00           H
HETATM 2302 2HT  ANE B   8      66.315  50.272  42.464  0.00  0.00           H
HETATM 2303 3HT  ANE B   8      66.731  49.979  44.208  0.00  0.00           H
HETATM 2304  C7  ANE B   8      62.339  48.432  43.584  0.00  0.00           C
HETATM 2305  H7  ANE B   8      63.433  48.317  43.759  0.00  0.00           H
HETATM 2306  O7  ANE B   8      62.252  48.135  42.136  0.00  0.00           O
HETATM 2307  HO  ANE B   8      62.552  47.235  42.071  0.00  0.00           H
HETATM 2308  C8  ANE B   8      61.487  47.381  44.311  0.00  0.00           C
HETATM 2309  H8  ANE B   8      60.447  47.743  44.158  0.00  0.00           H
HETATM 2310  O8  ANE B   8      61.310  46.055  43.695  0.00  0.00           O
HETATM 2311  C9  ANE B   8      61.777  47.157  45.775  0.00  0.00           C
HETATM 2312 1H9  ANE B   8      61.777  46.118  46.174  0.00  0.00           H
HETATM 2313 2H9  ANE B   8      62.738  47.655  46.054  0.00  0.00           H
HETATM 2314  O9  ANE B   8      60.611  47.649  46.446  0.00  0.00           O
HETATM 2315  HO  ANE B   8      60.758  48.605  46.470  0.00  0.00           H
HETATM 2316  C1  ANE B   9      63.806  45.673  43.914  0.00  0.00           C
HETATM 2317  O11 ANE B   9      64.415  45.600  45.044  0.00  0.00           O
HETATM 2318  O12 ANE B   9      64.350  46.194  42.848  0.00  0.00           O
HETATM 2319  C2  ANE B   9      62.357  45.047  43.770  0.00  0.00           C
HETATM 2320  C6  ANE B   9      62.710  42.821  44.602  0.00  0.00           C
HETATM 2321  H6  ANE B   9      63.765  43.088  44.831  0.00  0.00           H
HETATM 2322  O6  ANE B   9      62.045  44.059  44.727  0.00  0.00           O
HETATM 2323  C3  ANE B   9      62.057  44.348  42.478  0.00  0.00           C
HETATM 2324 1H3  ANE B   9      60.969  44.158  42.376  0.00  0.00           H
HETATM 2325 2H3  ANE B   9      62.330  45.069  41.670  0.00  0.00           H
HETATM 2326  C4  ANE B   9      62.998  43.177  42.225  0.00  0.00           C
HETATM 2327  H4  ANE B   9      64.068  43.465  42.195  0.00  0.00           H
HETATM 2328  O4  ANE B   9      62.828  42.574  40.974  0.00  0.00           O
HETATM 2329  HO  ANE B   9      62.012  42.083  40.918  0.00  0.00           H
HETATM 2330  C5  ANE B   9      62.794  42.099  43.285  0.00  0.00           C
HETATM 2331  H5  ANE B   9      61.801  41.626  43.120  0.00  0.00           H
HETATM 2332  N   ANE B   9      63.811  41.094  43.164  0.00  0.00           N
HETATM 2333  HN  ANE B   9      64.787  41.320  43.088  0.00  0.00           H
HETATM 2334  C   ANE B   9      63.495  39.755  43.129  0.00  0.00           C
HETATM 2335  O   ANE B   9      62.325  39.326  43.256  0.00  0.00           O
HETATM 2336  CT  ANE B   9      64.632  38.660  43.103  0.00  0.00           C
HETATM 2337 1HT  ANE B   9      65.075  38.427  44.087  0.00  0.00           H
HETATM 2338 2HT  ANE B   9      65.524  39.079  42.605  0.00  0.00           H
HETATM 2339 3HT  ANE B   9      64.313  37.869  42.379  0.00  0.00           H
HETATM 2340  C7  ANE B   9      62.332  41.791  45.788  0.00  0.00           C
HETATM 2341  H7  ANE B   9      62.957  40.874  45.724  0.00  0.00           H
HETATM 2342  O7  ANE B   9      60.948  41.292  45.674  0.00  0.00           O
HETATM 2343  HO  ANE B   9      60.486  41.975  46.164  0.00  0.00           H
HETATM 2344  C8  ANE B   9      62.560  42.481  47.084  0.00  0.00           C
HETATM 2345  H8  ANE B   9      62.998  43.482  46.894  0.00  0.00           H
HETATM 2346  O8  ANE B   9      61.284  42.848  47.650  0.00  0.00           O
HETATM 2347  C9  ANE B   9      63.428  41.618  47.926  0.00  0.00           C
HETATM 2348 1H9  ANE B   9      64.372  41.410  47.369  0.00  0.00           H
HETATM 2349 2H9  ANE B   9      63.754  42.061  48.895  0.00  0.00           H
HETATM 2350  O9  ANE B   9      62.700  40.462  48.230  0.00  0.00           O
HETATM 2351  HO  ANE B   9      62.104  40.762  48.925  0.00  0.00           H
HETATM 2352  C1  ANE B  10      61.078  42.665  50.077  0.00  0.00           C
HETATM 2353  O11 ANE B  10      59.920  42.477  50.466  0.00  0.00           O
HETATM 2354  O12 ANE B  10      62.078  42.155  50.655  0.00  0.00           O
HETATM 2355  C2  ANE B  10      61.339  43.626  48.818  0.00  0.00           C
HETATM 2356  C6  ANE B  10      62.406  45.291  50.101  0.00  0.00           C
HETATM 2357  H6  ANE B  10      62.181  44.798  51.067  0.00  0.00           H
HETATM 2358  O6  ANE B  10      62.522  44.412  49.041  0.00  0.00           O
HETATM 2359  C3  ANE B  10      60.179  44.624  48.654  0.00  0.00           C
HETATM 2360 1H3  ANE B  10      60.344  45.219  47.733  0.00  0.00           H
HETATM 2361 2H3  ANE B  10      59.261  44.000  48.507  0.00  0.00           H
HETATM 2362  C4  ANE B  10      59.983  45.504  49.787  0.00  0.00           C
HETATM 2363  H4  ANE B  10      59.871  45.032  50.789  0.00  0.00           H
HETATM 2364  O4  ANE B  10      58.854  46.300  49.554  0.00  0.00           O
HETATM 2365  HO  ANE B  10      59.177  47.107  49.153  0.00  0.00           H
HETATM 2366  C5  ANE B  10      61.290  46.261  49.858  0.00  0.00           C
HETATM 2367  H5  ANE B  10      61.310  46.806  48.886  0.00  0.00           H
HETATM 2368  N   ANE B  10      61.250  47.272  50.846  0.00  0.00           N
HETATM 2369  HN  ANE B  10      61.458  48.168  50.467  0.00  0.00           H
HETATM 2370  C   ANE B  10      60.989  47.189  52.154  0.00  0.00           C
HETATM 2371  O   ANE B  10      60.877  46.083  52.731  0.00  0.00           O
HETATM 2372  CT  ANE B  10      60.950  48.511  52.986  0.00  0.00           C
HETATM 2373 1HT  ANE B  10      59.886  48.843  53.102  0.00  0.00           H
HETATM 2374 2HT  ANE B  10      61.547  49.340  52.548  0.00  0.00           H
HETATM 2375 3HT  ANE B  10      61.457  48.303  53.942  0.00  0.00           H
HETATM 2376  C7  ANE B  10      63.737  46.062  50.238  0.00  0.00           C
HETATM 2377  H7  ANE B  10      63.715  46.563  51.226  0.00  0.00           H
HETATM 2378  O7  ANE B  10      63.963  47.139  49.268  0.00  0.00           O
HETATM 2379  HO  ANE B  10      64.019  47.974  49.742  0.00  0.00           H
HETATM 2380  C8  ANE B  10      64.926  45.049  50.287  0.00  0.00           C
HETATM 2381  H8  ANE B  10      64.458  44.192  50.814  0.00  0.00           H
HETATM 2382  O8  ANE B  10      66.032  45.612  51.071  0.00  0.00           O
HETATM 2383  HO  ANE B  10      66.528  44.881  51.428  0.00  0.00           H
HETATM 2384  C9  ANE B  10      65.469  44.855  48.869  0.00  0.00           C
HETATM 2385 1H9  ANE B  10      64.635  44.792  48.148  0.00  0.00           H
HETATM 2386 2H9  ANE B  10      66.146  45.658  48.516  0.00  0.00           H
HETATM 2387  O9  ANE B  10      66.118  43.614  48.864  0.00  0.00           O
HETATM 2388  HO  ANE B  10      67.069  43.774  48.905  0.00  0.00           H
CONECT  418  415 1316                                        
CONECT 1316  418 1313                                        
CONECT 1767 1747 1768 1769                                   
CONECT 1769 1767 1770 1771                                   
CONECT 1770 1769                                             
CONECT 1771 1769 1772 1773 1784                              
CONECT 1772 1771                                             
CONECT 1773 1771 1774 1775 1778                              
CONECT 1774 1773                                             
CONECT 1775 1773                                             
CONECT 1776 1777 1778 1779                                   
CONECT 1777 1776                                             
CONECT 1778 1773 1776 1782                                   
CONECT 1779 1776 1780 1781                                   
CONECT 1780 1779                                             
CONECT 1781 1779 1782                                        
CONECT 1782 1778 1781 1783                                   
CONECT 1783 1782                                             
CONECT 1784 1771 1785 1786                                   
CONECT 1785 1784                                             
CONECT 1786 1784 1787 1788                                   
CONECT 2026 2027 2028 2029                                   
CONECT 2027 2026                                             
CONECT 2028 2026                                             
CONECT 2029 2026 2030 2034 2035                              
CONECT 2030 2029 2031                                        
CONECT 2031 2030                                             
CONECT 2032 2033 2034 2042 2052                              
CONECT 2033 2032                                             
CONECT 2034 2029 2032                                        
CONECT 2035 2029 2036 2037 2038                              
CONECT 2036 2035                                             
CONECT 2037 2035                                             
CONECT 2038 2035 2039 2040 2042                              
CONECT 2039 2038                                             
CONECT 2040 2038 2041                                        
CONECT 2041 2040                                             
CONECT 2042 2032 2038 2043 2044                              
CONECT 2043 2042                                             
CONECT 2044 2042 2045 2046                                   
CONECT 2045 2044                                             
CONECT 2046 2044 2047 2048                                   
CONECT 2047 2046                                             
CONECT 2048 2046 2049 2050 2051                              
CONECT 2049 2048                                             
CONECT 2050 2048                                             
CONECT 2051 2048                                             
CONECT 2052 2032 2053 2054 2056                              
CONECT 2053 2052                                             
CONECT 2054 2052 2055                                        
CONECT 2055 2054                                             
CONECT 2056 2052 2057 2058 2059                              
CONECT 2057 2056                                             
CONECT 2058 2056 2067                                        
CONECT 2059 2056 2060 2061 2062                              
CONECT 2060 2059                                             
CONECT 2061 2059                                             
CONECT 2062 2059 2063                                        
CONECT 2063 2062                                             
CONECT 2064 2065 2066 2067                                   
CONECT 2065 2064                                             
CONECT 2066 2064                                             
CONECT 2067 2058 2064 2070 2071                              
CONECT 2068 2069 2070 2078 2088                              
CONECT 2069 2068                                             
CONECT 2070 2067 2068                                        
CONECT 2071 2067 2072 2073 2074                              
CONECT 2072 2071                                             
CONECT 2073 2071                                             
CONECT 2074 2071 2075 2076 2078                              
CONECT 2075 2074                                             
CONECT 2076 2074 2077                                        
CONECT 2077 2076                                             
CONECT 2078 2068 2074 2079 2080                              
CONECT 2079 2078                                             
CONECT 2080 2078 2081 2082                                   
CONECT 2081 2080                                             
CONECT 2082 2080 2083 2084                                   
CONECT 2083 2082                                             
CONECT 2084 2082 2085 2086 2087                              
CONECT 2085 2084                                             
CONECT 2086 2084                                             
CONECT 2087 2084                                             
CONECT 2088 2068 2089 2090 2092                              
CONECT 2089 2088                                             
CONECT 2090 2088 2091                                        
CONECT 2091 2090                                             
CONECT 2092 2088 2093 2094 2095                              
CONECT 2093 2092                                             
CONECT 2094 2092 2103                                        
CONECT 2095 2092 2096 2097 2098                              
CONECT 2096 2095                                             
CONECT 2097 2095                                             
CONECT 2098 2095 2099                                        
CONECT 2099 2098                                             
CONECT 2100 2101 2102 2103                                   
CONECT 2101 2100                                             
CONECT 2102 2100                                             
CONECT 2103 2094 2100 2106 2107                              
CONECT 2104 2105 2106 2114 2124                              
CONECT 2105 2104                                             
CONECT 2106 2103 2104                                        
CONECT 2107 2103 2108 2109 2110                              
CONECT 2108 2107                                             
CONECT 2109 2107                                             
CONECT 2110 2107 2111 2112 2114                              
CONECT 2111 2110                                             
CONECT 2112 2110 2113                                        
CONECT 2113 2112                                             
CONECT 2114 2104 2110 2115 2116                              
CONECT 2115 2114                                             
CONECT 2116 2114 2117 2118                                   
CONECT 2117 2116                                             
CONECT 2118 2116 2119 2120                                   
CONECT 2119 2118                                             
CONECT 2120 2118 2121 2122 2123                              
CONECT 2121 2120                                             
CONECT 2122 2120                                             
CONECT 2123 2120                                             
CONECT 2124 2104 2125 2126 2128                              
CONECT 2125 2124                                             
CONECT 2126 2124 2127                                        
CONECT 2127 2126                                             
CONECT 2128 2124 2129 2130 2131                              
CONECT 2129 2128                                             
CONECT 2130 2128 2139                                        
CONECT 2131 2128 2132 2133 2134                              
CONECT 2132 2131                                             
CONECT 2133 2131                                             
CONECT 2134 2131 2135                                        
CONECT 2135 2134                                             
CONECT 2136 2137 2138 2139                                   
CONECT 2137 2136                                             
CONECT 2138 2136                                             
CONECT 2139 2130 2136 2142 2143                              
CONECT 2140 2141 2142 2150 2160                              
CONECT 2141 2140                                             
CONECT 2142 2139 2140                                        
CONECT 2143 2139 2144 2145 2146                              
CONECT 2144 2143                                             
CONECT 2145 2143                                             
CONECT 2146 2143 2147 2148 2150                              
CONECT 2147 2146                                             
CONECT 2148 2146 2149                                        
CONECT 2149 2148                                             
CONECT 2150 2140 2146 2151 2152                              
CONECT 2151 2150                                             
CONECT 2152 2150 2153 2154                                   
CONECT 2153 2152                                             
CONECT 2154 2152 2155 2156                                   
CONECT 2155 2154                                             
CONECT 2156 2154 2157 2158 2159                              
CONECT 2157 2156                                             
CONECT 2158 2156                                             
CONECT 2159 2156                                             
CONECT 2160 2140 2161 2162 2164                              
CONECT 2161 2160                                             
CONECT 2162 2160 2163                                        
CONECT 2163 2162                                             
CONECT 2164 2160 2165 2166 2167                              
CONECT 2165 2164                                             
CONECT 2166 2164 2175                                        
CONECT 2167 2164 2168 2169 2170                              
CONECT 2168 2167                                             
CONECT 2169 2167                                             
CONECT 2170 2167 2171                                        
CONECT 2171 2170                                             
CONECT 2172 2173 2174 2175                                   
CONECT 2173 2172                                             
CONECT 2174 2172                                             
CONECT 2175 2166 2172 2178 2179                              
CONECT 2176 2177 2178 2186 2196                              
CONECT 2177 2176                                             
CONECT 2178 2175 2176                                        
CONECT 2179 2175 2180 2181 2182                              
CONECT 2180 2179                                             
CONECT 2181 2179                                             
CONECT 2182 2179 2183 2184 2186                              
CONECT 2183 2182                                             
CONECT 2184 2182 2185                                        
CONECT 2185 2184                                             
CONECT 2186 2176 2182 2187 2188                              
CONECT 2187 2186                                             
CONECT 2188 2186 2189 2190                                   
CONECT 2189 2188                                             
CONECT 2190 2188 2191 2192                                   
CONECT 2191 2190                                             
CONECT 2192 2190 2193 2194 2195                              
CONECT 2193 2192                                             
CONECT 2194 2192                                             
CONECT 2195 2192                                             
CONECT 2196 2176 2197 2198 2200                              
CONECT 2197 2196                                             
CONECT 2198 2196 2199                                        
CONECT 2199 2198                                             
CONECT 2200 2196 2201 2202 2203                              
CONECT 2201 2200                                             
CONECT 2202 2200 2211                                        
CONECT 2203 2200 2204 2205 2206                              
CONECT 2204 2203                                             
CONECT 2205 2203                                             
CONECT 2206 2203 2207                                        
CONECT 2207 2206                                             
CONECT 2208 2209 2210 2211                                   
CONECT 2209 2208                                             
CONECT 2210 2208                                             
CONECT 2211 2202 2208 2214 2215                              
CONECT 2212 2213 2214 2222 2232                              
CONECT 2213 2212                                             
CONECT 2214 2211 2212                                        
CONECT 2215 2211 2216 2217 2218                              
CONECT 2216 2215                                             
CONECT 2217 2215                                             
CONECT 2218 2215 2219 2220 2222                              
CONECT 2219 2218                                             
CONECT 2220 2218 2221                                        
CONECT 2221 2220                                             
CONECT 2222 2212 2218 2223 2224                              
CONECT 2223 2222                                             
CONECT 2224 2222 2225 2226                                   
CONECT 2225 2224                                             
CONECT 2226 2224 2227 2228                                   
CONECT 2227 2226                                             
CONECT 2228 2226 2229 2230 2231                              
CONECT 2229 2228                                             
CONECT 2230 2228                                             
CONECT 2231 2228                                             
CONECT 2232 2212 2233 2234 2236                              
CONECT 2233 2232                                             
CONECT 2234 2232 2235                                        
CONECT 2235 2234                                             
CONECT 2236 2232 2237 2238 2239                              
CONECT 2237 2236                                             
CONECT 2238 2236 2247                                        
CONECT 2239 2236 2240 2241 2242                              
CONECT 2240 2239                                             
CONECT 2241 2239                                             
CONECT 2242 2239 2243                                        
CONECT 2243 2242                                             
CONECT 2244 2245 2246 2247                                   
CONECT 2245 2244                                             
CONECT 2246 2244                                             
CONECT 2247 2238 2244 2250 2251                              
CONECT 2248 2249 2250 2258 2268                              
CONECT 2249 2248                                             
CONECT 2250 2247 2248                                        
CONECT 2251 2247 2252 2253 2254                              
CONECT 2252 2251                                             
CONECT 2253 2251                                             
CONECT 2254 2251 2255 2256 2258                              
CONECT 2255 2254                                             
CONECT 2256 2254 2257                                        
CONECT 2257 2256                                             
CONECT 2258 2248 2254 2259 2260                              
CONECT 2259 2258                                             
CONECT 2260 2258 2261 2262                                   
CONECT 2261 2260                                             
CONECT 2262 2260 2263 2264                                   
CONECT 2263 2262                                             
CONECT 2264 2262 2265 2266 2267                              
CONECT 2265 2264                                             
CONECT 2266 2264                                             
CONECT 2267 2264                                             
CONECT 2268 2248 2269 2270 2272                              
CONECT 2269 2268                                             
CONECT 2270 2268 2271                                        
CONECT 2271 2270                                             
CONECT 2272 2268 2273 2274 2275                              
CONECT 2273 2272                                             
CONECT 2274 2272 2283                                        
CONECT 2275 2272 2276 2277 2278                              
CONECT 2276 2275                                             
CONECT 2277 2275                                             
CONECT 2278 2275 2279                                        
CONECT 2279 2278                                             
CONECT 2280 2281 2282 2283                                   
CONECT 2281 2280                                             
CONECT 2282 2280                                             
CONECT 2283 2274 2280 2286 2287                              
CONECT 2284 2285 2286 2294 2304                              
CONECT 2285 2284                                             
CONECT 2286 2283 2284                                        
CONECT 2287 2283 2288 2289 2290                              
CONECT 2288 2287                                             
CONECT 2289 2287                                             
CONECT 2290 2287 2291 2292 2294                              
CONECT 2291 2290                                             
CONECT 2292 2290 2293                                        
CONECT 2293 2292                                             
CONECT 2294 2284 2290 2295 2296                              
CONECT 2295 2294                                             
CONECT 2296 2294 2297 2298                                   
CONECT 2297 2296                                             
CONECT 2298 2296 2299 2300                                   
CONECT 2299 2298                                             
CONECT 2300 2298 2301 2302 2303                              
CONECT 2301 2300                                             
CONECT 2302 2300                                             
CONECT 2303 2300                                             
CONECT 2304 2284 2305 2306 2308                              
CONECT 2305 2304                                             
CONECT 2306 2304 2307                                        
CONECT 2307 2306                                             
CONECT 2308 2304 2309 2310 2311                              
CONECT 2309 2308                                             
CONECT 2310 2308 2319                                        
CONECT 2311 2308 2312 2313 2314                              
CONECT 2312 2311                                             
CONECT 2313 2311                                             
CONECT 2314 2311 2315                                        
CONECT 2315 2314                                             
CONECT 2316 2317 2318 2319                                   
CONECT 2317 2316                                             
CONECT 2318 2316                                             
CONECT 2319 2310 2316 2322 2323                              
CONECT 2320 2321 2322 2330 2340                              
CONECT 2321 2320                                             
CONECT 2322 2319 2320                                        
CONECT 2323 2319 2324 2325 2326                              
CONECT 2324 2323                                             
CONECT 2325 2323                                             
CONECT 2326 2323 2327 2328 2330                              
CONECT 2327 2326                                             
CONECT 2328 2326 2329                                        
CONECT 2329 2328                                             
CONECT 2330 2320 2326 2331 2332                              
CONECT 2331 2330                                             
CONECT 2332 2330 2333 2334                                   
CONECT 2333 2332                                             
CONECT 2334 2332 2335 2336                                   
CONECT 2335 2334                                             
CONECT 2336 2334 2337 2338 2339                              
CONECT 2337 2336                                             
CONECT 2338 2336                                             
CONECT 2339 2336                                             
CONECT 2340 2320 2341 2342 2344                              
CONECT 2341 2340                                             
CONECT 2342 2340 2343                                        
CONECT 2343 2342                                             
CONECT 2344 2340 2345 2346 2347                              
CONECT 2345 2344                                             
CONECT 2346 2344 2355                                        
CONECT 2347 2344 2348 2349 2350                              
CONECT 2348 2347                                             
CONECT 2349 2347                                             
CONECT 2350 2347 2351                                        
CONECT 2351 2350                                             
CONECT 2352 2353 2354 2355                                   
CONECT 2353 2352                                             
CONECT 2354 2352                                             
CONECT 2355 2346 2352 2358 2359                              
CONECT 2356 2357 2358 2366 2376                              
CONECT 2357 2356                                             
CONECT 2358 2355 2356                                        
CONECT 2359 2355 2360 2361 2362                              
CONECT 2360 2359                                             
CONECT 2361 2359                                             
CONECT 2362 2359 2363 2364 2366                              
CONECT 2363 2362                                             
CONECT 2364 2362 2365                                        
CONECT 2365 2364                                             
CONECT 2366 2356 2362 2367 2368                              
CONECT 2367 2366                                             
CONECT 2368 2366 2369 2370                                   
CONECT 2369 2368                                             
CONECT 2370 2368 2371 2372                                   
CONECT 2371 2370                                             
CONECT 2372 2370 2373 2374 2375                              
CONECT 2373 2372                                             
CONECT 2374 2372                                             
CONECT 2375 2372                                             
CONECT 2376 2356 2377 2378 2380                              
CONECT 2377 2376                                             
CONECT 2378 2376 2379                                        
CONECT 2379 2378                                             
CONECT 2380 2376 2381 2382 2384                              
CONECT 2381 2380                                             
CONECT 2382 2380 2383                                        
CONECT 2383 2382                                             
CONECT 2384 2380 2385 2386 2387                              
CONECT 2385 2384                                             
CONECT 2386 2384                                             
CONECT 2387 2384 2388                                        
CONECT 2388 2387                                             
END
