# Supplementary material for: Rational identification and characterisation of peptide ligands for targeting polysialic acid
Source: Sci Rep. 2020 May 6;10:7697. doi: 10.1038/s41598-020-64088-z (PMC7203153; doi:10.1038/s41598-020-64088-z)
Supplement: Supplementary file 2 — Supplementary Information 2. [file 41598_2020_64088_MOESM2_ESM.zip › Supplementary PDB Files (txt)/Siglec-11 Domain 1 with 2_8-PSA (Snapshot 2).txt]

REMARK YASARA *************************************************************
REMARK YASARA *                                                           *
REMARK YASARA *                     Y  A  S  A  R  A                      *
REMARK YASARA *                                                           *
REMARK YASARA *   Yet Another Scientific Artificial Reality Application   *
REMARK YASARA *                                                           *
REMARK YASARA *            MOLECULE STRUCTURE FILE, PDB FORMAT            *
REMARK YASARA *                                                           *
REMARK YASARA * Just use YASARA every day to make your questions go away! *
REMARK YASARA *                                                           *
REMARK YASARA *                      www.YASARA.org                       *
REMARK YASARA *                                                           *
REMARK YASARA *************************************************************
REMARK YASARA
REMARK YASARA Written on:        Fri Oct 18 19:48:14 2019
REMARK YASARA Number of models: 1
REMARK YASARA Number of atoms:   2387
REMARK YASARA Please address questions or suggestions to: Eliza@yasara.org
REMARK YASARA
SEQRES   1 A  129  LEU ASN LYS ASP PRO SER TYR SER LEU GLN VAL GLN ARG 
SEQRES   2 A  129  GLN VAL PRO VAL PRO GLU GLY LEU CYS VAL ILE VAL SER 
SEQRES   3 A  129  CYS ASN LEU SER TYR PRO ARG ASP GLY TRP ASP GLU SER 
SEQRES   4 A  129  THR ALA ALA TYR GLY TYR TRP PHE LYS GLY ARG THR SER 
SEQRES   5 A  129  PRO LYS THR GLY ALA PRO VAL ALA THR ASN ASN GLN SER 
SEQRES   6 A  129  ARG GLU VAL GLU MET SER THR ARG ASP ARG PHE GLN LEU 
SEQRES   7 A  129  THR GLY ASP PRO GLY LYS GLY SER CYS SER LEU VAL ILE 
SEQRES   8 A  129  ARG ASP ALA GLN ARG GLU ASP GLU ALA TRP TYR PHE PHE 
SEQRES   9 A  129  ARG VAL GLU ARG GLY SER ARG VAL ARG HSD SER PHE LEU 
SEQRES  10 A  129  SER ASN ALA PHE PHE LEU LYS VAL THR ALA LEU THR 
SSBOND   0 CYS A   54    CYS A  114                                       2.09
LINK         C   ARG A 140                 N   HSD A 141                  1.38
LINK         C   HSD A 141                 N   SER A 142                  1.35
LINK         O8  ANE B   1                 C2  ANE B   2                  1.41
LINK         O8  ANE B   2                 C2  ANE B   3                  1.46
LINK         O8  ANE B   3                 C2  ANE B   4                  1.50
LINK         O8  ANE B   4                 C2  ANE B   5                  1.37
LINK         O8  ANE B   5                 C2  ANE B   6                  1.41
LINK         O8  ANE B   6                 C2  ANE B   7                  1.41
LINK         O8  ANE B   7                 C2  ANE B   8                  1.43
LINK         O8  ANE B   8                 C2  ANE B   9                  1.45
LINK         O8  ANE B   9                 C2  ANE B  10                  1.45
CRYST1   80.487   80.487   80.487  90.00  90.00  90.00 P 1           1
ATOM      1  N   LEU A  28      25.562  58.387  58.227  0.00  0.00           N
ATOM      2 1H   LEU A  28      25.891  57.562  58.758  0.00  0.00           H
ATOM      3 2H   LEU A  28      24.617  58.620  58.592  0.00  0.00           H
ATOM      4 3H   LEU A  28      26.251  59.114  58.509  0.00  0.00           H
ATOM      5  CA  LEU A  28      25.428  58.011  56.844  0.00  0.00           C
ATOM      6  HA  LEU A  28      25.903  57.060  56.637  0.00  0.00           H
ATOM      7  CB  LEU A  28      23.868  57.801  56.532  0.00  0.00           C
ATOM      8 1HB  LEU A  28      23.312  58.754  56.674  0.00  0.00           H
ATOM      9 2HB  LEU A  28      23.732  57.407  55.503  0.00  0.00           H
ATOM     10  CG  LEU A  28      23.109  56.750  57.364  0.00  0.00           C
ATOM     11  HG  LEU A  28      23.342  56.914  58.434  0.00  0.00           H
ATOM     12  CD1 LEU A  28      21.536  56.812  57.252  0.00  0.00           C
ATOM     13 1HD1 LEU A  28      21.164  56.143  58.057  0.00  0.00           H
ATOM     14 2HD1 LEU A  28      21.104  56.505  56.271  0.00  0.00           H
ATOM     15 3HD1 LEU A  28      21.138  57.811  57.499  0.00  0.00           H
ATOM     16  CD2 LEU A  28      23.616  55.307  57.074  0.00  0.00           C
ATOM     17 1HD2 LEU A  28      24.707  55.319  56.832  0.00  0.00           H
ATOM     18 2HD2 LEU A  28      23.115  54.867  56.187  0.00  0.00           H
ATOM     19 3HD2 LEU A  28      23.477  54.670  57.969  0.00  0.00           H
ATOM     20  C   LEU A  28      26.118  59.037  56.051  0.00  0.00           C
ATOM     21  O   LEU A  28      25.810  60.229  56.282  0.00  0.00           O
ATOM     22  N   ASN A  29      27.021  58.697  55.099  0.00  0.00           N
ATOM     23  H   ASN A  29      27.328  57.752  55.078  0.00  0.00           H
ATOM     24  CA  ASN A  29      27.601  59.574  54.104  0.00  0.00           C
ATOM     25  HA  ASN A  29      26.994  60.472  54.033  0.00  0.00           H
ATOM     26  CB  ASN A  29      29.047  59.898  54.351  0.00  0.00           C
ATOM     27 1HB  ASN A  29      29.668  58.976  54.379  0.00  0.00           H
ATOM     28 2HB  ASN A  29      29.498  60.614  53.629  0.00  0.00           H
ATOM     29  CG  ASN A  29      29.137  60.586  55.700  0.00  0.00           C
ATOM     30  OD1 ASN A  29      28.404  61.506  56.019  0.00  0.00           O
ATOM     31  ND2 ASN A  29      30.162  60.161  56.461  0.00  0.00           N
ATOM     32 1HD2 ASN A  29      30.224  60.568  57.367  0.00  0.00           H
ATOM     33 2HD2 ASN A  29      30.793  59.451  56.149  0.00  0.00           H
ATOM     34  C   ASN A  29      27.499  58.813  52.718  0.00  0.00           C
ATOM     35  O   ASN A  29      27.534  57.572  52.645  0.00  0.00           O
ATOM     36  N   LYS A  30      27.397  59.537  51.633  0.00  0.00           N
ATOM     37  H   LYS A  30      27.368  60.534  51.666  0.00  0.00           H
ATOM     38  CA  LYS A  30      27.323  59.073  50.252  0.00  0.00           C
ATOM     39  HA  LYS A  30      26.415  58.479  50.204  0.00  0.00           H
ATOM     40  CB  LYS A  30      27.018  60.301  49.364  0.00  0.00           C
ATOM     41 1HB  LYS A  30      27.727  61.123  49.626  0.00  0.00           H
ATOM     42 2HB  LYS A  30      27.111  59.888  48.332  0.00  0.00           H
ATOM     43  CG  LYS A  30      25.576  60.970  49.549  0.00  0.00           C
ATOM     44 1HG  LYS A  30      25.426  61.208  50.619  0.00  0.00           H
ATOM     45 2HG  LYS A  30      25.558  61.982  49.093  0.00  0.00           H
ATOM     46  CD  LYS A  30      24.394  60.046  49.096  0.00  0.00           C
ATOM     47 1HD  LYS A  30      24.537  59.175  49.778  0.00  0.00           H
ATOM     48 2HD  LYS A  30      23.447  60.508  49.425  0.00  0.00           H
ATOM     49  CE  LYS A  30      24.263  59.598  47.659  0.00  0.00           C
ATOM     50 1HE  LYS A  30      25.293  59.367  47.297  0.00  0.00           H
ATOM     51 2HE  LYS A  30      23.659  58.674  47.557  0.00  0.00           H
ATOM     52  NZ  LYS A  30      23.755  60.753  46.871  0.00  0.00           N
ATOM     53 1HZ  LYS A  30      23.480  60.548  45.887  0.00  0.00           H
ATOM     54 2HZ  LYS A  30      24.393  61.590  46.863  0.00  0.00           H
ATOM     55 3HZ  LYS A  30      22.843  60.980  47.318  0.00  0.00           H
ATOM     56  C   LYS A  30      28.560  58.307  49.689  0.00  0.00           C
ATOM     57  O   LYS A  30      29.690  58.639  50.070  0.00  0.00           O
ATOM     58  N   ASP A  31      28.318  57.363  48.780  0.00  0.00           N
ATOM     59  H   ASP A  31      27.387  57.101  48.540  0.00  0.00           H
ATOM     60  CA  ASP A  31      29.368  56.402  48.469  0.00  0.00           C
ATOM     61  HA  ASP A  31      29.499  55.827  49.376  0.00  0.00           H
ATOM     62  CB  ASP A  31      28.803  55.428  47.359  0.00  0.00           C
ATOM     63 1HB  ASP A  31      28.532  55.902  46.386  0.00  0.00           H
ATOM     64 2HB  ASP A  31      29.502  54.570  47.263  0.00  0.00           H
ATOM     65  CG  ASP A  31      27.529  54.688  47.796  0.00  0.00           C
ATOM     66  OD1 ASP A  31      26.605  55.188  48.527  0.00  0.00           O
ATOM     67  OD2 ASP A  31      27.243  53.601  47.229  0.00  0.00           O
ATOM     68  C   ASP A  31      30.759  56.899  48.014  0.00  0.00           C
ATOM     69  O   ASP A  31      30.814  57.906  47.326  0.00  0.00           O
ATOM     70  N   PRO A  32      31.907  56.285  48.335  0.00  0.00           N
ATOM     71  CD  PRO A  32      32.042  55.358  49.447  0.00  0.00           C
ATOM     72 1HD  PRO A  32      31.716  54.322  49.204  0.00  0.00           H
ATOM     73 2HD  PRO A  32      31.515  55.767  50.327  0.00  0.00           H
ATOM     74  CA  PRO A  32      33.045  56.235  47.403  0.00  0.00           C
ATOM     75  HA  PRO A  32      33.404  57.250  47.526  0.00  0.00           H
ATOM     76  CB  PRO A  32      33.927  55.114  48.038  0.00  0.00           C
ATOM     77 1HB  PRO A  32      33.801  54.116  47.573  0.00  0.00           H
ATOM     78 2HB  PRO A  32      34.967  55.433  47.834  0.00  0.00           H
ATOM     79  CG  PRO A  32      33.573  55.222  49.514  0.00  0.00           C
ATOM     80 1HG  PRO A  32      34.015  54.398  50.108  0.00  0.00           H
ATOM     81 2HG  PRO A  32      33.946  56.130  50.043  0.00  0.00           H
ATOM     82  C   PRO A  32      32.680  56.050  45.914  0.00  0.00           C
ATOM     83  O   PRO A  32      31.926  55.144  45.562  0.00  0.00           O
ATOM     84  N   SER A  33      33.255  56.899  45.133  0.00  0.00           N
ATOM     85  H   SER A  33      34.004  57.439  45.527  0.00  0.00           H
ATOM     86  CA  SER A  33      33.126  56.939  43.674  0.00  0.00           C
ATOM     87  HA  SER A  33      32.062  56.869  43.503  0.00  0.00           H
ATOM     88  CB  SER A  33      33.553  58.383  43.142  0.00  0.00           C
ATOM     89 1HB  SER A  33      33.217  58.521  42.094  0.00  0.00           H
ATOM     90 2HB  SER A  33      32.950  59.167  43.653  0.00  0.00           H
ATOM     91  OG  SER A  33      34.950  58.628  43.372  0.00  0.00           O
ATOM     92  HG1 SER A  33      35.237  59.337  42.793  0.00  0.00           H
ATOM     93  C   SER A  33      33.892  55.833  42.944  0.00  0.00           C
ATOM     94  O   SER A  33      33.654  55.583  41.795  0.00  0.00           O
ATOM     95  N   TYR A  34      34.918  55.219  43.705  0.00  0.00           N
ATOM     96  H   TYR A  34      35.184  55.609  44.580  0.00  0.00           H
ATOM     97  CA  TYR A  34      35.417  53.943  43.377  0.00  0.00           C
ATOM     98  HA  TYR A  34      34.866  53.448  42.594  0.00  0.00           H
ATOM     99  CB  TYR A  34      37.030  53.864  43.066  0.00  0.00           C
ATOM    100 1HB  TYR A  34      37.533  54.339  43.938  0.00  0.00           H
ATOM    101 2HB  TYR A  34      37.338  52.796  42.983  0.00  0.00           H
ATOM    102  CG  TYR A  34      37.400  54.343  41.767  0.00  0.00           C
ATOM    103  CD1 TYR A  34      37.915  55.684  41.694  0.00  0.00           C
ATOM    104  HD1 TYR A  34      38.093  56.293  42.571  0.00  0.00           H
ATOM    105  CE1 TYR A  34      38.357  56.181  40.428  0.00  0.00           C
ATOM    106  HE1 TYR A  34      38.695  57.201  40.367  0.00  0.00           H
ATOM    107  CZ  TYR A  34      38.422  55.331  39.315  0.00  0.00           C
ATOM    108  OH  TYR A  34      38.877  55.819  38.072  0.00  0.00           O
ATOM    109  HH  TYR A  34      38.777  56.774  38.037  0.00  0.00           H
ATOM    110  CD2 TYR A  34      37.338  53.598  40.594  0.00  0.00           C
ATOM    111  HD2 TYR A  34      36.909  52.615  40.719  0.00  0.00           H
ATOM    112  CE2 TYR A  34      37.880  54.049  39.432  0.00  0.00           C
ATOM    113  HE2 TYR A  34      38.027  53.313  38.655  0.00  0.00           H
ATOM    114  C   TYR A  34      35.261  53.098  44.601  0.00  0.00           C
ATOM    115  O   TYR A  34      35.374  53.544  45.748  0.00  0.00           O
ATOM    116  N   SER A  35      34.977  51.806  44.420  0.00  0.00           N
ATOM    117  H   SER A  35      34.843  51.496  43.479  0.00  0.00           H
ATOM    118  CA  SER A  35      34.833  50.844  45.544  0.00  0.00           C
ATOM    119  HA  SER A  35      35.616  51.041  46.257  0.00  0.00           H
ATOM    120  CB  SER A  35      33.440  50.981  46.167  0.00  0.00           C
ATOM    121 1HB  SER A  35      33.275  52.019  46.516  0.00  0.00           H
ATOM    122 2HB  SER A  35      32.706  50.796  45.354  0.00  0.00           H
ATOM    123  OG  SER A  35      32.982  50.135  47.275  0.00  0.00           O
ATOM    124  HG1 SER A  35      32.670  49.297  46.932  0.00  0.00           H
ATOM    125  C   SER A  35      35.075  49.382  45.049  0.00  0.00           C
ATOM    126  O   SER A  35      34.709  48.965  43.974  0.00  0.00           O
ATOM    127  N   LEU A  36      35.525  48.603  46.032  0.00  0.00           N
ATOM    128  H   LEU A  36      35.896  48.966  46.880  0.00  0.00           H
ATOM    129  CA  LEU A  36      35.574  47.173  45.900  0.00  0.00           C
ATOM    130  HA  LEU A  36      34.915  46.795  45.128  0.00  0.00           H
ATOM    131  CB  LEU A  36      36.970  46.733  45.500  0.00  0.00           C
ATOM    132 1HB  LEU A  36      37.292  47.225  44.557  0.00  0.00           H
ATOM    133 2HB  LEU A  36      37.719  46.918  46.296  0.00  0.00           H
ATOM    134  CG  LEU A  36      37.162  45.199  45.180  0.00  0.00           C
ATOM    135  HG  LEU A  36      36.620  44.659  46.000  0.00  0.00           H
ATOM    136  CD1 LEU A  36      36.678  44.968  43.734  0.00  0.00           C
ATOM    137 1HD1 LEU A  36      36.943  43.907  43.524  0.00  0.00           H
ATOM    138 2HD1 LEU A  36      37.175  45.762  43.133  0.00  0.00           H
ATOM    139 3HD1 LEU A  36      35.601  45.072  43.504  0.00  0.00           H
ATOM    140  CD2 LEU A  36      38.615  44.628  45.246  0.00  0.00           C
ATOM    141 1HD2 LEU A  36      39.204  45.197  44.485  0.00  0.00           H
ATOM    142 2HD2 LEU A  36      38.578  43.550  44.992  0.00  0.00           H
ATOM    143 3HD2 LEU A  36      39.079  44.527  46.241  0.00  0.00           H
ATOM    144  C   LEU A  36      34.995  46.569  47.173  0.00  0.00           C
ATOM    145  O   LEU A  36      35.211  46.953  48.307  0.00  0.00           O
ATOM    146  N   GLN A  37      34.227  45.547  47.019  0.00  0.00           N
ATOM    147  H   GLN A  37      33.904  45.404  46.085  0.00  0.00           H
ATOM    148  CA  GLN A  37      33.830  44.615  48.077  0.00  0.00           C
ATOM    149  HA  GLN A  37      34.399  44.897  48.945  0.00  0.00           H
ATOM    150  CB  GLN A  37      32.362  44.756  48.344  0.00  0.00           C
ATOM    151 1HB  GLN A  37      32.074  45.787  48.616  0.00  0.00           H
ATOM    152 2HB  GLN A  37      31.849  44.622  47.369  0.00  0.00           H
ATOM    153  CG  GLN A  37      31.715  43.830  49.480  0.00  0.00           C
ATOM    154 1HG  GLN A  37      30.670  44.217  49.497  0.00  0.00           H
ATOM    155 2HG  GLN A  37      31.624  42.778  49.121  0.00  0.00           H
ATOM    156  CD  GLN A  37      32.403  43.797  50.781  0.00  0.00           C
ATOM    157  OE1 GLN A  37      33.051  42.833  51.146  0.00  0.00           O
ATOM    158  NE2 GLN A  37      32.193  44.873  51.555  0.00  0.00           N
ATOM    159 1HE2 GLN A  37      32.675  45.064  52.405  0.00  0.00           H
ATOM    160 2HE2 GLN A  37      31.607  45.611  51.201  0.00  0.00           H
ATOM    161  C   GLN A  37      34.147  43.189  47.715  0.00  0.00           C
ATOM    162  O   GLN A  37      33.600  42.565  46.806  0.00  0.00           O
ATOM    163  N   VAL A  38      35.037  42.527  48.451  0.00  0.00           N
ATOM    164  H   VAL A  38      35.541  42.944  49.208  0.00  0.00           H
ATOM    165  CA  VAL A  38      35.366  41.099  48.218  0.00  0.00           C
ATOM    166  HA  VAL A  38      34.481  40.528  48.002  0.00  0.00           H
ATOM    167  CB  VAL A  38      36.404  41.081  47.063  0.00  0.00           C
ATOM    168  HB  VAL A  38      35.977  41.600  46.180  0.00  0.00           H
ATOM    169  CG1 VAL A  38      37.821  41.692  47.413  0.00  0.00           C
ATOM    170 1HG1 VAL A  38      37.694  42.786  47.572  0.00  0.00           H
ATOM    171 2HG1 VAL A  38      38.512  41.588  46.557  0.00  0.00           H
ATOM    172 3HG1 VAL A  38      38.223  41.157  48.297  0.00  0.00           H
ATOM    173  CG2 VAL A  38      36.581  39.653  46.705  0.00  0.00           C
ATOM    174 1HG2 VAL A  38      35.591  39.224  46.430  0.00  0.00           H
ATOM    175 2HG2 VAL A  38      37.071  39.039  47.484  0.00  0.00           H
ATOM    176 3HG2 VAL A  38      37.292  39.586  45.850  0.00  0.00           H
ATOM    177  C   VAL A  38      35.876  40.489  49.509  0.00  0.00           C
ATOM    178  O   VAL A  38      36.188  41.228  50.466  0.00  0.00           O
ATOM    179  N   GLN A  39      35.867  39.081  49.701  0.00  0.00           N
ATOM    180  H   GLN A  39      35.612  38.533  48.907  0.00  0.00           H
ATOM    181  CA  GLN A  39      36.384  38.376  50.894  0.00  0.00           C
ATOM    182  HA  GLN A  39      35.834  38.804  51.716  0.00  0.00           H
ATOM    183  CB  GLN A  39      35.932  36.892  50.981  0.00  0.00           C
ATOM    184 1HB  GLN A  39      36.106  36.426  51.971  0.00  0.00           H
ATOM    185 2HB  GLN A  39      34.835  36.960  50.887  0.00  0.00           H
ATOM    186  CG  GLN A  39      36.639  36.023  49.875  0.00  0.00           C
ATOM    187 1HG  GLN A  39      36.748  36.658  48.971  0.00  0.00           H
ATOM    188 2HG  GLN A  39      37.679  35.864  50.243  0.00  0.00           H
ATOM    189  CD  GLN A  39      36.002  34.692  49.569  0.00  0.00           C
ATOM    190  OE1 GLN A  39      35.291  34.563  48.582  0.00  0.00           O
ATOM    191  NE2 GLN A  39      36.369  33.741  50.426  0.00  0.00           N
ATOM    192 1HE2 GLN A  39      36.088  32.805  50.201  0.00  0.00           H
ATOM    193 2HE2 GLN A  39      36.972  34.011  51.175  0.00  0.00           H
ATOM    194  C   GLN A  39      37.863  38.513  51.191  0.00  0.00           C
ATOM    195  O   GLN A  39      38.710  38.528  50.304  0.00  0.00           O
ATOM    196  N   ARG A  40      38.234  38.602  52.497  0.00  0.00           N
ATOM    197  H   ARG A  40      37.538  38.778  53.185  0.00  0.00           H
ATOM    198  CA  ARG A  40      39.591  38.773  52.946  0.00  0.00           C
ATOM    199  HA  ARG A  40      39.936  39.657  52.423  0.00  0.00           H
ATOM    200  CB  ARG A  40      39.581  39.071  54.402  0.00  0.00           C
ATOM    201 1HB  ARG A  40      39.087  40.036  54.658  0.00  0.00           H
ATOM    202 2HB  ARG A  40      38.868  38.412  54.945  0.00  0.00           H
ATOM    203  CG  ARG A  40      40.909  39.010  55.203  0.00  0.00           C
ATOM    204 1HG  ARG A  40      40.670  39.014  56.283  0.00  0.00           H
ATOM    205 2HG  ARG A  40      41.339  38.015  54.956  0.00  0.00           H
ATOM    206  CD  ARG A  40      41.848  40.159  54.910  0.00  0.00           C
ATOM    207 1HD  ARG A  40      42.173  40.133  53.840  0.00  0.00           H
ATOM    208 2HD  ARG A  40      41.543  41.180  55.197  0.00  0.00           H
ATOM    209  NE  ARG A  40      43.060  39.831  55.708  0.00  0.00           N
ATOM    210  HE  ARG A  40      43.746  39.195  55.340  0.00  0.00           H
ATOM    211  CZ  ARG A  40      43.286  40.287  56.930  0.00  0.00           C
ATOM    212  NH1 ARG A  40      44.357  39.881  57.560  0.00  0.00           N
ATOM    213 1HH1 ARG A  40      45.025  39.359  57.037  0.00  0.00           H
ATOM    214 2HH1 ARG A  40      44.679  40.470  58.295  0.00  0.00           H
ATOM    215  NH2 ARG A  40      42.336  40.986  57.551  0.00  0.00           N
ATOM    216 1HH2 ARG A  40      41.374  40.936  57.286  0.00  0.00           H
ATOM    217 2HH2 ARG A  40      42.515  41.241  58.506  0.00  0.00           H
ATOM    218  C   ARG A  40      40.458  37.645  52.629  0.00  0.00           C
ATOM    219  O   ARG A  40      41.655  37.729  52.241  0.00  0.00           O
ATOM    220  N   GLN A  41      39.904  36.463  52.645  0.00  0.00           N
ATOM    221  H   GLN A  41      39.017  36.400  53.092  0.00  0.00           H
ATOM    222  CA  GLN A  41      40.672  35.258  52.341  0.00  0.00           C
ATOM    223  HA  GLN A  41      41.498  35.548  51.694  0.00  0.00           H
ATOM    224  CB  GLN A  41      41.109  34.546  53.688  0.00  0.00           C
ATOM    225 1HB  GLN A  41      41.520  33.523  53.536  0.00  0.00           H
ATOM    226 2HB  GLN A  41      42.032  35.100  53.944  0.00  0.00           H
ATOM    227  CG  GLN A  41      40.188  34.627  54.960  0.00  0.00           C
ATOM    228 1HG  GLN A  41      39.971  35.709  55.123  0.00  0.00           H
ATOM    229 2HG  GLN A  41      39.295  34.075  54.577  0.00  0.00           H
ATOM    230  CD  GLN A  41      40.783  33.918  56.184  0.00  0.00           C
ATOM    231  OE1 GLN A  41      41.531  32.883  56.123  0.00  0.00           O
ATOM    232  NE2 GLN A  41      40.420  34.392  57.351  0.00  0.00           N
ATOM    233 1HE2 GLN A  41      40.812  33.868  58.108  0.00  0.00           H
ATOM    234 2HE2 GLN A  41      39.892  35.222  57.501  0.00  0.00           H
ATOM    235  C   GLN A  41      39.965  34.233  51.551  0.00  0.00           C
ATOM    236  O   GLN A  41      38.779  34.073  51.709  0.00  0.00           O
ATOM    237  N   VAL A  42      40.688  33.488  50.754  0.00  0.00           N
ATOM    238  H   VAL A  42      41.670  33.673  50.638  0.00  0.00           H
ATOM    239  CA  VAL A  42      40.127  32.385  50.024  0.00  0.00           C
ATOM    240  HA  VAL A  42      39.068  32.376  50.222  0.00  0.00           H
ATOM    241  CB  VAL A  42      40.227  32.587  48.592  0.00  0.00           C
ATOM    242  HB  VAL A  42      41.302  32.688  48.341  0.00  0.00           H
ATOM    243  CG1 VAL A  42      39.535  31.471  47.771  0.00  0.00           C
ATOM    244 1HG1 VAL A  42      39.561  31.735  46.687  0.00  0.00           H
ATOM    245 2HG1 VAL A  42      38.495  31.209  48.047  0.00  0.00           H
ATOM    246 3HG1 VAL A  42      40.118  30.526  47.795  0.00  0.00           H
ATOM    247  CG2 VAL A  42      39.567  33.939  48.194  0.00  0.00           C
ATOM    248 1HG2 VAL A  42      39.895  34.137  47.152  0.00  0.00           H
ATOM    249 2HG2 VAL A  42      39.829  34.822  48.805  0.00  0.00           H
ATOM    250 3HG2 VAL A  42      38.466  33.814  48.298  0.00  0.00           H
ATOM    251  C   VAL A  42      40.856  31.140  50.343  0.00  0.00           C
ATOM    252  O   VAL A  42      42.009  30.884  49.927  0.00  0.00           O
ATOM    253  N   PRO A  43      40.276  30.164  50.996  0.00  0.00           N
ATOM    254  CD  PRO A  43      39.490  30.342  52.216  0.00  0.00           C
ATOM    255 1HD  PRO A  43      38.445  30.384  51.817  0.00  0.00           H
ATOM    256 2HD  PRO A  43      39.878  31.260  52.689  0.00  0.00           H
ATOM    257  CA  PRO A  43      40.759  28.747  50.934  0.00  0.00           C
ATOM    258  HA  PRO A  43      41.836  28.816  51.004  0.00  0.00           H
ATOM    259  CB  PRO A  43      40.119  28.023  52.191  0.00  0.00           C
ATOM    260 1HB  PRO A  43      39.162  27.506  51.943  0.00  0.00           H
ATOM    261 2HB  PRO A  43      40.783  27.250  52.624  0.00  0.00           H
ATOM    262  CG  PRO A  43      39.746  29.176  53.111  0.00  0.00           C
ATOM    263 1HG  PRO A  43      38.827  29.060  53.730  0.00  0.00           H
ATOM    264 2HG  PRO A  43      40.605  29.295  53.812  0.00  0.00           H
ATOM    265  C   PRO A  43      40.373  28.121  49.649  0.00  0.00           C
ATOM    266  O   PRO A  43      39.278  28.206  49.201  0.00  0.00           O
ATOM    267  N   VAL A  44      41.324  27.455  48.971  0.00  0.00           N
ATOM    268  H   VAL A  44      42.207  27.465  49.439  0.00  0.00           H
ATOM    269  CA  VAL A  44      41.051  26.633  47.790  0.00  0.00           C
ATOM    270  HA  VAL A  44      40.041  26.711  47.427  0.00  0.00           H
ATOM    271  CB  VAL A  44      41.849  27.129  46.592  0.00  0.00           C
ATOM    272  HB  VAL A  44      42.928  26.927  46.742  0.00  0.00           H
ATOM    273  CG1 VAL A  44      41.272  26.347  45.395  0.00  0.00           C
ATOM    274 1HG1 VAL A  44      41.489  25.273  45.517  0.00  0.00           H
ATOM    275 2HG1 VAL A  44      41.825  26.663  44.488  0.00  0.00           H
ATOM    276 3HG1 VAL A  44      40.208  26.566  45.157  0.00  0.00           H
ATOM    277  CG2 VAL A  44      41.630  28.647  46.460  0.00  0.00           C
ATOM    278 1HG2 VAL A  44      41.906  29.084  47.441  0.00  0.00           H
ATOM    279 2HG2 VAL A  44      40.619  29.022  46.178  0.00  0.00           H
ATOM    280 3HG2 VAL A  44      42.356  28.927  45.678  0.00  0.00           H
ATOM    281  C   VAL A  44      41.448  25.279  48.177  0.00  0.00           C
ATOM    282  O   VAL A  44      42.575  24.990  48.474  0.00  0.00           O
ATOM    283  N   PRO A  45      40.509  24.311  48.185  0.00  0.00           N
ATOM    284  CD  PRO A  45      39.053  24.484  48.250  0.00  0.00           C
ATOM    285 1HD  PRO A  45      38.713  24.694  47.213  0.00  0.00           H
ATOM    286 2HD  PRO A  45      38.775  25.372  48.859  0.00  0.00           H
ATOM    287  CA  PRO A  45      40.855  22.927  48.248  0.00  0.00           C
ATOM    288  HA  PRO A  45      41.381  22.772  49.189  0.00  0.00           H
ATOM    289  CB  PRO A  45      39.539  22.136  48.307  0.00  0.00           C
ATOM    290 1HB  PRO A  45      39.091  21.918  47.315  0.00  0.00           H
ATOM    291 2HB  PRO A  45      39.562  21.243  48.973  0.00  0.00           H
ATOM    292  CG  PRO A  45      38.607  23.251  48.887  0.00  0.00           C
ATOM    293 1HG  PRO A  45      37.523  23.054  48.741  0.00  0.00           H
ATOM    294 2HG  PRO A  45      38.686  23.272  49.995  0.00  0.00           H
ATOM    295  C   PRO A  45      41.685  22.436  47.019  0.00  0.00           C
ATOM    296  O   PRO A  45      41.345  22.712  45.877  0.00  0.00           O
ATOM    297  N   GLU A  46      42.747  21.606  47.270  0.00  0.00           N
ATOM    298  H   GLU A  46      43.047  21.645  48.222  0.00  0.00           H
ATOM    299  CA  GLU A  46      43.569  21.012  46.316  0.00  0.00           C
ATOM    300  HA  GLU A  46      44.204  21.723  45.802  0.00  0.00           H
ATOM    301  CB  GLU A  46      44.695  20.144  47.030  0.00  0.00           C
ATOM    302 1HB  GLU A  46      45.481  20.806  47.454  0.00  0.00           H
ATOM    303 2HB  GLU A  46      44.265  19.647  47.920  0.00  0.00           H
ATOM    304  CG  GLU A  46      45.386  19.158  46.079  0.00  0.00           C
ATOM    305 1HG  GLU A  46      44.689  18.336  45.810  0.00  0.00           H
ATOM    306 2HG  GLU A  46      45.773  19.688  45.182  0.00  0.00           H
ATOM    307  CD  GLU A  46      46.616  18.444  46.711  0.00  0.00           C
ATOM    308  OE1 GLU A  46      47.591  19.038  47.155  0.00  0.00           O
ATOM    309  OE2 GLU A  46      46.410  17.240  46.893  0.00  0.00           O
ATOM    310  C   GLU A  46      42.754  20.144  45.354  0.00  0.00           C
ATOM    311  O   GLU A  46      41.824  19.453  45.747  0.00  0.00           O
ATOM    312  N   GLY A  47      42.957  20.251  44.009  0.00  0.00           N
ATOM    313  H   GLY A  47      43.747  20.800  43.732  0.00  0.00           H
ATOM    314  CA  GLY A  47      42.193  19.636  42.905  0.00  0.00           C
ATOM    315 1HA  GLY A  47      42.881  19.621  42.074  0.00  0.00           H
ATOM    316 2HA  GLY A  47      41.946  18.638  43.236  0.00  0.00           H
ATOM    317  C   GLY A  47      40.949  20.408  42.447  0.00  0.00           C
ATOM    318  O   GLY A  47      40.598  20.289  41.298  0.00  0.00           O
ATOM    319  N   LEU A  48      40.180  21.124  43.320  0.00  0.00           N
ATOM    320  H   LEU A  48      40.546  21.253  44.232  0.00  0.00           H
ATOM    321  CA  LEU A  48      38.772  21.508  43.203  0.00  0.00           C
ATOM    322  HA  LEU A  48      38.213  20.901  42.504  0.00  0.00           H
ATOM    323  CB  LEU A  48      37.968  21.379  44.546  0.00  0.00           C
ATOM    324 1HB  LEU A  48      38.200  22.218  45.235  0.00  0.00           H
ATOM    325 2HB  LEU A  48      36.888  21.440  44.277  0.00  0.00           H
ATOM    326  CG  LEU A  48      37.981  20.025  45.258  0.00  0.00           C
ATOM    327  HG  LEU A  48      38.998  19.901  45.678  0.00  0.00           H
ATOM    328  CD1 LEU A  48      37.021  20.009  46.397  0.00  0.00           C
ATOM    329 1HD1 LEU A  48      37.224  20.797  47.154  0.00  0.00           H
ATOM    330 2HD1 LEU A  48      37.155  19.140  47.077  0.00  0.00           H
ATOM    331 3HD1 LEU A  48      35.971  19.890  46.064  0.00  0.00           H
ATOM    332  CD2 LEU A  48      37.749  18.789  44.418  0.00  0.00           C
ATOM    333 1HD2 LEU A  48      37.662  17.863  45.016  0.00  0.00           H
ATOM    334 2HD2 LEU A  48      38.601  18.733  43.699  0.00  0.00           H
ATOM    335 3HD2 LEU A  48      36.809  18.894  43.827  0.00  0.00           H
ATOM    336  C   LEU A  48      38.700  22.909  42.662  0.00  0.00           C
ATOM    337  O   LEU A  48      39.697  23.648  42.453  0.00  0.00           O
ATOM    338  N   CYS A  49      37.452  23.232  42.285  0.00  0.00           N
ATOM    339  H   CYS A  49      36.613  22.720  42.449  0.00  0.00           H
ATOM    340  CA  CYS A  49      37.081  24.511  41.650  0.00  0.00           C
ATOM    341  HA  CYS A  49      38.018  25.008  41.458  0.00  0.00           H
ATOM    342  CB  CYS A  49      36.225  24.197  40.381  0.00  0.00           C
ATOM    343 1HB  CYS A  49      36.964  23.585  39.811  0.00  0.00           H
ATOM    344 2HB  CYS A  49      35.335  23.563  40.574  0.00  0.00           H
ATOM    345  SG  CYS A  49      35.643  25.481  39.426  0.00  0.00           S
ATOM    346  HG1 CYS A  49      35.080  25.975  40.519  0.00  0.00           H
ATOM    347  C   CYS A  49      36.291  25.496  42.521  0.00  0.00           C
ATOM    348  O   CYS A  49      35.137  25.265  42.866  0.00  0.00           O
ATOM    349  N   VAL A  50      36.830  26.685  42.808  0.00  0.00           N
ATOM    350  H   VAL A  50      37.796  26.853  42.600  0.00  0.00           H
ATOM    351  CA  VAL A  50      36.275  27.654  43.699  0.00  0.00           C
ATOM    352  HA  VAL A  50      35.314  27.291  44.065  0.00  0.00           H
ATOM    353  CB  VAL A  50      37.219  27.865  44.923  0.00  0.00           C
ATOM    354  HB  VAL A  50      38.171  28.379  44.643  0.00  0.00           H
ATOM    355  CG1 VAL A  50      36.566  28.717  46.009  0.00  0.00           C
ATOM    356 1HG1 VAL A  50      35.606  28.280  46.373  0.00  0.00           H
ATOM    357 2HG1 VAL A  50      36.311  29.769  45.747  0.00  0.00           H
ATOM    358 3HG1 VAL A  50      37.284  28.793  46.852  0.00  0.00           H
ATOM    359  CG2 VAL A  50      37.607  26.571  45.560  0.00  0.00           C
ATOM    360 1HG2 VAL A  50      38.274  25.917  44.973  0.00  0.00           H
ATOM    361 2HG2 VAL A  50      36.684  26.009  45.797  0.00  0.00           H
ATOM    362 3HG2 VAL A  50      38.118  26.836  46.514  0.00  0.00           H
ATOM    363  C   VAL A  50      36.081  28.973  43.036  0.00  0.00           C
ATOM    364  O   VAL A  50      36.943  29.417  42.278  0.00  0.00           O
ATOM    365  N   ILE A  51      34.916  29.577  43.234  0.00  0.00           N
ATOM    366  H   ILE A  51      34.263  29.060  43.786  0.00  0.00           H
ATOM    367  CA  ILE A  51      34.397  30.857  42.737  0.00  0.00           C
ATOM    368  HA  ILE A  51      35.076  31.158  41.957  0.00  0.00           H
ATOM    369  CB  ILE A  51      32.907  30.945  42.253  0.00  0.00           C
ATOM    370  HB  ILE A  51      32.219  31.257  43.071  0.00  0.00           H
ATOM    371  CG2 ILE A  51      32.915  31.973  41.198  0.00  0.00           C
ATOM    372 1HG2 ILE A  51      33.323  32.910  41.658  0.00  0.00           H
ATOM    373 2HG2 ILE A  51      31.919  32.299  40.839  0.00  0.00           H
ATOM    374 3HG2 ILE A  51      33.593  31.606  40.400  0.00  0.00           H
ATOM    375  CG1 ILE A  51      32.510  29.594  41.663  0.00  0.00           C
ATOM    376 1HG1 ILE A  51      33.339  29.292  40.981  0.00  0.00           H
ATOM    377 2HG1 ILE A  51      32.590  28.833  42.473  0.00  0.00           H
ATOM    378  CD1 ILE A  51      31.229  29.609  40.879  0.00  0.00           C
ATOM    379 1HD1 ILE A  51      30.477  29.907  41.634  0.00  0.00           H
ATOM    380 2HD1 ILE A  51      31.077  28.619  40.397  0.00  0.00           H
ATOM    381 3HD1 ILE A  51      31.169  30.374  40.076  0.00  0.00           H
ATOM    382  C   ILE A  51      34.565  31.939  43.807  0.00  0.00           C
ATOM    383  O   ILE A  51      34.224  31.724  44.980  0.00  0.00           O
ATOM    384  N   VAL A  52      35.079  33.130  43.424  0.00  0.00           N
ATOM    385  H   VAL A  52      35.194  33.299  42.444  0.00  0.00           H
ATOM    386  CA  VAL A  52      35.302  34.220  44.269  0.00  0.00           C
ATOM    387  HA  VAL A  52      35.060  33.975  45.296  0.00  0.00           H
ATOM    388  CB  VAL A  52      36.778  34.710  44.173  0.00  0.00           C
ATOM    389  HB  VAL A  52      36.893  34.945  43.088  0.00  0.00           H
ATOM    390  CG1 VAL A  52      36.982  35.929  45.023  0.00  0.00           C
ATOM    391 1HG1 VAL A  52      37.894  36.501  44.753  0.00  0.00           H
ATOM    392 2HG1 VAL A  52      37.052  35.607  46.082  0.00  0.00           H
ATOM    393 3HG1 VAL A  52      36.217  36.723  44.870  0.00  0.00           H
ATOM    394  CG2 VAL A  52      37.757  33.656  44.563  0.00  0.00           C
ATOM    395 1HG2 VAL A  52      38.801  34.035  44.549  0.00  0.00           H
ATOM    396 2HG2 VAL A  52      37.632  32.732  43.952  0.00  0.00           H
ATOM    397 3HG2 VAL A  52      37.723  33.305  45.619  0.00  0.00           H
ATOM    398  C   VAL A  52      34.350  35.282  43.772  0.00  0.00           C
ATOM    399  O   VAL A  52      34.370  35.855  42.675  0.00  0.00           O
ATOM    400  N   SER A  53      33.273  35.517  44.616  0.00  0.00           N
ATOM    401  H   SER A  53      33.319  35.090  45.514  0.00  0.00           H
ATOM    402  CA  SER A  53      32.145  36.456  44.324  0.00  0.00           C
ATOM    403  HA  SER A  53      31.902  36.427  43.273  0.00  0.00           H
ATOM    404  CB  SER A  53      30.826  36.043  44.981  0.00  0.00           C
ATOM    405 1HB  SER A  53      30.066  36.816  44.731  0.00  0.00           H
ATOM    406 2HB  SER A  53      30.535  35.028  44.656  0.00  0.00           H
ATOM    407  OG  SER A  53      30.787  35.977  46.399  0.00  0.00           O
ATOM    408  HG1 SER A  53      31.579  35.529  46.713  0.00  0.00           H
ATOM    409  C   SER A  53      32.552  37.822  44.793  0.00  0.00           C
ATOM    410  O   SER A  53      32.806  38.080  45.979  0.00  0.00           O
ATOM    411  N   CYS A  54      32.629  38.760  43.836  0.00  0.00           N
ATOM    412  H   CYS A  54      32.406  38.611  42.876  0.00  0.00           H
ATOM    413  CA  CYS A  54      33.256  40.019  44.011  0.00  0.00           C
ATOM    414  HA  CYS A  54      33.241  40.264  45.058  0.00  0.00           H
ATOM    415  CB  CYS A  54      34.703  39.857  43.399  0.00  0.00           C
ATOM    416 1HB  CYS A  54      35.300  39.126  43.988  0.00  0.00           H
ATOM    417 2HB  CYS A  54      34.492  39.624  42.333  0.00  0.00           H
ATOM    418  SG  CYS A  54      35.787  41.275  43.307  0.00  0.00           S
ATOM    419  C   CYS A  54      32.567  41.189  43.291  0.00  0.00           C
ATOM    420  O   CYS A  54      32.158  41.052  42.092  0.00  0.00           O
ATOM    421  N   ASN A  55      32.461  42.387  44.030  0.00  0.00           N
ATOM    422  H   ASN A  55      32.939  42.425  44.906  0.00  0.00           H
ATOM    423  CA  ASN A  55      31.615  43.471  43.609  0.00  0.00           C
ATOM    424  HA  ASN A  55      31.158  43.387  42.637  0.00  0.00           H
ATOM    425  CB  ASN A  55      30.444  43.674  44.590  0.00  0.00           C
ATOM    426 1HB  ASN A  55      30.902  43.552  45.591  0.00  0.00           H
ATOM    427 2HB  ASN A  55      29.868  44.615  44.440  0.00  0.00           H
ATOM    428  CG  ASN A  55      29.471  42.513  44.377  0.00  0.00           C
ATOM    429  OD1 ASN A  55      29.558  41.444  43.780  0.00  0.00           O
ATOM    430  ND2 ASN A  55      28.289  42.834  44.996  0.00  0.00           N
ATOM    431 1HD2 ASN A  55      27.682  42.098  45.271  0.00  0.00           H
ATOM    432 2HD2 ASN A  55      28.174  43.638  45.582  0.00  0.00           H
ATOM    433  C   ASN A  55      32.392  44.778  43.561  0.00  0.00           C
ATOM    434  O   ASN A  55      33.189  45.232  44.332  0.00  0.00           O
ATOM    435  N   LEU A  56      32.225  45.414  42.423  0.00  0.00           N
ATOM    436  H   LEU A  56      31.424  45.040  41.948  0.00  0.00           H
ATOM    437  CA  LEU A  56      33.001  46.499  41.791  0.00  0.00           C
ATOM    438  HA  LEU A  56      33.842  46.706  42.448  0.00  0.00           H
ATOM    439  CB  LEU A  56      33.683  45.854  40.463  0.00  0.00           C
ATOM    440 1HB  LEU A  56      34.244  44.962  40.785  0.00  0.00           H
ATOM    441 2HB  LEU A  56      32.928  45.451  39.754  0.00  0.00           H
ATOM    442  CG  LEU A  56      34.500  46.741  39.557  0.00  0.00           C
ATOM    443  HG  LEU A  56      33.831  47.593  39.335  0.00  0.00           H
ATOM    444  CD1 LEU A  56      35.806  47.244  40.257  0.00  0.00           C
ATOM    445 1HD1 LEU A  56      36.534  46.477  40.604  0.00  0.00           H
ATOM    446 2HD1 LEU A  56      35.617  47.781  41.209  0.00  0.00           H
ATOM    447 3HD1 LEU A  56      36.459  47.859  39.596  0.00  0.00           H
ATOM    448  CD2 LEU A  56      34.797  45.997  38.305  0.00  0.00           C
ATOM    449 1HD2 LEU A  56      33.901  45.591  37.788  0.00  0.00           H
ATOM    450 2HD2 LEU A  56      35.431  45.091  38.434  0.00  0.00           H
ATOM    451 3HD2 LEU A  56      35.375  46.584  37.566  0.00  0.00           H
ATOM    452  C   LEU A  56      32.222  47.779  41.547  0.00  0.00           C
ATOM    453  O   LEU A  56      31.154  47.651  40.861  0.00  0.00           O
ATOM    454  N   SER A  57      32.652  49.035  41.878  0.00  0.00           N
ATOM    455  H   SER A  57      33.484  49.179  42.407  0.00  0.00           H
ATOM    456  CA  SER A  57      31.998  50.227  41.444  0.00  0.00           C
ATOM    457  HA  SER A  57      31.479  50.073  40.517  0.00  0.00           H
ATOM    458  CB  SER A  57      31.048  50.893  42.438  0.00  0.00           C
ATOM    459 1HB  SER A  57      30.283  50.219  42.869  0.00  0.00           H
ATOM    460 2HB  SER A  57      31.672  51.382  43.219  0.00  0.00           H
ATOM    461  OG  SER A  57      30.317  51.988  41.809  0.00  0.00           O
ATOM    462  HG1 SER A  57      30.721  52.766  42.188  0.00  0.00           H
ATOM    463  C   SER A  57      33.115  51.211  40.963  0.00  0.00           C
ATOM    464  O   SER A  57      34.198  51.276  41.549  0.00  0.00           O
ATOM    465  N   TYR A  58      32.812  51.971  39.966  0.00  0.00           N
ATOM    466  H   TYR A  58      31.898  52.214  39.658  0.00  0.00           H
ATOM    467  CA  TYR A  58      33.738  52.898  39.370  0.00  0.00           C
ATOM    468  HA  TYR A  58      34.360  53.403  40.090  0.00  0.00           H
ATOM    469  CB  TYR A  58      34.650  52.160  38.364  0.00  0.00           C
ATOM    470 1HB  TYR A  58      35.360  52.884  37.905  0.00  0.00           H
ATOM    471 2HB  TYR A  58      35.167  51.406  38.991  0.00  0.00           H
ATOM    472  CG  TYR A  58      33.840  51.519  37.190  0.00  0.00           C
ATOM    473  CD1 TYR A  58      33.552  52.246  36.043  0.00  0.00           C
ATOM    474  HD1 TYR A  58      33.637  53.311  35.941  0.00  0.00           H
ATOM    475  CE1 TYR A  58      33.210  51.538  34.841  0.00  0.00           C
ATOM    476  HE1 TYR A  58      32.989  52.108  33.950  0.00  0.00           H
ATOM    477  CZ  TYR A  58      32.997  50.223  34.876  0.00  0.00           C
ATOM    478  OH  TYR A  58      32.510  49.560  33.757  0.00  0.00           O
ATOM    479  HH  TYR A  58      32.442  48.653  34.069  0.00  0.00           H
ATOM    480  CD2 TYR A  58      33.779  50.137  37.182  0.00  0.00           C
ATOM    481  HD2 TYR A  58      34.224  49.653  38.034  0.00  0.00           H
ATOM    482  CE2 TYR A  58      33.209  49.458  36.079  0.00  0.00           C
ATOM    483  HE2 TYR A  58      33.242  48.381  35.981  0.00  0.00           H
ATOM    484  C   TYR A  58      32.985  54.047  38.807  0.00  0.00           C
ATOM    485  O   TYR A  58      31.811  53.779  38.645  0.00  0.00           O
ATOM    486  N   PRO A  59      33.476  55.241  38.618  0.00  0.00           N
ATOM    487  CD  PRO A  59      34.863  55.619  38.867  0.00  0.00           C
ATOM    488 1HD  PRO A  59      35.482  55.258  38.012  0.00  0.00           H
ATOM    489 2HD  PRO A  59      35.280  55.126  39.784  0.00  0.00           H
ATOM    490  CA  PRO A  59      32.708  56.454  38.198  0.00  0.00           C
ATOM    491  HA  PRO A  59      31.940  56.669  38.925  0.00  0.00           H
ATOM    492  CB  PRO A  59      33.830  57.548  38.105  0.00  0.00           C
ATOM    493 1HB  PRO A  59      34.238  57.580  37.067  0.00  0.00           H
ATOM    494 2HB  PRO A  59      33.415  58.561  38.307  0.00  0.00           H
ATOM    495  CG  PRO A  59      34.950  57.115  39.038  0.00  0.00           C
ATOM    496 1HG  PRO A  59      35.892  57.500  38.597  0.00  0.00           H
ATOM    497 2HG  PRO A  59      34.750  57.455  40.080  0.00  0.00           H
ATOM    498  C   PRO A  59      31.998  56.219  36.899  0.00  0.00           C
ATOM    499  O   PRO A  59      32.358  55.298  36.171  0.00  0.00           O
ATOM    500  N   ARG A  60      31.113  57.172  36.582  0.00  0.00           N
ATOM    501  H   ARG A  60      30.680  57.819  37.201  0.00  0.00           H
ATOM    502  CA  ARG A  60      30.634  57.249  35.252  0.00  0.00           C
ATOM    503  HA  ARG A  60      30.694  56.337  34.684  0.00  0.00           H
ATOM    504  CB  ARG A  60      29.191  57.727  35.352  0.00  0.00           C
ATOM    505 1HB  ARG A  60      29.086  58.728  35.806  0.00  0.00           H
ATOM    506 2HB  ARG A  60      28.845  57.817  34.293  0.00  0.00           H
ATOM    507  CG  ARG A  60      28.144  56.834  36.141  0.00  0.00           C
ATOM    508 1HG  ARG A  60      28.208  57.119  37.216  0.00  0.00           H
ATOM    509 2HG  ARG A  60      27.088  57.058  35.874  0.00  0.00           H
ATOM    510  CD  ARG A  60      28.419  55.375  35.919  0.00  0.00           C
ATOM    511 1HD  ARG A  60      29.467  55.055  36.062  0.00  0.00           H
ATOM    512 2HD  ARG A  60      27.683  54.825  36.558  0.00  0.00           H
ATOM    513  NE  ARG A  60      27.973  55.116  34.553  0.00  0.00           N
ATOM    514  HE  ARG A  60      27.673  55.935  34.071  0.00  0.00           H
ATOM    515  CZ  ARG A  60      27.443  53.991  34.164  0.00  0.00           C
ATOM    516  NH1 ARG A  60      26.484  53.968  33.231  0.00  0.00           N
ATOM    517 1HH1 ARG A  60      26.053  54.798  32.872  0.00  0.00           H
ATOM    518 2HH1 ARG A  60      26.171  53.063  32.950  0.00  0.00           H
ATOM    519  NH2 ARG A  60      27.978  52.868  34.598  0.00  0.00           N
ATOM    520 1HH2 ARG A  60      28.617  52.970  35.360  0.00  0.00           H
ATOM    521 2HH2 ARG A  60      27.571  51.981  34.377  0.00  0.00           H
ATOM    522  C   ARG A  60      31.440  58.237  34.422  0.00  0.00           C
ATOM    523  O   ARG A  60      31.549  58.040  33.211  0.00  0.00           O
ATOM    524  N   ASP A  61      32.064  59.205  35.085  0.00  0.00           N
ATOM    525  H   ASP A  61      31.880  59.275  36.055  0.00  0.00           H
ATOM    526  CA  ASP A  61      32.882  60.307  34.477  0.00  0.00           C
ATOM    527  HA  ASP A  61      32.247  60.710  33.706  0.00  0.00           H
ATOM    528  CB  ASP A  61      33.226  61.395  35.576  0.00  0.00           C
ATOM    529 1HB  ASP A  61      33.988  61.010  36.281  0.00  0.00           H
ATOM    530 2HB  ASP A  61      33.775  62.162  34.995  0.00  0.00           H
ATOM    531  CG  ASP A  61      31.973  62.069  36.192  0.00  0.00           C
ATOM    532  OD1 ASP A  61      30.839  61.528  36.217  0.00  0.00           O
ATOM    533  OD2 ASP A  61      32.241  63.136  36.814  0.00  0.00           O
ATOM    534  C   ASP A  61      34.185  59.704  33.824  0.00  0.00           C
ATOM    535  O   ASP A  61      34.794  58.717  34.237  0.00  0.00           O
ATOM    536  N   GLY A  62      34.624  60.414  32.730  0.00  0.00           N
ATOM    537  H   GLY A  62      34.116  61.198  32.373  0.00  0.00           H
ATOM    538  CA  GLY A  62      35.969  60.109  32.159  0.00  0.00           C
ATOM    539 1HA  GLY A  62      36.179  60.904  31.468  0.00  0.00           H
ATOM    540 2HA  GLY A  62      36.647  59.987  32.989  0.00  0.00           H
ATOM    541  C   GLY A  62      36.020  58.829  31.327  0.00  0.00           C
ATOM    542  O   GLY A  62      37.147  58.417  30.972  0.00  0.00           O
ATOM    543  N   TRP A  63      34.872  58.231  30.887  0.00  0.00           N
ATOM    544  H   TRP A  63      33.992  58.461  31.290  0.00  0.00           H
ATOM    545  CA  TRP A  63      34.825  57.231  29.896  0.00  0.00           C
ATOM    546  HA  TRP A  63      35.731  57.371  29.320  0.00  0.00           H
ATOM    547  CB  TRP A  63      34.937  55.738  30.475  0.00  0.00           C
ATOM    548 1HB  TRP A  63      34.935  55.120  29.561  0.00  0.00           H
ATOM    549 2HB  TRP A  63      35.972  55.601  30.845  0.00  0.00           H
ATOM    550  CG  TRP A  63      33.902  55.265  31.485  0.00  0.00           C
ATOM    551  CD1 TRP A  63      33.974  55.413  32.823  0.00  0.00           C
ATOM    552  HD1 TRP A  63      34.626  56.209  33.160  0.00  0.00           H
ATOM    553  NE1 TRP A  63      32.846  54.884  33.388  0.00  0.00           N
ATOM    554  HE1 TRP A  63      32.679  54.899  34.354  0.00  0.00           H
ATOM    555  CE2 TRP A  63      32.026  54.467  32.438  0.00  0.00           C
ATOM    556  CD2 TRP A  63      32.659  54.684  31.200  0.00  0.00           C
ATOM    557  CE3 TRP A  63      32.060  54.185  30.024  0.00  0.00           C
ATOM    558  HE3 TRP A  63      32.443  54.185  29.016  0.00  0.00           H
ATOM    559  CZ3 TRP A  63      30.732  53.833  30.152  0.00  0.00           C
ATOM    560  HZ3 TRP A  63      30.176  53.484  29.287  0.00  0.00           H
ATOM    561  CZ2 TRP A  63      30.709  54.023  32.544  0.00  0.00           C
ATOM    562  HZ2 TRP A  63      30.288  53.860  33.524  0.00  0.00           H
ATOM    563  CH2 TRP A  63      30.090  53.743  31.347  0.00  0.00           C
ATOM    564  HH2 TRP A  63      29.130  53.241  31.448  0.00  0.00           H
ATOM    565  C   TRP A  63      33.661  57.456  28.905  0.00  0.00           C
ATOM    566  O   TRP A  63      32.520  57.579  29.387  0.00  0.00           O
ATOM    567  N   ASP A  64      33.922  57.507  27.609  0.00  0.00           N
ATOM    568  H   ASP A  64      34.845  57.583  27.248  0.00  0.00           H
ATOM    569  CA  ASP A  64      32.860  57.473  26.551  0.00  0.00           C
ATOM    570  HA  ASP A  64      32.100  58.212  26.769  0.00  0.00           H
ATOM    571  CB  ASP A  64      33.541  57.990  25.334  0.00  0.00           C
ATOM    572 1HB  ASP A  64      33.506  59.099  25.248  0.00  0.00           H
ATOM    573 2HB  ASP A  64      34.571  57.594  25.186  0.00  0.00           H
ATOM    574  CG  ASP A  64      32.819  57.591  24.025  0.00  0.00           C
ATOM    575  OD1 ASP A  64      31.782  58.230  23.623  0.00  0.00           O
ATOM    576  OD2 ASP A  64      33.203  56.502  23.455  0.00  0.00           O
ATOM    577  C   ASP A  64      32.137  56.049  26.458  0.00  0.00           C
ATOM    578  O   ASP A  64      32.669  54.991  26.754  0.00  0.00           O
ATOM    579  N   GLU A  65      30.812  56.029  26.096  0.00  0.00           N
ATOM    580  H   GLU A  65      30.462  56.842  25.641  0.00  0.00           H
ATOM    581  CA  GLU A  65      30.035  54.804  26.336  0.00  0.00           C
ATOM    582  HA  GLU A  65      30.178  54.427  27.333  0.00  0.00           H
ATOM    583  CB  GLU A  65      28.516  54.989  26.092  0.00  0.00           C
ATOM    584 1HB  GLU A  65      28.360  55.432  25.093  0.00  0.00           H
ATOM    585 2HB  GLU A  65      27.885  54.099  26.283  0.00  0.00           H
ATOM    586  CG  GLU A  65      27.892  56.098  27.083  0.00  0.00           C
ATOM    587 1HG  GLU A  65      28.175  55.747  28.102  0.00  0.00           H
ATOM    588 2HG  GLU A  65      28.416  57.031  26.807  0.00  0.00           H
ATOM    589  CD  GLU A  65      26.385  56.241  27.056  0.00  0.00           C
ATOM    590  OE1 GLU A  65      25.751  56.670  26.037  0.00  0.00           O
ATOM    591  OE2 GLU A  65      25.731  55.847  28.080  0.00  0.00           O
ATOM    592  C   GLU A  65      30.389  53.599  25.433  0.00  0.00           C
ATOM    593  O   GLU A  65      30.157  52.412  25.706  0.00  0.00           O
ATOM    594  N   SER A  66      31.122  53.784  24.280  0.00  0.00           N
ATOM    595  H   SER A  66      31.337  54.697  23.936  0.00  0.00           H
ATOM    596  CA  SER A  66      31.505  52.630  23.541  0.00  0.00           C
ATOM    597  HA  SER A  66      30.733  51.869  23.535  0.00  0.00           H
ATOM    598  CB  SER A  66      31.577  52.905  21.999  0.00  0.00           C
ATOM    599 1HB  SER A  66      30.697  53.556  21.758  0.00  0.00           H
ATOM    600 2HB  SER A  66      32.446  53.543  21.717  0.00  0.00           H
ATOM    601  OG  SER A  66      31.611  51.722  21.221  0.00  0.00           O
ATOM    602  HG1 SER A  66      32.244  51.137  21.645  0.00  0.00           H
ATOM    603  C   SER A  66      32.827  51.971  23.977  0.00  0.00           C
ATOM    604  O   SER A  66      33.287  50.970  23.411  0.00  0.00           O
ATOM    605  N   THR A  67      33.462  52.574  25.033  0.00  0.00           N
ATOM    606  H   THR A  67      32.917  53.277  25.473  0.00  0.00           H
ATOM    607  CA  THR A  67      34.757  52.072  25.498  0.00  0.00           C
ATOM    608  HA  THR A  67      35.215  51.787  24.558  0.00  0.00           H
ATOM    609  CB  THR A  67      35.550  53.067  26.338  0.00  0.00           C
ATOM    610  HB  THR A  67      36.500  52.590  26.669  0.00  0.00           H
ATOM    611  OG1 THR A  67      34.789  53.516  27.453  0.00  0.00           O
ATOM    612  HG1 THR A  67      34.090  54.103  27.178  0.00  0.00           H
ATOM    613  CG2 THR A  67      35.958  54.401  25.666  0.00  0.00           C
ATOM    614 1HG2 THR A  67      35.161  54.930  25.102  0.00  0.00           H
ATOM    615 2HG2 THR A  67      36.845  54.250  25.004  0.00  0.00           H
ATOM    616 3HG2 THR A  67      36.356  55.184  26.350  0.00  0.00           H
ATOM    617  C   THR A  67      34.581  50.836  26.388  0.00  0.00           C
ATOM    618  O   THR A  67      33.615  50.692  27.220  0.00  0.00           O
ATOM    619  N   ALA A  68      35.427  49.876  26.178  0.00  0.00           N
ATOM    620  H   ALA A  68      36.259  49.972  25.637  0.00  0.00           H
ATOM    621  CA  ALA A  68      35.239  48.525  26.708  0.00  0.00           C
ATOM    622  HA  ALA A  68      34.199  48.297  26.885  0.00  0.00           H
ATOM    623  CB  ALA A  68      35.835  47.441  25.683  0.00  0.00           C
ATOM    624 1HB  ALA A  68      36.909  47.731  25.662  0.00  0.00           H
ATOM    625 2HB  ALA A  68      35.337  47.580  24.695  0.00  0.00           H
ATOM    626 3HB  ALA A  68      35.785  46.388  26.017  0.00  0.00           H
ATOM    627  C   ALA A  68      35.933  48.405  28.017  0.00  0.00           C
ATOM    628  O   ALA A  68      37.006  48.999  28.226  0.00  0.00           O
ATOM    629  N   ALA A  69      35.450  47.644  28.964  0.00  0.00           N
ATOM    630  H   ALA A  69      34.622  47.105  28.821  0.00  0.00           H
ATOM    631  CA  ALA A  69      36.003  47.752  30.240  0.00  0.00           C
ATOM    632  HA  ALA A  69      36.400  48.740  30.442  0.00  0.00           H
ATOM    633  CB  ALA A  69      34.937  47.614  31.371  0.00  0.00           C
ATOM    634 1HB  ALA A  69      34.092  48.327  31.329  0.00  0.00           H
ATOM    635 2HB  ALA A  69      35.436  47.772  32.346  0.00  0.00           H
ATOM    636 3HB  ALA A  69      34.514  46.601  31.209  0.00  0.00           H
ATOM    637  C   ALA A  69      37.114  46.736  30.473  0.00  0.00           C
ATOM    638  O   ALA A  69      36.931  45.530  30.187  0.00  0.00           O
ATOM    639  N   TYR A  70      38.246  47.159  31.048  0.00  0.00           N
ATOM    640  H   TYR A  70      38.444  48.144  31.048  0.00  0.00           H
ATOM    641  CA  TYR A  70      39.366  46.281  31.359  0.00  0.00           C
ATOM    642  HA  TYR A  70      39.162  45.334  30.880  0.00  0.00           H
ATOM    643  CB  TYR A  70      40.735  46.798  30.933  0.00  0.00           C
ATOM    644 1HB  TYR A  70      40.961  47.683  31.565  0.00  0.00           H
ATOM    645 2HB  TYR A  70      41.457  45.953  30.981  0.00  0.00           H
ATOM    646  CG  TYR A  70      40.820  47.230  29.473  0.00  0.00           C
ATOM    647  CD1 TYR A  70      41.724  48.301  29.053  0.00  0.00           C
ATOM    648  HD1 TYR A  70      42.151  48.919  29.832  0.00  0.00           H
ATOM    649  CE1 TYR A  70      41.868  48.504  27.665  0.00  0.00           C
ATOM    650  HE1 TYR A  70      42.602  49.242  27.352  0.00  0.00           H
ATOM    651  CZ  TYR A  70      41.174  47.734  26.712  0.00  0.00           C
ATOM    652  OH  TYR A  70      41.384  47.845  25.296  0.00  0.00           O
ATOM    653  HH  TYR A  70      41.354  46.928  25.018  0.00  0.00           H
ATOM    654  CD2 TYR A  70      40.195  46.452  28.580  0.00  0.00           C
ATOM    655  HD2 TYR A  70      39.590  45.593  28.835  0.00  0.00           H
ATOM    656  CE2 TYR A  70      40.378  46.687  27.198  0.00  0.00           C
ATOM    657  HE2 TYR A  70      39.883  46.101  26.436  0.00  0.00           H
ATOM    658  C   TYR A  70      39.372  46.060  32.859  0.00  0.00           C
ATOM    659  O   TYR A  70      39.494  47.024  33.665  0.00  0.00           O
ATOM    660  N   GLY A  71      39.272  44.771  33.266  0.00  0.00           N
ATOM    661  H   GLY A  71      39.105  44.044  32.614  0.00  0.00           H
ATOM    662  CA  GLY A  71      39.572  44.397  34.643  0.00  0.00           C
ATOM    663 1HA  GLY A  71      39.735  45.270  35.256  0.00  0.00           H
ATOM    664 2HA  GLY A  71      38.790  43.713  34.952  0.00  0.00           H
ATOM    665  C   GLY A  71      40.759  43.559  34.759  0.00  0.00           C
ATOM    666  O   GLY A  71      41.064  42.778  33.840  0.00  0.00           O
ATOM    667  N   TYR A  72      41.530  43.691  35.858  0.00  0.00           N
ATOM    668  H   TYR A  72      41.304  44.355  36.569  0.00  0.00           H
ATOM    669  CA  TYR A  72      42.750  42.988  36.037  0.00  0.00           C
ATOM    670  HA  TYR A  72      42.849  42.216  35.283  0.00  0.00           H
ATOM    671  CB  TYR A  72      43.953  43.991  35.899  0.00  0.00           C
ATOM    672 1HB  TYR A  72      44.038  44.676  36.763  0.00  0.00           H
ATOM    673 2HB  TYR A  72      44.861  43.340  35.927  0.00  0.00           H
ATOM    674  CG  TYR A  72      43.924  44.750  34.588  0.00  0.00           C
ATOM    675  CD1 TYR A  72      43.323  46.039  34.638  0.00  0.00           C
ATOM    676  HD1 TYR A  72      42.854  46.399  35.535  0.00  0.00           H
ATOM    677  CE1 TYR A  72      43.243  46.767  33.423  0.00  0.00           C
ATOM    678  HE1 TYR A  72      42.924  47.779  33.578  0.00  0.00           H
ATOM    679  CZ  TYR A  72      43.853  46.301  32.253  0.00  0.00           C
ATOM    680  OH  TYR A  72      44.029  47.134  31.065  0.00  0.00           O
ATOM    681  HH  TYR A  72      44.067  48.039  31.385  0.00  0.00           H
ATOM    682  CD2 TYR A  72      44.590  44.318  33.450  0.00  0.00           C
ATOM    683  HD2 TYR A  72      45.098  43.377  33.528  0.00  0.00           H
ATOM    684  CE2 TYR A  72      44.512  45.048  32.268  0.00  0.00           C
ATOM    685  HE2 TYR A  72      45.082  44.731  31.406  0.00  0.00           H
ATOM    686  C   TYR A  72      42.715  42.446  37.471  0.00  0.00           C
ATOM    687  O   TYR A  72      42.324  43.134  38.372  0.00  0.00           O
ATOM    688  N   TRP A  73      43.176  41.230  37.606  0.00  0.00           N
ATOM    689  H   TRP A  73      43.318  40.681  36.796  0.00  0.00           H
ATOM    690  CA  TRP A  73      43.780  40.791  38.836  0.00  0.00           C
ATOM    691  HA  TRP A  73      43.522  41.584  39.518  0.00  0.00           H
ATOM    692  CB  TRP A  73      43.127  39.434  39.299  0.00  0.00           C
ATOM    693 1HB  TRP A  73      43.206  38.715  38.464  0.00  0.00           H
ATOM    694 2HB  TRP A  73      43.727  39.067  40.172  0.00  0.00           H
ATOM    695  CG  TRP A  73      41.697  39.490  39.710  0.00  0.00           C
ATOM    696  CD1 TRP A  73      40.620  39.009  39.014  0.00  0.00           C
ATOM    697  HD1 TRP A  73      40.663  38.665  38.001  0.00  0.00           H
ATOM    698  NE1 TRP A  73      39.486  39.012  39.782  0.00  0.00           N
ATOM    699  HE1 TRP A  73      38.610  39.056  39.346  0.00  0.00           H
ATOM    700  CE2 TRP A  73      39.727  39.552  40.991  0.00  0.00           C
ATOM    701  CD2 TRP A  73      41.138  39.813  41.038  0.00  0.00           C
ATOM    702  CE3 TRP A  73      41.682  40.361  42.238  0.00  0.00           C
ATOM    703  HE3 TRP A  73      42.740  40.584  42.297  0.00  0.00           H
ATOM    704  CZ3 TRP A  73      40.836  40.561  43.330  0.00  0.00           C
ATOM    705  HZ3 TRP A  73      41.386  41.007  44.147  0.00  0.00           H
ATOM    706  CZ2 TRP A  73      38.883  39.687  42.135  0.00  0.00           C
ATOM    707  HZ2 TRP A  73      37.817  39.559  42.175  0.00  0.00           H
ATOM    708  CH2 TRP A  73      39.527  40.155  43.308  0.00  0.00           C
ATOM    709  HH2 TRP A  73      38.887  40.414  44.130  0.00  0.00           H
ATOM    710  C   TRP A  73      45.344  40.691  38.802  0.00  0.00           C
ATOM    711  O   TRP A  73      45.964  40.099  37.897  0.00  0.00           O
ATOM    712  N   PHE A  74      45.998  41.190  39.877  0.00  0.00           N
ATOM    713  H   PHE A  74      45.470  41.721  40.545  0.00  0.00           H
ATOM    714  CA  PHE A  74      47.446  41.259  39.997  0.00  0.00           C
ATOM    715  HA  PHE A  74      47.872  40.666  39.196  0.00  0.00           H
ATOM    716  CB  PHE A  74      47.978  42.725  39.866  0.00  0.00           C
ATOM    717 1HB  PHE A  74      47.408  43.272  40.640  0.00  0.00           H
ATOM    718 2HB  PHE A  74      49.011  42.957  40.181  0.00  0.00           H
ATOM    719  CG  PHE A  74      47.946  43.391  38.507  0.00  0.00           C
ATOM    720  CD1 PHE A  74      46.877  44.268  38.199  0.00  0.00           C
ATOM    721  HD1 PHE A  74      46.035  44.446  38.836  0.00  0.00           H
ATOM    722  CE1 PHE A  74      46.871  44.942  36.965  0.00  0.00           C
ATOM    723  HE1 PHE A  74      46.076  45.652  36.748  0.00  0.00           H
ATOM    724  CZ  PHE A  74      47.883  44.799  36.055  0.00  0.00           C
ATOM    725  HZ  PHE A  74      47.837  45.367  35.139  0.00  0.00           H
ATOM    726  CD2 PHE A  74      48.901  43.207  37.606  0.00  0.00           C
ATOM    727  HD2 PHE A  74      49.708  42.528  37.853  0.00  0.00           H
ATOM    728  CE2 PHE A  74      48.966  43.957  36.383  0.00  0.00           C
ATOM    729  HE2 PHE A  74      49.737  43.719  35.664  0.00  0.00           H
ATOM    730  C   PHE A  74      47.990  40.735  41.291  0.00  0.00           C
ATOM    731  O   PHE A  74      47.357  40.815  42.285  0.00  0.00           O
ATOM    732  N   LYS A  75      49.201  40.101  41.227  0.00  0.00           N
ATOM    733  H   LYS A  75      49.719  40.000  40.386  0.00  0.00           H
ATOM    734  CA  LYS A  75      49.869  39.717  42.473  0.00  0.00           C
ATOM    735  HA  LYS A  75      49.178  39.318  43.191  0.00  0.00           H
ATOM    736  CB  LYS A  75      50.921  38.543  42.358  0.00  0.00           C
ATOM    737 1HB  LYS A  75      50.376  37.589  42.193  0.00  0.00           H
ATOM    738 2HB  LYS A  75      51.546  38.746  41.462  0.00  0.00           H
ATOM    739  CG  LYS A  75      51.670  38.183  43.652  0.00  0.00           C
ATOM    740 1HG  LYS A  75      52.221  39.065  44.027  0.00  0.00           H
ATOM    741 2HG  LYS A  75      51.020  38.039  44.541  0.00  0.00           H
ATOM    742  CD  LYS A  75      52.534  36.953  43.685  0.00  0.00           C
ATOM    743 1HD  LYS A  75      52.873  36.586  44.675  0.00  0.00           H
ATOM    744 2HD  LYS A  75      51.791  36.169  43.431  0.00  0.00           H
ATOM    745  CE  LYS A  75      53.684  37.075  42.722  0.00  0.00           C
ATOM    746 1HE  LYS A  75      53.301  37.300  41.707  0.00  0.00           H
ATOM    747 2HE  LYS A  75      54.451  37.808  43.038  0.00  0.00           H
ATOM    748  NZ  LYS A  75      54.373  35.765  42.589  0.00  0.00           N
ATOM    749 1HZ  LYS A  75      53.672  35.006  42.687  0.00  0.00           H
ATOM    750 2HZ  LYS A  75      55.089  35.633  43.333  0.00  0.00           H
ATOM    751 3HZ  LYS A  75      54.802  35.677  41.642  0.00  0.00           H
ATOM    752  C   LYS A  75      50.714  40.941  43.134  0.00  0.00           C
ATOM    753  O   LYS A  75      51.609  41.603  42.538  0.00  0.00           O
ATOM    754  N   GLY A  76      50.468  41.254  44.433  0.00  0.00           N
ATOM    755  H   GLY A  76      49.840  40.728  45.000  0.00  0.00           H
ATOM    756  CA  GLY A  76      51.149  42.240  45.146  0.00  0.00           C
ATOM    757 1HA  GLY A  76      50.623  43.120  44.800  0.00  0.00           H
ATOM    758 2HA  GLY A  76      50.884  41.923  46.143  0.00  0.00           H
ATOM    759  C   GLY A  76      52.613  42.442  45.082  0.00  0.00           C
ATOM    760  O   GLY A  76      53.369  41.527  44.855  0.00  0.00           O
ATOM    761  N   ARG A  77      53.008  43.694  45.329  0.00  0.00           N
ATOM    762  H   ARG A  77      52.358  44.433  45.440  0.00  0.00           H
ATOM    763  CA  ARG A  77      54.395  44.138  45.337  0.00  0.00           C
ATOM    764  HA  ARG A  77      54.396  45.153  45.718  0.00  0.00           H
ATOM    765  CB  ARG A  77      55.335  43.292  46.276  0.00  0.00           C
ATOM    766 1HB  ARG A  77      55.497  42.259  45.906  0.00  0.00           H
ATOM    767 2HB  ARG A  77      56.391  43.637  46.355  0.00  0.00           H
ATOM    768  CG  ARG A  77      54.832  43.318  47.792  0.00  0.00           C
ATOM    769 1HG  ARG A  77      53.838  42.828  47.874  0.00  0.00           H
ATOM    770 2HG  ARG A  77      55.532  42.674  48.362  0.00  0.00           H
ATOM    771  CD  ARG A  77      54.865  44.682  48.451  0.00  0.00           C
ATOM    772 1HD  ARG A  77      55.923  44.979  48.279  0.00  0.00           H
ATOM    773 2HD  ARG A  77      54.123  45.350  47.957  0.00  0.00           H
ATOM    774  NE  ARG A  77      54.591  44.474  49.938  0.00  0.00           N
ATOM    775  HE  ARG A  77      54.195  43.577  50.160  0.00  0.00           H
ATOM    776  CZ  ARG A  77      54.222  45.564  50.628  0.00  0.00           C
ATOM    777  NH1 ARG A  77      53.467  45.513  51.671  0.00  0.00           N
ATOM    778 1HH1 ARG A  77      53.155  44.600  51.925  0.00  0.00           H
ATOM    779 2HH1 ARG A  77      53.490  46.302  52.283  0.00  0.00           H
ATOM    780  NH2 ARG A  77      54.695  46.780  50.270  0.00  0.00           N
ATOM    781 1HH2 ARG A  77      55.240  46.744  49.437  0.00  0.00           H
ATOM    782 2HH2 ARG A  77      54.347  47.511  50.853  0.00  0.00           H
ATOM    783  C   ARG A  77      55.126  44.257  43.973  0.00  0.00           C
ATOM    784  O   ARG A  77      56.302  43.940  43.752  0.00  0.00           O
ATOM    785  N   THR A  78      54.369  44.711  42.965  0.00  0.00           N
ATOM    786  H   THR A  78      53.387  44.839  43.134  0.00  0.00           H
ATOM    787  CA  THR A  78      54.918  45.066  41.664  0.00  0.00           C
ATOM    788  HA  THR A  78      55.847  45.575  41.839  0.00  0.00           H
ATOM    789  CB  THR A  78      54.998  43.821  40.793  0.00  0.00           C
ATOM    790  HB  THR A  78      55.610  43.165  41.452  0.00  0.00           H
ATOM    791  OG1 THR A  78      55.708  44.050  39.610  0.00  0.00           O
ATOM    792  HG1 THR A  78      54.963  44.271  39.051  0.00  0.00           H
ATOM    793  CG2 THR A  78      53.606  43.233  40.454  0.00  0.00           C
ATOM    794 1HG2 THR A  78      53.089  43.061  41.428  0.00  0.00           H
ATOM    795 2HG2 THR A  78      53.689  42.211  40.022  0.00  0.00           H
ATOM    796 3HG2 THR A  78      52.855  43.772  39.842  0.00  0.00           H
ATOM    797  C   THR A  78      54.138  46.207  40.976  0.00  0.00           C
ATOM    798  O   THR A  78      52.996  46.437  41.317  0.00  0.00           O
ATOM    799  N   SER A  79      54.706  46.797  39.919  0.00  0.00           N
ATOM    800  H   SER A  79      55.550  46.421  39.544  0.00  0.00           H
ATOM    801  CA  SER A  79      53.958  47.767  39.074  0.00  0.00           C
ATOM    802  HA  SER A  79      53.233  48.329  39.661  0.00  0.00           H
ATOM    803  CB  SER A  79      54.893  48.807  38.300  0.00  0.00           C
ATOM    804 1HB  SER A  79      55.331  49.532  39.017  0.00  0.00           H
ATOM    805 2HB  SER A  79      55.669  48.375  37.644  0.00  0.00           H
ATOM    806  OG  SER A  79      54.210  49.693  37.397  0.00  0.00           O
ATOM    807  HG1 SER A  79      53.728  50.261  37.999  0.00  0.00           H
ATOM    808  C   SER A  79      53.033  47.006  38.121  0.00  0.00           C
ATOM    809  O   SER A  79      53.335  45.935  37.647  0.00  0.00           O
ATOM    810  N   PRO A  80      51.860  47.540  37.717  0.00  0.00           N
ATOM    811  CD  PRO A  80      51.237  48.749  38.272  0.00  0.00           C
ATOM    812 1HD  PRO A  80      51.791  49.700  38.439  0.00  0.00           H
ATOM    813 2HD  PRO A  80      50.802  48.354  39.220  0.00  0.00           H
ATOM    814  CA  PRO A  80      50.950  46.822  36.838  0.00  0.00           C
ATOM    815  HA  PRO A  80      50.753  45.820  37.183  0.00  0.00           H
ATOM    816  CB  PRO A  80      49.560  47.595  37.065  0.00  0.00           C
ATOM    817 1HB  PRO A  80      48.772  47.560  36.293  0.00  0.00           H
ATOM    818 2HB  PRO A  80      49.089  47.088  37.942  0.00  0.00           H
ATOM    819  CG  PRO A  80      50.046  48.983  37.360  0.00  0.00           C
ATOM    820 1HG  PRO A  80      50.418  49.496  36.456  0.00  0.00           H
ATOM    821 2HG  PRO A  80      49.395  49.681  37.927  0.00  0.00           H
ATOM    822  C   PRO A  80      51.237  46.830  35.384  0.00  0.00           C
ATOM    823  O   PRO A  80      50.342  46.566  34.523  0.00  0.00           O
ATOM    824  N   LYS A  81      52.504  46.989  35.059  0.00  0.00           N
ATOM    825  H   LYS A  81      53.211  47.091  35.756  0.00  0.00           H
ATOM    826  CA  LYS A  81      53.026  46.982  33.668  0.00  0.00           C
ATOM    827  HA  LYS A  81      52.379  46.372  33.070  0.00  0.00           H
ATOM    828  CB  LYS A  81      53.026  48.401  33.117  0.00  0.00           C
ATOM    829 1HB  LYS A  81      53.429  48.306  32.089  0.00  0.00           H
ATOM    830 2HB  LYS A  81      51.962  48.711  33.031  0.00  0.00           H
ATOM    831  CG  LYS A  81      53.821  49.463  33.938  0.00  0.00           C
ATOM    832 1HG  LYS A  81      53.351  49.337  34.942  0.00  0.00           H
ATOM    833 2HG  LYS A  81      54.916  49.337  33.832  0.00  0.00           H
ATOM    834  CD  LYS A  81      53.450  50.907  33.499  0.00  0.00           C
ATOM    835 1HD  LYS A  81      54.058  51.034  32.585  0.00  0.00           H
ATOM    836 2HD  LYS A  81      52.378  50.775  33.242  0.00  0.00           H
ATOM    837  CE  LYS A  81      53.642  51.780  34.677  0.00  0.00           C
ATOM    838 1HE  LYS A  81      52.870  51.555  35.444  0.00  0.00           H
ATOM    839 2HE  LYS A  81      54.683  51.695  35.036  0.00  0.00           H
ATOM    840  NZ  LYS A  81      53.466  53.200  34.288  0.00  0.00           N
ATOM    841 1HZ  LYS A  81      53.966  53.378  33.395  0.00  0.00           H
ATOM    842 2HZ  LYS A  81      53.772  53.960  34.932  0.00  0.00           H
ATOM    843 3HZ  LYS A  81      52.452  53.317  34.078  0.00  0.00           H
ATOM    844  C   LYS A  81      54.377  46.392  33.555  0.00  0.00           C
ATOM    845  O   LYS A  81      55.122  46.708  32.691  0.00  0.00           O
ATOM    846  N   THR A  82      54.684  45.626  34.574  0.00  0.00           N
ATOM    847  H   THR A  82      53.921  45.398  35.165  0.00  0.00           H
ATOM    848  CA  THR A  82      55.913  44.896  34.730  0.00  0.00           C
ATOM    849  HA  THR A  82      56.427  45.049  33.795  0.00  0.00           H
ATOM    850  CB  THR A  82      56.971  45.332  35.781  0.00  0.00           C
ATOM    851  HB  THR A  82      57.745  44.535  35.800  0.00  0.00           H
ATOM    852  OG1 THR A  82      56.329  45.629  37.072  0.00  0.00           O
ATOM    853  HG1 THR A  82      56.988  45.711  37.764  0.00  0.00           H
ATOM    854  CG2 THR A  82      57.607  46.621  35.218  0.00  0.00           C
ATOM    855 1HG2 THR A  82      57.927  46.444  34.173  0.00  0.00           H
ATOM    856 2HG2 THR A  82      58.443  46.933  35.881  0.00  0.00           H
ATOM    857 3HG2 THR A  82      57.058  47.587  35.206  0.00  0.00           H
ATOM    858  C   THR A  82      55.368  43.471  34.833  0.00  0.00           C
ATOM    859  O   THR A  82      55.091  42.712  33.882  0.00  0.00           O
ATOM    860  N   GLY A  83      55.073  43.029  36.128  0.00  0.00           N
ATOM    861  H   GLY A  83      55.400  43.629  36.856  0.00  0.00           H
ATOM    862  CA  GLY A  83      54.413  41.800  36.590  0.00  0.00           C
ATOM    863 1HA  GLY A  83      55.159  41.018  36.477  0.00  0.00           H
ATOM    864 2HA  GLY A  83      54.142  42.048  37.597  0.00  0.00           H
ATOM    865  C   GLY A  83      53.167  41.423  35.875  0.00  0.00           C
ATOM    866  O   GLY A  83      52.163  42.140  35.832  0.00  0.00           O
ATOM    867  N   ALA A  84      53.020  40.272  35.178  0.00  0.00           N
ATOM    868  H   ALA A  84      53.620  39.477  35.222  0.00  0.00           H
ATOM    869  CA  ALA A  84      51.841  40.101  34.327  0.00  0.00           C
ATOM    870  HA  ALA A  84      51.722  41.102  33.926  0.00  0.00           H
ATOM    871  CB  ALA A  84      52.202  38.933  33.348  0.00  0.00           C
ATOM    872 1HB  ALA A  84      51.408  38.870  32.570  0.00  0.00           H
ATOM    873 2HB  ALA A  84      52.248  37.929  33.834  0.00  0.00           H
ATOM    874 3HB  ALA A  84      53.167  39.175  32.868  0.00  0.00           H
ATOM    875  C   ALA A  84      50.635  39.739  35.109  0.00  0.00           C
ATOM    876  O   ALA A  84      50.770  38.995  36.115  0.00  0.00           O
ATOM    877  N   PRO A  85      49.452  40.357  34.852  0.00  0.00           N
ATOM    878  CD  PRO A  85      49.207  41.069  33.547  0.00  0.00           C
ATOM    879 1HD  PRO A  85      49.729  40.616  32.680  0.00  0.00           H
ATOM    880 2HD  PRO A  85      49.523  42.125  33.717  0.00  0.00           H
ATOM    881  CA  PRO A  85      48.208  40.071  35.520  0.00  0.00           C
ATOM    882  HA  PRO A  85      48.278  40.286  36.574  0.00  0.00           H
ATOM    883  CB  PRO A  85      47.275  40.955  34.914  0.00  0.00           C
ATOM    884 1HB  PRO A  85      46.253  40.556  35.036  0.00  0.00           H
ATOM    885 2HB  PRO A  85      47.351  41.982  35.350  0.00  0.00           H
ATOM    886  CG  PRO A  85      47.697  40.897  33.434  0.00  0.00           C
ATOM    887 1HG  PRO A  85      47.498  39.920  32.942  0.00  0.00           H
ATOM    888 2HG  PRO A  85      47.333  41.710  32.765  0.00  0.00           H
ATOM    889  C   PRO A  85      47.835  38.602  35.421  0.00  0.00           C
ATOM    890  O   PRO A  85      48.251  37.896  34.525  0.00  0.00           O
ATOM    891  N   VAL A  86      47.056  38.109  36.405  0.00  0.00           N
ATOM    892  H   VAL A  86      46.729  38.802  37.040  0.00  0.00           H
ATOM    893  CA  VAL A  86      46.783  36.634  36.554  0.00  0.00           C
ATOM    894  HA  VAL A  86      47.583  36.050  36.121  0.00  0.00           H
ATOM    895  CB  VAL A  86      46.784  36.146  37.987  0.00  0.00           C
ATOM    896  HB  VAL A  86      46.614  35.055  37.966  0.00  0.00           H
ATOM    897  CG1 VAL A  86      48.213  36.277  38.585  0.00  0.00           C
ATOM    898 1HG1 VAL A  86      48.450  37.343  38.788  0.00  0.00           H
ATOM    899 2HG1 VAL A  86      48.938  35.913  37.821  0.00  0.00           H
ATOM    900 3HG1 VAL A  86      48.313  35.603  39.456  0.00  0.00           H
ATOM    901  CG2 VAL A  86      45.765  36.853  38.916  0.00  0.00           C
ATOM    902 1HG2 VAL A  86      44.749  36.705  38.492  0.00  0.00           H
ATOM    903 2HG2 VAL A  86      45.983  37.915  39.154  0.00  0.00           H
ATOM    904 3HG2 VAL A  86      45.680  36.331  39.898  0.00  0.00           H
ATOM    905  C   VAL A  86      45.525  36.333  35.796  0.00  0.00           C
ATOM    906  O   VAL A  86      45.300  35.283  35.284  0.00  0.00           O
ATOM    907  N   ALA A  87      44.634  37.283  35.592  0.00  0.00           N
ATOM    908  H   ALA A  87      44.773  38.248  35.825  0.00  0.00           H
ATOM    909  CA  ALA A  87      43.527  37.114  34.709  0.00  0.00           C
ATOM    910  HA  ALA A  87      43.899  36.554  33.856  0.00  0.00           H
ATOM    911  CB  ALA A  87      42.335  36.464  35.404  0.00  0.00           C
ATOM    912 1HB  ALA A  87      41.601  36.222  34.612  0.00  0.00           H
ATOM    913 2HB  ALA A  87      41.944  37.036  36.264  0.00  0.00           H
ATOM    914 3HB  ALA A  87      42.708  35.524  35.886  0.00  0.00           H
ATOM    915  C   ALA A  87      43.265  38.548  34.341  0.00  0.00           C
ATOM    916  O   ALA A  87      43.451  39.525  35.072  0.00  0.00           O
ATOM    917  N   THR A  88      42.594  38.724  33.227  0.00  0.00           N
ATOM    918  H   THR A  88      42.331  37.882  32.760  0.00  0.00           H
ATOM    919  CA  THR A  88      42.060  39.955  32.686  0.00  0.00           C
ATOM    920  HA  THR A  88      41.604  40.389  33.568  0.00  0.00           H
ATOM    921  CB  THR A  88      43.205  40.890  32.120  0.00  0.00           C
ATOM    922  HB  THR A  88      43.834  41.168  32.994  0.00  0.00           H
ATOM    923  OG1 THR A  88      42.621  42.107  31.689  0.00  0.00           O
ATOM    924  HG1 THR A  88      42.253  42.570  32.453  0.00  0.00           H
ATOM    925  CG2 THR A  88      43.918  40.255  30.992  0.00  0.00           C
ATOM    926 1HG2 THR A  88      44.800  40.843  30.685  0.00  0.00           H
ATOM    927 2HG2 THR A  88      43.309  40.237  30.063  0.00  0.00           H
ATOM    928 3HG2 THR A  88      44.283  39.212  31.108  0.00  0.00           H
ATOM    929  C   THR A  88      41.014  39.584  31.618  0.00  0.00           C
ATOM    930  O   THR A  88      41.020  38.400  31.189  0.00  0.00           O
ATOM    931  N   ASN A  89      40.160  40.548  31.269  0.00  0.00           N
ATOM    932  H   ASN A  89      40.038  41.381  31.785  0.00  0.00           H
ATOM    933  CA  ASN A  89      39.228  40.286  30.208  0.00  0.00           C
ATOM    934  HA  ASN A  89      39.079  39.223  30.041  0.00  0.00           H
ATOM    935  CB  ASN A  89      37.811  40.812  30.575  0.00  0.00           C
ATOM    936 1HB  ASN A  89      37.169  40.510  29.726  0.00  0.00           H
ATOM    937 2HB  ASN A  89      37.380  40.371  31.496  0.00  0.00           H
ATOM    938  CG  ASN A  89      37.751  42.376  30.727  0.00  0.00           C
ATOM    939  OD1 ASN A  89      38.758  43.071  30.882  0.00  0.00           O
ATOM    940  ND2 ASN A  89      36.541  42.846  30.501  0.00  0.00           N
ATOM    941 1HD2 ASN A  89      36.351  43.820  30.465  0.00  0.00           H
ATOM    942 2HD2 ASN A  89      35.778  42.256  30.200  0.00  0.00           H
ATOM    943  C   ASN A  89      39.713  41.057  28.990  0.00  0.00           C
ATOM    944  O   ASN A  89      39.177  41.008  27.897  0.00  0.00           O
ATOM    945  N   ASN A  90      40.860  41.836  29.146  0.00  0.00           N
ATOM    946  H   ASN A  90      41.340  41.884  30.023  0.00  0.00           H
ATOM    947  CA  ASN A  90      41.550  42.507  28.115  0.00  0.00           C
ATOM    948  HA  ASN A  90      40.788  42.949  27.483  0.00  0.00           H
ATOM    949  CB  ASN A  90      42.424  43.641  28.727  0.00  0.00           C
ATOM    950 1HB  ASN A  90      42.025  44.250  29.570  0.00  0.00           H
ATOM    951 2HB  ASN A  90      43.285  43.077  29.156  0.00  0.00           H
ATOM    952  CG  ASN A  90      42.988  44.599  27.668  0.00  0.00           C
ATOM    953  OD1 ASN A  90      42.721  44.440  26.473  0.00  0.00           O
ATOM    954  ND2 ASN A  90      43.706  45.706  28.138  0.00  0.00           N
ATOM    955 1HD2 ASN A  90      43.949  46.388  27.447  0.00  0.00           H
ATOM    956 2HD2 ASN A  90      43.644  45.916  29.113  0.00  0.00           H
ATOM    957  C   ASN A  90      42.339  41.538  27.225  0.00  0.00           C
ATOM    958  O   ASN A  90      43.285  40.918  27.679  0.00  0.00           O
ATOM    959  N   GLN A  91      41.896  41.356  25.936  0.00  0.00           N
ATOM    960  H   GLN A  91      41.146  41.912  25.569  0.00  0.00           H
ATOM    961  CA  GLN A  91      42.468  40.463  24.925  0.00  0.00           C
ATOM    962  HA  GLN A  91      42.838  39.621  25.486  0.00  0.00           H
ATOM    963  CB  GLN A  91      41.377  39.990  24.069  0.00  0.00           C
ATOM    964 1HB  GLN A  91      40.985  40.853  23.485  0.00  0.00           H
ATOM    965 2HB  GLN A  91      41.882  39.222  23.449  0.00  0.00           H
ATOM    966  CG  GLN A  91      40.247  39.328  24.895  0.00  0.00           C
ATOM    967 1HG  GLN A  91      39.706  40.182  25.361  0.00  0.00           H
ATOM    968 2HG  GLN A  91      39.468  38.984  24.178  0.00  0.00           H
ATOM    969  CD  GLN A  91      40.615  38.270  25.850  0.00  0.00           C
ATOM    970  OE1 GLN A  91      41.541  37.464  25.667  0.00  0.00           O
ATOM    971  NE2 GLN A  91      39.947  38.172  27.014  0.00  0.00           N
ATOM    972 1HE2 GLN A  91      40.245  37.377  27.531  0.00  0.00           H
ATOM    973 2HE2 GLN A  91      39.266  38.811  27.363  0.00  0.00           H
ATOM    974  C   GLN A  91      43.611  41.068  24.062  0.00  0.00           C
ATOM    975  O   GLN A  91      44.173  40.524  23.096  0.00  0.00           O
ATOM    976  N   SER A  92      43.949  42.301  24.489  0.00  0.00           N
ATOM    977  H   SER A  92      43.326  42.718  25.154  0.00  0.00           H
ATOM    978  CA  SER A  92      45.122  43.096  24.140  0.00  0.00           C
ATOM    979  HA  SER A  92      45.594  42.531  23.356  0.00  0.00           H
ATOM    980  CB  SER A  92      44.766  44.532  23.630  0.00  0.00           C
ATOM    981 1HB  SER A  92      44.302  45.293  24.291  0.00  0.00           H
ATOM    982 2HB  SER A  92      45.670  45.034  23.219  0.00  0.00           H
ATOM    983  OG  SER A  92      43.899  44.368  22.541  0.00  0.00           O
ATOM    984  HG1 SER A  92      43.563  45.181  22.163  0.00  0.00           H
ATOM    985  C   SER A  92      46.129  43.329  25.163  0.00  0.00           C
ATOM    986  O   SER A  92      46.958  44.247  25.117  0.00  0.00           O
ATOM    987  N   ARG A  93      46.131  42.455  26.131  0.00  0.00           N
ATOM    988  H   ARG A  93      45.486  41.697  26.035  0.00  0.00           H
ATOM    989  CA  ARG A  93      47.102  42.368  27.207  0.00  0.00           C
ATOM    990  HA  ARG A  93      48.049  42.715  26.835  0.00  0.00           H
ATOM    991  CB  ARG A  93      46.491  43.205  28.408  0.00  0.00           C
ATOM    992 1HB  ARG A  93      46.465  44.253  28.030  0.00  0.00           H
ATOM    993 2HB  ARG A  93      45.480  42.795  28.615  0.00  0.00           H
ATOM    994  CG  ARG A  93      47.473  43.207  29.544  0.00  0.00           C
ATOM    995 1HG  ARG A  93      46.942  43.580  30.447  0.00  0.00           H
ATOM    996 2HG  ARG A  93      47.785  42.182  29.816  0.00  0.00           H
ATOM    997  CD  ARG A  93      48.658  44.142  29.168  0.00  0.00           C
ATOM    998 1HD  ARG A  93      49.371  43.672  28.467  0.00  0.00           H
ATOM    999 2HD  ARG A  93      48.297  45.113  28.768  0.00  0.00           H
ATOM   1000  NE  ARG A  93      49.408  44.335  30.429  0.00  0.00           N
ATOM   1001  HE  ARG A  93      49.887  43.550  30.820  0.00  0.00           H
ATOM   1002  CZ  ARG A  93      48.965  45.083  31.399  0.00  0.00           C
ATOM   1003  NH1 ARG A  93      49.360  44.881  32.621  0.00  0.00           N
ATOM   1004 1HH1 ARG A  93      50.126  44.285  32.871  0.00  0.00           H
ATOM   1005 2HH1 ARG A  93      49.169  45.632  33.241  0.00  0.00           H
ATOM   1006  NH2 ARG A  93      48.031  45.965  31.256  0.00  0.00           N
ATOM   1007 1HH2 ARG A  93      47.809  46.171  30.303  0.00  0.00           H
ATOM   1008 2HH2 ARG A  93      47.555  46.363  32.042  0.00  0.00           H
ATOM   1009  C   ARG A  93      47.364  40.950  27.547  0.00  0.00           C
ATOM   1010  O   ARG A  93      46.422  40.170  27.700  0.00  0.00           O
ATOM   1011  N   GLU A  94      48.617  40.556  27.724  0.00  0.00           N
ATOM   1012  H   GLU A  94      49.457  41.069  27.602  0.00  0.00           H
ATOM   1013  CA  GLU A  94      48.974  39.228  27.947  0.00  0.00           C
ATOM   1014  HA  GLU A  94      48.258  38.510  27.564  0.00  0.00           H
ATOM   1015  CB  GLU A  94      50.313  39.009  27.231  0.00  0.00           C
ATOM   1016 1HB  GLU A  94      50.995  39.756  27.704  0.00  0.00           H
ATOM   1017 2HB  GLU A  94      50.572  37.961  27.474  0.00  0.00           H
ATOM   1018  CG  GLU A  94      50.169  38.958  25.679  0.00  0.00           C
ATOM   1019 1HG  GLU A  94      49.342  38.280  25.366  0.00  0.00           H
ATOM   1020 2HG  GLU A  94      49.769  39.922  25.298  0.00  0.00           H
ATOM   1021  CD  GLU A  94      51.427  38.551  24.993  0.00  0.00           C
ATOM   1022  OE1 GLU A  94      51.321  37.465  24.339  0.00  0.00           O
ATOM   1023  OE2 GLU A  94      52.474  39.245  25.159  0.00  0.00           O
ATOM   1024  C   GLU A  94      49.083  38.888  29.455  0.00  0.00           C
ATOM   1025  O   GLU A  94      49.370  39.727  30.275  0.00  0.00           O
ATOM   1026  N   VAL A  95      48.780  37.682  29.831  0.00  0.00           N
ATOM   1027  H   VAL A  95      48.596  37.070  29.067  0.00  0.00           H
ATOM   1028  CA  VAL A  95      48.553  37.264  31.138  0.00  0.00           C
ATOM   1029  HA  VAL A  95      48.414  38.129  31.760  0.00  0.00           H
ATOM   1030  CB  VAL A  95      47.120  36.487  31.071  0.00  0.00           C
ATOM   1031  HB  VAL A  95      46.446  37.056  30.391  0.00  0.00           H
ATOM   1032  CG1 VAL A  95      47.373  35.056  30.470  0.00  0.00           C
ATOM   1033 1HG1 VAL A  95      46.394  34.550  30.607  0.00  0.00           H
ATOM   1034 2HG1 VAL A  95      48.151  34.433  30.960  0.00  0.00           H
ATOM   1035 3HG1 VAL A  95      47.642  35.210  29.404  0.00  0.00           H
ATOM   1036  CG2 VAL A  95      46.441  36.383  32.410  0.00  0.00           C
ATOM   1037 1HG2 VAL A  95      46.854  35.542  33.015  0.00  0.00           H
ATOM   1038 2HG2 VAL A  95      45.401  36.031  32.209  0.00  0.00           H
ATOM   1039 3HG2 VAL A  95      46.566  37.298  33.009  0.00  0.00           H
ATOM   1040  C   VAL A  95      49.712  36.508  31.701  0.00  0.00           C
ATOM   1041  O   VAL A  95      50.570  36.076  30.921  0.00  0.00           O
ATOM   1042  N   GLU A  96      49.917  36.374  32.997  0.00  0.00           N
ATOM   1043  H   GLU A  96      49.264  36.773  33.630  0.00  0.00           H
ATOM   1044  CA  GLU A  96      50.850  35.432  33.582  0.00  0.00           C
ATOM   1045  HA  GLU A  96      51.824  35.762  33.257  0.00  0.00           H
ATOM   1046  CB  GLU A  96      50.949  35.631  35.179  0.00  0.00           C
ATOM   1047 1HB  GLU A  96      51.275  36.668  35.423  0.00  0.00           H
ATOM   1048 2HB  GLU A  96      49.934  35.524  35.625  0.00  0.00           H
ATOM   1049  CG  GLU A  96      51.946  34.628  35.876  0.00  0.00           C
ATOM   1050 1HG  GLU A  96      51.964  34.737  36.983  0.00  0.00           H
ATOM   1051 2HG  GLU A  96      51.595  33.585  35.730  0.00  0.00           H
ATOM   1052  CD  GLU A  96      53.340  34.946  35.424  0.00  0.00           C
ATOM   1053  OE1 GLU A  96      53.674  36.111  35.649  0.00  0.00           O
ATOM   1054  OE2 GLU A  96      54.062  34.011  34.952  0.00  0.00           O
ATOM   1055  C   GLU A  96      50.860  34.070  32.967  0.00  0.00           C
ATOM   1056  O   GLU A  96      49.812  33.598  32.565  0.00  0.00           O
ATOM   1057  N   MET A  97      52.021  33.431  32.836  0.00  0.00           N
ATOM   1058  H   MET A  97      52.828  33.833  33.275  0.00  0.00           H
ATOM   1059  CA  MET A  97      52.189  32.031  32.322  0.00  0.00           C
ATOM   1060  HA  MET A  97      51.629  31.862  31.412  0.00  0.00           H
ATOM   1061  CB  MET A  97      53.639  31.756  31.974  0.00  0.00           C
ATOM   1062 1HB  MET A  97      54.248  32.055  32.867  0.00  0.00           H
ATOM   1063 2HB  MET A  97      53.680  30.684  31.711  0.00  0.00           H
ATOM   1064  CG  MET A  97      54.142  32.570  30.821  0.00  0.00           C
ATOM   1065 1HG  MET A  97      53.281  32.681  30.127  0.00  0.00           H
ATOM   1066 2HG  MET A  97      54.374  33.542  31.301  0.00  0.00           H
ATOM   1067  SD  MET A  97      55.537  31.767  29.991  0.00  0.00           S
ATOM   1068  CE  MET A  97      56.747  32.130  31.303  0.00  0.00           C
ATOM   1069 1HE  MET A  97      56.626  33.178  31.656  0.00  0.00           H
ATOM   1070 2HE  MET A  97      57.830  31.972  31.073  0.00  0.00           H
ATOM   1071 3HE  MET A  97      56.493  31.482  32.175  0.00  0.00           H
ATOM   1072  C   MET A  97      51.691  30.866  33.123  0.00  0.00           C
ATOM   1073  O   MET A  97      51.177  29.948  32.500  0.00  0.00           O
ATOM   1074  N   SER A  98      51.752  30.868  34.423  0.00  0.00           N
ATOM   1075  H   SER A  98      52.247  31.627  34.846  0.00  0.00           H
ATOM   1076  CA  SER A  98      51.448  29.695  35.298  0.00  0.00           C
ATOM   1077  HA  SER A  98      51.484  28.843  34.629  0.00  0.00           H
ATOM   1078  CB  SER A  98      52.445  29.640  36.575  0.00  0.00           C
ATOM   1079 1HB  SER A  98      52.393  28.677  37.114  0.00  0.00           H
ATOM   1080 2HB  SER A  98      53.462  29.600  36.126  0.00  0.00           H
ATOM   1081  OG  SER A  98      52.318  30.668  37.617  0.00  0.00           O
ATOM   1082  HG1 SER A  98      51.860  30.236  38.342  0.00  0.00           H
ATOM   1083  C   SER A  98      50.099  29.866  35.909  0.00  0.00           C
ATOM   1084  O   SER A  98      49.674  29.107  36.746  0.00  0.00           O
ATOM   1085  N   THR A  99      49.409  30.896  35.437  0.00  0.00           N
ATOM   1086  H   THR A  99      49.829  31.668  34.958  0.00  0.00           H
ATOM   1087  CA  THR A  99      48.076  31.118  35.903  0.00  0.00           C
ATOM   1088  HA  THR A  99      47.622  30.506  36.673  0.00  0.00           H
ATOM   1089  CB  THR A  99      47.805  32.422  36.520  0.00  0.00           C
ATOM   1090  HB  THR A  99      46.738  32.581  36.775  0.00  0.00           H
ATOM   1091  OG1 THR A  99      48.231  33.504  35.653  0.00  0.00           O
ATOM   1092  HG1 THR A  99      47.615  33.580  34.916  0.00  0.00           H
ATOM   1093  CG2 THR A  99      48.613  32.461  37.897  0.00  0.00           C
ATOM   1094 1HG2 THR A  99      49.689  32.636  37.732  0.00  0.00           H
ATOM   1095 2HG2 THR A  99      48.542  31.469  38.394  0.00  0.00           H
ATOM   1096 3HG2 THR A  99      48.228  33.210  38.620  0.00  0.00           H
ATOM   1097  C   THR A  99      47.100  30.780  34.849  0.00  0.00           C
ATOM   1098  O   THR A  99      45.839  30.691  35.093  0.00  0.00           O
ATOM   1099  N   ARG A 100      47.536  30.408  33.625  0.00  0.00           N
ATOM   1100  H   ARG A 100      48.518  30.296  33.522  0.00  0.00           H
ATOM   1101  CA  ARG A 100      46.708  30.308  32.442  0.00  0.00           C
ATOM   1102  HA  ARG A 100      46.075  31.173  32.401  0.00  0.00           H
ATOM   1103  CB  ARG A 100      47.488  30.209  31.160  0.00  0.00           C
ATOM   1104 1HB  ARG A 100      48.060  29.257  31.180  0.00  0.00           H
ATOM   1105 2HB  ARG A 100      46.787  30.259  30.300  0.00  0.00           H
ATOM   1106  CG  ARG A 100      48.418  31.443  30.963  0.00  0.00           C
ATOM   1107 1HG  ARG A 100      47.849  32.363  31.212  0.00  0.00           H
ATOM   1108 2HG  ARG A 100      49.260  31.313  31.670  0.00  0.00           H
ATOM   1109  CD  ARG A 100      48.907  31.631  29.533  0.00  0.00           C
ATOM   1110 1HD  ARG A 100      49.602  30.804  29.261  0.00  0.00           H
ATOM   1111 2HD  ARG A 100      48.075  31.652  28.790  0.00  0.00           H
ATOM   1112  NE  ARG A 100      49.539  32.984  29.431  0.00  0.00           N
ATOM   1113  HE  ARG A 100      49.486  33.603  30.215  0.00  0.00           H
ATOM   1114  CZ  ARG A 100      50.353  33.408  28.488  0.00  0.00           C
ATOM   1115  NH1 ARG A 100      51.098  34.489  28.677  0.00  0.00           N
ATOM   1116 1HH1 ARG A 100      51.014  35.040  29.514  0.00  0.00           H
ATOM   1117 2HH1 ARG A 100      51.770  34.721  27.978  0.00  0.00           H
ATOM   1118  NH2 ARG A 100      50.650  32.837  27.350  0.00  0.00           N
ATOM   1119 1HH2 ARG A 100      50.050  32.105  27.049  0.00  0.00           H
ATOM   1120 2HH2 ARG A 100      51.016  33.354  26.571  0.00  0.00           H
ATOM   1121  C   ARG A 100      45.617  29.134  32.446  0.00  0.00           C
ATOM   1122  O   ARG A 100      46.025  27.976  32.470  0.00  0.00           O
ATOM   1123  N   ASP A 101      44.360  29.534  32.521  0.00  0.00           N
ATOM   1124  H   ASP A 101      44.274  30.504  32.723  0.00  0.00           H
ATOM   1125  CA  ASP A 101      43.172  28.738  32.341  0.00  0.00           C
ATOM   1126  HA  ASP A 101      42.431  29.275  31.773  0.00  0.00           H
ATOM   1127  CB  ASP A 101      43.308  27.542  31.379  0.00  0.00           C
ATOM   1128 1HB  ASP A 101      43.967  26.807  31.880  0.00  0.00           H
ATOM   1129 2HB  ASP A 101      42.275  27.128  31.306  0.00  0.00           H
ATOM   1130  CG  ASP A 101      43.706  27.997  29.978  0.00  0.00           C
ATOM   1131  OD1 ASP A 101      44.491  27.290  29.321  0.00  0.00           O
ATOM   1132  OD2 ASP A 101      43.163  29.049  29.447  0.00  0.00           O
ATOM   1133  C   ASP A 101      42.656  28.443  33.757  0.00  0.00           C
ATOM   1134  O   ASP A 101      41.423  28.197  33.877  0.00  0.00           O
ATOM   1135  N   ARG A 102      43.527  28.421  34.742  0.00  0.00           N
ATOM   1136  H   ARG A 102      44.455  28.492  34.402  0.00  0.00           H
ATOM   1137  CA  ARG A 102      43.411  28.292  36.191  0.00  0.00           C
ATOM   1138  HA  ARG A 102      42.680  27.507  36.298  0.00  0.00           H
ATOM   1139  CB  ARG A 102      44.808  28.033  36.873  0.00  0.00           C
ATOM   1140 1HB  ARG A 102      45.442  28.934  36.770  0.00  0.00           H
ATOM   1141 2HB  ARG A 102      44.511  27.887  37.933  0.00  0.00           H
ATOM   1142  CG  ARG A 102      45.565  26.921  36.087  0.00  0.00           C
ATOM   1143 1HG  ARG A 102      44.773  26.232  35.698  0.00  0.00           H
ATOM   1144 2HG  ARG A 102      46.074  27.384  35.223  0.00  0.00           H
ATOM   1145  CD  ARG A 102      46.394  26.131  37.026  0.00  0.00           C
ATOM   1146 1HD  ARG A 102      45.753  25.655  37.799  0.00  0.00           H
ATOM   1147 2HD  ARG A 102      46.792  25.332  36.372  0.00  0.00           H
ATOM   1148  NE  ARG A 102      47.459  26.960  37.640  0.00  0.00           N
ATOM   1149  HE  ARG A 102      47.935  27.601  37.039  0.00  0.00           H
ATOM   1150  CZ  ARG A 102      47.497  27.493  38.845  0.00  0.00           C
ATOM   1151  NH1 ARG A 102      48.383  28.396  39.127  0.00  0.00           N
ATOM   1152 1HH1 ARG A 102      49.213  28.416  38.552  0.00  0.00           H
ATOM   1153 2HH1 ARG A 102      48.540  28.514  40.105  0.00  0.00           H
ATOM   1154  NH2 ARG A 102      46.695  27.183  39.873  0.00  0.00           N
ATOM   1155 1HH2 ARG A 102      46.017  26.471  39.702  0.00  0.00           H
ATOM   1156 2HH2 ARG A 102      46.840  27.525  40.802  0.00  0.00           H
ATOM   1157  C   ARG A 102      42.768  29.522  36.808  0.00  0.00           C
ATOM   1158  O   ARG A 102      41.881  29.368  37.608  0.00  0.00           O
ATOM   1159  N   PHE A 103      43.104  30.755  36.373  0.00  0.00           N
ATOM   1160  H   PHE A 103      43.889  30.823  35.772  0.00  0.00           H
ATOM   1161  CA  PHE A 103      42.572  31.985  36.883  0.00  0.00           C
ATOM   1162  HA  PHE A 103      41.959  31.707  37.728  0.00  0.00           H
ATOM   1163  CB  PHE A 103      43.764  32.924  37.215  0.00  0.00           C
ATOM   1164 1HB  PHE A 103      44.477  32.899  36.358  0.00  0.00           H
ATOM   1165 2HB  PHE A 103      43.434  33.979  37.332  0.00  0.00           H
ATOM   1166  CG  PHE A 103      44.371  32.536  38.538  0.00  0.00           C
ATOM   1167  CD1 PHE A 103      44.158  33.330  39.674  0.00  0.00           C
ATOM   1168  HD1 PHE A 103      43.622  34.238  39.447  0.00  0.00           H
ATOM   1169  CE1 PHE A 103      44.715  33.128  40.973  0.00  0.00           C
ATOM   1170  HE1 PHE A 103      44.551  33.779  41.815  0.00  0.00           H
ATOM   1171  CZ  PHE A 103      45.656  32.035  41.020  0.00  0.00           C
ATOM   1172  HZ  PHE A 103      46.188  31.850  41.946  0.00  0.00           H
ATOM   1173  CD2 PHE A 103      45.235  31.455  38.702  0.00  0.00           C
ATOM   1174  HD2 PHE A 103      45.372  30.696  37.940  0.00  0.00           H
ATOM   1175  CE2 PHE A 103      45.897  31.191  39.936  0.00  0.00           C
ATOM   1176  HE2 PHE A 103      46.553  30.339  39.943  0.00  0.00           H
ATOM   1177  C   PHE A 103      41.734  32.647  35.826  0.00  0.00           C
ATOM   1178  O   PHE A 103      42.295  33.165  34.807  0.00  0.00           O
ATOM   1179  N   GLN A 104      40.393  32.724  35.970  0.00  0.00           N
ATOM   1180  H   GLN A 104      39.926  32.476  36.819  0.00  0.00           H
ATOM   1181  CA  GLN A 104      39.549  33.200  34.859  0.00  0.00           C
ATOM   1182  HA  GLN A 104      40.105  33.897  34.258  0.00  0.00           H
ATOM   1183  CB  GLN A 104      39.036  32.027  33.930  0.00  0.00           C
ATOM   1184 1HB  GLN A 104      38.650  31.225  34.592  0.00  0.00           H
ATOM   1185 2HB  GLN A 104      38.182  32.381  33.310  0.00  0.00           H
ATOM   1186  CG  GLN A 104      40.018  31.322  32.981  0.00  0.00           C
ATOM   1187 1HG  GLN A 104      40.643  30.641  33.598  0.00  0.00           H
ATOM   1188 2HG  GLN A 104      39.403  30.756  32.252  0.00  0.00           H
ATOM   1189  CD  GLN A 104      40.975  32.104  32.169  0.00  0.00           C
ATOM   1190  OE1 GLN A 104      42.197  31.782  32.108  0.00  0.00           O
ATOM   1191  NE2 GLN A 104      40.480  33.168  31.537  0.00  0.00           N
ATOM   1192 1HE2 GLN A 104      41.205  33.777  31.200  0.00  0.00           H
ATOM   1193 2HE2 GLN A 104      39.549  33.466  31.738  0.00  0.00           H
ATOM   1194  C   GLN A 104      38.315  34.083  35.368  0.00  0.00           C
ATOM   1195  O   GLN A 104      37.512  33.674  36.191  0.00  0.00           O
ATOM   1196  N   LEU A 105      38.180  35.174  34.683  0.00  0.00           N
ATOM   1197  H   LEU A 105      38.789  35.392  33.922  0.00  0.00           H
ATOM   1198  CA  LEU A 105      37.026  35.982  34.803  0.00  0.00           C
ATOM   1199  HA  LEU A 105      36.947  35.991  35.887  0.00  0.00           H
ATOM   1200  CB  LEU A 105      37.236  37.511  34.435  0.00  0.00           C
ATOM   1201 1HB  LEU A 105      37.635  37.429  33.397  0.00  0.00           H
ATOM   1202 2HB  LEU A 105      36.321  38.108  34.281  0.00  0.00           H
ATOM   1203  CG  LEU A 105      38.213  38.269  35.349  0.00  0.00           C
ATOM   1204  HG  LEU A 105      39.201  37.757  35.380  0.00  0.00           H
ATOM   1205  CD1 LEU A 105      38.493  39.683  34.771  0.00  0.00           C
ATOM   1206 1HD1 LEU A 105      38.855  39.580  33.729  0.00  0.00           H
ATOM   1207 2HD1 LEU A 105      39.179  40.210  35.471  0.00  0.00           H
ATOM   1208 3HD1 LEU A 105      37.502  40.177  34.683  0.00  0.00           H
ATOM   1209  CD2 LEU A 105      37.582  38.392  36.750  0.00  0.00           C
ATOM   1210 1HD2 LEU A 105      37.515  37.378  37.203  0.00  0.00           H
ATOM   1211 2HD2 LEU A 105      36.562  38.819  36.570  0.00  0.00           H
ATOM   1212 3HD2 LEU A 105      38.356  38.963  37.304  0.00  0.00           H
ATOM   1213  C   LEU A 105      35.612  35.406  34.344  0.00  0.00           C
ATOM   1214  O   LEU A 105      35.541  34.779  33.305  0.00  0.00           O
ATOM   1215  N   THR A 106      34.633  35.634  35.215  0.00  0.00           N
ATOM   1216  H   THR A 106      34.888  36.017  36.086  0.00  0.00           H
ATOM   1217  CA  THR A 106      33.246  35.090  35.000  0.00  0.00           C
ATOM   1218  HA  THR A 106      33.151  34.712  33.996  0.00  0.00           H
ATOM   1219  CB  THR A 106      32.958  33.992  35.987  0.00  0.00           C
ATOM   1220  HB  THR A 106      33.876  33.364  35.958  0.00  0.00           H
ATOM   1221  OG1 THR A 106      31.816  33.208  35.622  0.00  0.00           O
ATOM   1222  HG1 THR A 106      31.962  32.636  34.862  0.00  0.00           H
ATOM   1223  CG2 THR A 106      32.721  34.475  37.359  0.00  0.00           C
ATOM   1224 1HG2 THR A 106      33.587  35.085  37.702  0.00  0.00           H
ATOM   1225 2HG2 THR A 106      32.745  33.582  38.025  0.00  0.00           H
ATOM   1226 3HG2 THR A 106      31.735  34.997  37.329  0.00  0.00           H
ATOM   1227  C   THR A 106      32.139  36.058  34.971  0.00  0.00           C
ATOM   1228  O   THR A 106      31.065  35.884  34.443  0.00  0.00           O
ATOM   1229  N   GLY A 107      32.367  37.250  35.592  0.00  0.00           N
ATOM   1230  H   GLY A 107      33.308  37.402  35.890  0.00  0.00           H
ATOM   1231  CA  GLY A 107      31.489  38.397  35.477  0.00  0.00           C
ATOM   1232 1HA  GLY A 107      30.546  38.112  35.030  0.00  0.00           H
ATOM   1233 2HA  GLY A 107      31.407  38.817  36.471  0.00  0.00           H
ATOM   1234  C   GLY A 107      32.260  39.389  34.617  0.00  0.00           C
ATOM   1235  O   GLY A 107      33.500  39.366  34.517  0.00  0.00           O
ATOM   1236  N   ASP A 108      31.618  40.349  33.990  0.00  0.00           N
ATOM   1237  H   ASP A 108      30.627  40.372  34.076  0.00  0.00           H
ATOM   1238  CA  ASP A 108      32.169  41.390  33.130  0.00  0.00           C
ATOM   1239  HA  ASP A 108      33.064  40.905  32.772  0.00  0.00           H
ATOM   1240  CB  ASP A 108      31.158  41.575  32.028  0.00  0.00           C
ATOM   1241 1HB  ASP A 108      30.851  40.641  31.502  0.00  0.00           H
ATOM   1242 2HB  ASP A 108      30.230  41.834  32.581  0.00  0.00           H
ATOM   1243  CG  ASP A 108      31.461  42.608  31.035  0.00  0.00           C
ATOM   1244  OD1 ASP A 108      30.604  42.919  30.197  0.00  0.00           O
ATOM   1245  OD2 ASP A 108      32.640  43.142  30.990  0.00  0.00           O
ATOM   1246  C   ASP A 108      32.484  42.609  33.917  0.00  0.00           C
ATOM   1247  O   ASP A 108      31.537  43.136  34.552  0.00  0.00           O
ATOM   1248  N   PRO A 109      33.638  43.194  33.811  0.00  0.00           N
ATOM   1249  CD  PRO A 109      34.954  42.541  33.730  0.00  0.00           C
ATOM   1250 1HD  PRO A 109      35.135  42.296  32.656  0.00  0.00           H
ATOM   1251 2HD  PRO A 109      34.947  41.547  34.224  0.00  0.00           H
ATOM   1252  CA  PRO A 109      33.830  44.629  34.147  0.00  0.00           C
ATOM   1253  HA  PRO A 109      33.724  44.787  35.206  0.00  0.00           H
ATOM   1254  CB  PRO A 109      35.246  44.885  33.848  0.00  0.00           C
ATOM   1255 1HB  PRO A 109      35.436  44.967  32.758  0.00  0.00           H
ATOM   1256 2HB  PRO A 109      35.719  45.754  34.357  0.00  0.00           H
ATOM   1257  CG  PRO A 109      35.947  43.566  34.337  0.00  0.00           C
ATOM   1258 1HG  PRO A 109      36.961  43.449  33.905  0.00  0.00           H
ATOM   1259 2HG  PRO A 109      36.017  43.466  35.433  0.00  0.00           H
ATOM   1260  C   PRO A 109      32.882  45.627  33.557  0.00  0.00           C
ATOM   1261  O   PRO A 109      32.641  46.612  34.212  0.00  0.00           O
ATOM   1262  N   GLY A 110      32.360  45.464  32.354  0.00  0.00           N
ATOM   1263  H   GLY A 110      32.590  44.671  31.790  0.00  0.00           H
ATOM   1264  CA  GLY A 110      31.370  46.338  31.752  0.00  0.00           C
ATOM   1265 1HA  GLY A 110      31.612  47.366  31.982  0.00  0.00           H
ATOM   1266 2HA  GLY A 110      31.198  46.178  30.699  0.00  0.00           H
ATOM   1267  C   GLY A 110      29.971  46.182  32.283  0.00  0.00           C
ATOM   1268  O   GLY A 110      29.104  47.015  32.108  0.00  0.00           O
ATOM   1269  N   LYS A 111      29.655  45.068  33.049  0.00  0.00           N
ATOM   1270  H   LYS A 111      30.218  44.243  33.077  0.00  0.00           H
ATOM   1271  CA  LYS A 111      28.402  44.884  33.742  0.00  0.00           C
ATOM   1272  HA  LYS A 111      27.708  45.655  33.437  0.00  0.00           H
ATOM   1273  CB  LYS A 111      27.893  43.441  33.663  0.00  0.00           C
ATOM   1274 1HB  LYS A 111      28.788  42.873  33.985  0.00  0.00           H
ATOM   1275 2HB  LYS A 111      27.034  43.188  34.317  0.00  0.00           H
ATOM   1276  CG  LYS A 111      27.487  43.050  32.243  0.00  0.00           C
ATOM   1277 1HG  LYS A 111      28.454  42.971  31.690  0.00  0.00           H
ATOM   1278 2HG  LYS A 111      27.121  41.997  32.291  0.00  0.00           H
ATOM   1279  CD  LYS A 111      26.502  43.837  31.513  0.00  0.00           C
ATOM   1280 1HD  LYS A 111      25.576  43.882  32.125  0.00  0.00           H
ATOM   1281 2HD  LYS A 111      26.885  44.883  31.480  0.00  0.00           H
ATOM   1282  CE  LYS A 111      26.177  43.239  30.092  0.00  0.00           C
ATOM   1283 1HE  LYS A 111      25.634  42.278  30.231  0.00  0.00           H
ATOM   1284 2HE  LYS A 111      25.519  43.917  29.518  0.00  0.00           H
ATOM   1285  NZ  LYS A 111      27.303  43.107  29.205  0.00  0.00           N
ATOM   1286 1HZ  LYS A 111      28.044  43.832  29.260  0.00  0.00           H
ATOM   1287 2HZ  LYS A 111      26.937  43.293  28.252  0.00  0.00           H
ATOM   1288 3HZ  LYS A 111      27.748  42.170  29.193  0.00  0.00           H
ATOM   1289  C   LYS A 111      28.676  45.278  35.188  0.00  0.00           C
ATOM   1290  O   LYS A 111      27.863  45.127  36.083  0.00  0.00           O
ATOM   1291  N   GLY A 112      29.883  45.648  35.512  0.00  0.00           N
ATOM   1292  H   GLY A 112      30.602  45.594  34.820  0.00  0.00           H
ATOM   1293  CA  GLY A 112      30.315  45.840  36.906  0.00  0.00           C
ATOM   1294 1HA  GLY A 112      31.369  46.027  36.757  0.00  0.00           H
ATOM   1295 2HA  GLY A 112      29.716  46.626  37.355  0.00  0.00           H
ATOM   1296  C   GLY A 112      30.419  44.606  37.874  0.00  0.00           C
ATOM   1297  O   GLY A 112      29.961  44.512  39.003  0.00  0.00           O
ATOM   1298  N   SER A 113      31.124  43.562  37.347  0.00  0.00           N
ATOM   1299  H   SER A 113      31.356  43.554  36.380  0.00  0.00           H
ATOM   1300  CA  SER A 113      31.455  42.416  38.172  0.00  0.00           C
ATOM   1301  HA  SER A 113      31.400  42.637  39.225  0.00  0.00           H
ATOM   1302  CB  SER A 113      30.612  41.143  37.860  0.00  0.00           C
ATOM   1303 1HB  SER A 113      29.572  41.375  38.178  0.00  0.00           H
ATOM   1304 2HB  SER A 113      30.632  40.950  36.761  0.00  0.00           H
ATOM   1305  OG  SER A 113      31.023  40.069  38.657  0.00  0.00           O
ATOM   1306  HG1 SER A 113      30.715  40.271  39.541  0.00  0.00           H
ATOM   1307  C   SER A 113      33.023  42.013  38.036  0.00  0.00           C
ATOM   1308  O   SER A 113      33.634  42.183  37.025  0.00  0.00           O
ATOM   1309  N   CYS A 114      33.660  41.643  39.160  0.00  0.00           N
ATOM   1310  H   CYS A 114      33.201  41.648  40.043  0.00  0.00           H
ATOM   1311  CA  CYS A 114      35.152  41.418  39.149  0.00  0.00           C
ATOM   1312  HA  CYS A 114      35.562  41.574  38.164  0.00  0.00           H
ATOM   1313  CB  CYS A 114      35.807  42.255  40.260  0.00  0.00           C
ATOM   1314 1HB  CYS A 114      36.843  41.870  40.378  0.00  0.00           H
ATOM   1315 2HB  CYS A 114      35.910  43.274  39.839  0.00  0.00           H
ATOM   1316  SG  CYS A 114      34.893  42.463  41.839  0.00  0.00           S
ATOM   1317  C   CYS A 114      35.378  39.895  39.523  0.00  0.00           C
ATOM   1318  O   CYS A 114      36.503  39.408  39.681  0.00  0.00           O
ATOM   1319  N   SER A 115      34.245  39.124  39.499  0.00  0.00           N
ATOM   1320  H   SER A 115      33.357  39.573  39.370  0.00  0.00           H
ATOM   1321  CA  SER A 115      34.155  37.742  39.936  0.00  0.00           C
ATOM   1322  HA  SER A 115      34.505  37.629  40.950  0.00  0.00           H
ATOM   1323  CB  SER A 115      32.725  37.230  39.989  0.00  0.00           C
ATOM   1324 1HB  SER A 115      32.122  37.446  39.089  0.00  0.00           H
ATOM   1325 2HB  SER A 115      32.721  36.122  40.106  0.00  0.00           H
ATOM   1326  OG  SER A 115      32.063  37.804  41.194  0.00  0.00           O
ATOM   1327  HG1 SER A 115      31.152  37.530  41.263  0.00  0.00           H
ATOM   1328  C   SER A 115      35.013  36.773  39.160  0.00  0.00           C
ATOM   1329  O   SER A 115      35.207  36.751  37.928  0.00  0.00           O
ATOM   1330  N   LEU A 116      35.745  35.942  39.960  0.00  0.00           N
ATOM   1331  H   LEU A 116      35.505  35.995  40.922  0.00  0.00           H
ATOM   1332  CA  LEU A 116      36.915  35.176  39.505  0.00  0.00           C
ATOM   1333  HA  LEU A 116      36.966  35.233  38.435  0.00  0.00           H
ATOM   1334  CB  LEU A 116      38.213  35.790  40.096  0.00  0.00           C
ATOM   1335 1HB  LEU A 116      38.358  36.818  39.688  0.00  0.00           H
ATOM   1336 2HB  LEU A 116      38.078  35.947  41.188  0.00  0.00           H
ATOM   1337  CG  LEU A 116      39.467  34.943  40.050  0.00  0.00           C
ATOM   1338  HG  LEU A 116      39.266  33.923  40.432  0.00  0.00           H
ATOM   1339  CD1 LEU A 116      40.096  34.877  38.678  0.00  0.00           C
ATOM   1340 1HD1 LEU A 116      39.860  35.750  38.034  0.00  0.00           H
ATOM   1341 2HD1 LEU A 116      39.790  33.984  38.107  0.00  0.00           H
ATOM   1342 3HD1 LEU A 116      41.188  34.749  38.813  0.00  0.00           H
ATOM   1343  CD2 LEU A 116      40.489  35.588  41.000  0.00  0.00           C
ATOM   1344 1HD2 LEU A 116      40.170  35.479  42.060  0.00  0.00           H
ATOM   1345 2HD2 LEU A 116      40.577  36.656  40.699  0.00  0.00           H
ATOM   1346 3HD2 LEU A 116      41.534  35.251  40.855  0.00  0.00           H
ATOM   1347  C   LEU A 116      36.692  33.665  39.810  0.00  0.00           C
ATOM   1348  O   LEU A 116      35.843  33.311  40.618  0.00  0.00           O
ATOM   1349  N   VAL A 117      37.261  32.762  39.028  0.00  0.00           N
ATOM   1350  H   VAL A 117      37.775  33.071  38.234  0.00  0.00           H
ATOM   1351  CA  VAL A 117      37.229  31.316  39.091  0.00  0.00           C
ATOM   1352  HA  VAL A 117      36.558  31.069  39.904  0.00  0.00           H
ATOM   1353  CB  VAL A 117      36.553  30.672  37.891  0.00  0.00           C
ATOM   1354  HB  VAL A 117      37.094  30.825  36.931  0.00  0.00           H
ATOM   1355  CG1 VAL A 117      36.741  29.184  38.103  0.00  0.00           C
ATOM   1356 1HG1 VAL A 117      37.791  28.875  37.880  0.00  0.00           H
ATOM   1357 2HG1 VAL A 117      36.224  28.587  37.323  0.00  0.00           H
ATOM   1358 3HG1 VAL A 117      36.481  28.772  39.097  0.00  0.00           H
ATOM   1359  CG2 VAL A 117      35.093  31.050  37.622  0.00  0.00           C
ATOM   1360 1HG2 VAL A 117      34.453  31.143  38.521  0.00  0.00           H
ATOM   1361 2HG2 VAL A 117      34.719  30.265  36.923  0.00  0.00           H
ATOM   1362 3HG2 VAL A 117      35.142  31.995  37.026  0.00  0.00           H
ATOM   1363  C   VAL A 117      38.665  30.899  39.326  0.00  0.00           C
ATOM   1364  O   VAL A 117      39.564  31.423  38.686  0.00  0.00           O
ATOM   1365  N   ILE A 118      38.964  30.047  40.275  0.00  0.00           N
ATOM   1366  H   ILE A 118      38.284  29.622  40.866  0.00  0.00           H
ATOM   1367  CA  ILE A 118      40.243  29.379  40.519  0.00  0.00           C
ATOM   1368  HA  ILE A 118      40.966  29.633  39.764  0.00  0.00           H
ATOM   1369  CB  ILE A 118      40.913  29.731  41.900  0.00  0.00           C
ATOM   1370  HB  ILE A 118      40.338  29.179  42.667  0.00  0.00           H
ATOM   1371  CG2 ILE A 118      42.362  29.198  41.940  0.00  0.00           C
ATOM   1372 1HG2 ILE A 118      42.718  29.098  42.990  0.00  0.00           H
ATOM   1373 2HG2 ILE A 118      43.127  29.906  41.546  0.00  0.00           H
ATOM   1374 3HG2 ILE A 118      42.494  28.181  41.532  0.00  0.00           H
ATOM   1375  CG1 ILE A 118      40.639  31.265  42.344  0.00  0.00           C
ATOM   1376 1HG1 ILE A 118      40.862  31.845  41.432  0.00  0.00           H
ATOM   1377 2HG1 ILE A 118      39.554  31.289  42.562  0.00  0.00           H
ATOM   1378  CD1 ILE A 118      41.444  31.607  43.593  0.00  0.00           C
ATOM   1379 1HD1 ILE A 118      42.523  31.603  43.335  0.00  0.00           H
ATOM   1380 2HD1 ILE A 118      41.175  30.883  44.396  0.00  0.00           H
ATOM   1381 3HD1 ILE A 118      41.054  32.585  43.964  0.00  0.00           H
ATOM   1382  C   ILE A 118      39.982  27.904  40.293  0.00  0.00           C
ATOM   1383  O   ILE A 118      39.091  27.252  40.840  0.00  0.00           O
ATOM   1384  N   ARG A 119      40.886  27.342  39.577  0.00  0.00           N
ATOM   1385  H   ARG A 119      41.611  27.860  39.130  0.00  0.00           H
ATOM   1386  CA  ARG A 119      40.894  25.879  39.355  0.00  0.00           C
ATOM   1387  HA  ARG A 119      40.155  25.451  40.013  0.00  0.00           H
ATOM   1388  CB  ARG A 119      40.601  25.382  37.918  0.00  0.00           C
ATOM   1389 1HB  ARG A 119      41.234  25.796  37.101  0.00  0.00           H
ATOM   1390 2HB  ARG A 119      40.755  24.296  37.788  0.00  0.00           H
ATOM   1391  CG  ARG A 119      39.086  25.496  37.568  0.00  0.00           C
ATOM   1392 1HG  ARG A 119      38.486  24.797  38.177  0.00  0.00           H
ATOM   1393 2HG  ARG A 119      38.785  26.536  37.817  0.00  0.00           H
ATOM   1394  CD  ARG A 119      38.789  25.088  36.071  0.00  0.00           C
ATOM   1395 1HD  ARG A 119      39.386  25.704  35.373  0.00  0.00           H
ATOM   1396 2HD  ARG A 119      38.928  23.984  35.987  0.00  0.00           H
ATOM   1397  NE  ARG A 119      37.356  25.449  35.849  0.00  0.00           N
ATOM   1398  HE  ARG A 119      37.090  26.304  35.403  0.00  0.00           H
ATOM   1399  CZ  ARG A 119      36.314  24.675  36.165  0.00  0.00           C
ATOM   1400  NH1 ARG A 119      35.106  25.211  36.192  0.00  0.00           N
ATOM   1401 1HH1 ARG A 119      34.940  26.192  36.290  0.00  0.00           H
ATOM   1402 2HH1 ARG A 119      34.421  24.610  36.594  0.00  0.00           H
ATOM   1403  NH2 ARG A 119      36.475  23.452  36.530  0.00  0.00           N
ATOM   1404 1HH2 ARG A 119      37.399  23.066  36.533  0.00  0.00           H
ATOM   1405 2HH2 ARG A 119      35.714  22.862  36.818  0.00  0.00           H
ATOM   1406  C   ARG A 119      42.322  25.441  39.689  0.00  0.00           C
ATOM   1407  O   ARG A 119      43.338  26.109  39.358  0.00  0.00           O
ATOM   1408  N   ASP A 120      42.486  24.277  40.296  0.00  0.00           N
ATOM   1409  H   ASP A 120      41.704  23.749  40.610  0.00  0.00           H
ATOM   1410  CA  ASP A 120      43.730  23.473  40.255  0.00  0.00           C
ATOM   1411  HA  ASP A 120      43.587  22.636  40.926  0.00  0.00           H
ATOM   1412  CB  ASP A 120      43.935  22.723  38.934  0.00  0.00           C
ATOM   1413 1HB  ASP A 120      42.975  22.180  38.850  0.00  0.00           H
ATOM   1414 2HB  ASP A 120      43.854  23.484  38.125  0.00  0.00           H
ATOM   1415  CG  ASP A 120      45.025  21.696  38.781  0.00  0.00           C
ATOM   1416  OD1 ASP A 120      45.622  21.453  37.750  0.00  0.00           O
ATOM   1417  OD2 ASP A 120      45.262  21.028  39.808  0.00  0.00           O
ATOM   1418  C   ASP A 120      44.921  24.204  40.898  0.00  0.00           C
ATOM   1419  O   ASP A 120      45.853  24.698  40.263  0.00  0.00           O
ATOM   1420  N   ALA A 121      44.870  24.510  42.218  0.00  0.00           N
ATOM   1421  H   ALA A 121      44.150  24.185  42.825  0.00  0.00           H
ATOM   1422  CA  ALA A 121      45.873  25.285  42.943  0.00  0.00           C
ATOM   1423  HA  ALA A 121      46.048  26.100  42.245  0.00  0.00           H
ATOM   1424  CB  ALA A 121      45.272  26.012  44.202  0.00  0.00           C
ATOM   1425 1HB  ALA A 121      45.018  25.215  44.943  0.00  0.00           H
ATOM   1426 2HB  ALA A 121      44.328  26.550  43.966  0.00  0.00           H
ATOM   1427 3HB  ALA A 121      46.083  26.646  44.628  0.00  0.00           H
ATOM   1428  C   ALA A 121      47.198  24.728  43.028  0.00  0.00           C
ATOM   1429  O   ALA A 121      47.344  23.479  43.111  0.00  0.00           O
ATOM   1430  N   GLN A 122      48.198  25.583  43.040  0.00  0.00           N
ATOM   1431  H   GLN A 122      47.985  26.520  42.781  0.00  0.00           H
ATOM   1432  CA  GLN A 122      49.593  25.266  43.291  0.00  0.00           C
ATOM   1433  HA  GLN A 122      49.743  24.210  43.492  0.00  0.00           H
ATOM   1434  CB  GLN A 122      50.407  25.739  42.135  0.00  0.00           C
ATOM   1435 1HB  GLN A 122      50.479  26.838  42.035  0.00  0.00           H
ATOM   1436 2HB  GLN A 122      51.482  25.634  42.417  0.00  0.00           H
ATOM   1437  CG  GLN A 122      50.248  25.150  40.741  0.00  0.00           C
ATOM   1438 1HG  GLN A 122      49.414  25.706  40.276  0.00  0.00           H
ATOM   1439 2HG  GLN A 122      51.248  25.248  40.257  0.00  0.00           H
ATOM   1440  CD  GLN A 122      49.832  23.663  40.806  0.00  0.00           C
ATOM   1441  OE1 GLN A 122      50.436  22.764  41.391  0.00  0.00           O
ATOM   1442  NE2 GLN A 122      48.729  23.349  40.142  0.00  0.00           N
ATOM   1443 1HE2 GLN A 122      48.380  22.421  40.267  0.00  0.00           H
ATOM   1444 2HE2 GLN A 122      48.192  24.017  39.632  0.00  0.00           H
ATOM   1445  C   GLN A 122      50.081  26.011  44.509  0.00  0.00           C
ATOM   1446  O   GLN A 122      49.416  26.981  45.002  0.00  0.00           O
ATOM   1447  N   ARG A 123      51.164  25.556  45.164  0.00  0.00           N
ATOM   1448  H   ARG A 123      51.584  24.703  44.854  0.00  0.00           H
ATOM   1449  CA  ARG A 123      51.746  26.267  46.298  0.00  0.00           C
ATOM   1450  HA  ARG A 123      50.836  26.528  46.824  0.00  0.00           H
ATOM   1451  CB  ARG A 123      52.667  25.376  47.224  0.00  0.00           C
ATOM   1452 1HB  ARG A 123      53.448  24.740  46.767  0.00  0.00           H
ATOM   1453 2HB  ARG A 123      53.158  26.082  47.921  0.00  0.00           H
ATOM   1454  CG  ARG A 123      51.765  24.454  48.091  0.00  0.00           C
ATOM   1455 1HG  ARG A 123      52.439  24.116  48.905  0.00  0.00           H
ATOM   1456 2HG  ARG A 123      50.975  24.952  48.701  0.00  0.00           H
ATOM   1457  CD  ARG A 123      51.130  23.257  47.429  0.00  0.00           C
ATOM   1458 1HD  ARG A 123      50.361  23.587  46.692  0.00  0.00           H
ATOM   1459 2HD  ARG A 123      51.912  22.654  46.914  0.00  0.00           H
ATOM   1460  NE  ARG A 123      50.484  22.315  48.405  0.00  0.00           N
ATOM   1461  HE  ARG A 123      50.566  22.512  49.387  0.00  0.00           H
ATOM   1462  CZ  ARG A 123      49.746  21.296  48.029  0.00  0.00           C
ATOM   1463  NH1 ARG A 123      49.101  20.602  48.932  0.00  0.00           N
ATOM   1464 1HH1 ARG A 123      48.878  21.086  49.782  0.00  0.00           H
ATOM   1465 2HH1 ARG A 123      48.478  19.899  48.577  0.00  0.00           H
ATOM   1466  NH2 ARG A 123      49.774  20.744  46.840  0.00  0.00           N
ATOM   1467 1HH2 ARG A 123      49.835  21.326  46.030  0.00  0.00           H
ATOM   1468 2HH2 ARG A 123      49.083  20.025  46.758  0.00  0.00           H
ATOM   1469  C   ARG A 123      52.529  27.537  46.088  0.00  0.00           C
ATOM   1470  O   ARG A 123      53.003  28.250  46.959  0.00  0.00           O
ATOM   1471  N   GLU A 124      52.783  27.807  44.763  0.00  0.00           N
ATOM   1472  H   GLU A 124      52.563  27.147  44.055  0.00  0.00           H
ATOM   1473  CA  GLU A 124      53.275  29.125  44.259  0.00  0.00           C
ATOM   1474  HA  GLU A 124      54.057  29.437  44.929  0.00  0.00           H
ATOM   1475  CB  GLU A 124      53.908  28.962  42.894  0.00  0.00           C
ATOM   1476 1HB  GLU A 124      53.226  28.487  42.151  0.00  0.00           H
ATOM   1477 2HB  GLU A 124      54.050  29.996  42.507  0.00  0.00           H
ATOM   1478  CG  GLU A 124      55.134  28.114  42.924  0.00  0.00           C
ATOM   1479 1HG  GLU A 124      55.540  28.349  43.928  0.00  0.00           H
ATOM   1480 2HG  GLU A 124      54.959  27.020  42.828  0.00  0.00           H
ATOM   1481  CD  GLU A 124      56.076  28.450  41.781  0.00  0.00           C
ATOM   1482  OE1 GLU A 124      57.296  28.820  42.004  0.00  0.00           O
ATOM   1483  OE2 GLU A 124      55.691  28.237  40.618  0.00  0.00           O
ATOM   1484  C   GLU A 124      52.247  30.223  44.273  0.00  0.00           C
ATOM   1485  O   GLU A 124      52.464  31.401  44.468  0.00  0.00           O
ATOM   1486  N   ASP A 125      50.968  29.818  44.081  0.00  0.00           N
ATOM   1487  H   ASP A 125      50.761  28.853  43.913  0.00  0.00           H
ATOM   1488  CA  ASP A 125      49.870  30.710  44.009  0.00  0.00           C
ATOM   1489  HA  ASP A 125      50.012  31.480  43.263  0.00  0.00           H
ATOM   1490  CB  ASP A 125      48.636  29.928  43.629  0.00  0.00           C
ATOM   1491 1HB  ASP A 125      48.524  29.258  44.506  0.00  0.00           H
ATOM   1492 2HB  ASP A 125      47.855  30.672  43.348  0.00  0.00           H
ATOM   1493  CG  ASP A 125      48.763  29.090  42.357  0.00  0.00           C
ATOM   1494  OD1 ASP A 125      49.690  29.384  41.549  0.00  0.00           O
ATOM   1495  OD2 ASP A 125      47.985  28.187  42.157  0.00  0.00           O
ATOM   1496  C   ASP A 125      49.573  31.339  45.399  0.00  0.00           C
ATOM   1497  O   ASP A 125      48.889  32.355  45.390  0.00  0.00           O
ATOM   1498  N   GLU A 126      50.073  30.829  46.536  0.00  0.00           N
ATOM   1499  H   GLU A 126      50.732  30.087  46.521  0.00  0.00           H
ATOM   1500  CA  GLU A 126      49.805  31.418  47.843  0.00  0.00           C
ATOM   1501  HA  GLU A 126      48.742  31.555  47.959  0.00  0.00           H
ATOM   1502  CB  GLU A 126      50.182  30.381  48.878  0.00  0.00           C
ATOM   1503 1HB  GLU A 126      51.276  30.205  48.763  0.00  0.00           H
ATOM   1504 2HB  GLU A 126      50.057  30.758  49.915  0.00  0.00           H
ATOM   1505  CG  GLU A 126      49.461  28.975  48.798  0.00  0.00           C
ATOM   1506 1HG  GLU A 126      48.405  29.331  48.732  0.00  0.00           H
ATOM   1507 2HG  GLU A 126      49.792  28.342  47.943  0.00  0.00           H
ATOM   1508  CD  GLU A 126      49.708  28.306  50.142  0.00  0.00           C
ATOM   1509  OE1 GLU A 126      50.817  27.833  50.435  0.00  0.00           O
ATOM   1510  OE2 GLU A 126      48.773  28.148  50.960  0.00  0.00           O
ATOM   1511  C   GLU A 126      50.428  32.789  48.078  0.00  0.00           C
ATOM   1512  O   GLU A 126      51.619  32.935  48.297  0.00  0.00           O
ATOM   1513  N   ALA A 127      49.603  33.828  47.971  0.00  0.00           N
ATOM   1514  H   ALA A 127      48.614  33.746  47.871  0.00  0.00           H
ATOM   1515  CA  ALA A 127      50.056  35.131  47.800  0.00  0.00           C
ATOM   1516  HA  ALA A 127      50.643  35.400  48.661  0.00  0.00           H
ATOM   1517  CB  ALA A 127      50.841  35.332  46.486  0.00  0.00           C
ATOM   1518 1HB  ALA A 127      51.119  36.406  46.386  0.00  0.00           H
ATOM   1519 2HB  ALA A 127      50.187  35.121  45.617  0.00  0.00           H
ATOM   1520 3HB  ALA A 127      51.796  34.766  46.509  0.00  0.00           H
ATOM   1521  C   ALA A 127      48.769  35.917  47.869  0.00  0.00           C
ATOM   1522  O   ALA A 127      47.708  35.355  48.058  0.00  0.00           O
ATOM   1523  N   TRP A 128      48.904  37.285  47.589  0.00  0.00           N
ATOM   1524  H   TRP A 128      49.837  37.631  47.508  0.00  0.00           H
ATOM   1525  CA  TRP A 128      47.769  38.237  47.613  0.00  0.00           C
ATOM   1526  HA  TRP A 128      46.908  37.629  47.849  0.00  0.00           H
ATOM   1527  CB  TRP A 128      47.898  39.237  48.847  0.00  0.00           C
ATOM   1528 1HB  TRP A 128      46.892  39.672  49.029  0.00  0.00           H
ATOM   1529 2HB  TRP A 128      48.187  38.543  49.662  0.00  0.00           H
ATOM   1530  CG  TRP A 128      48.963  40.289  48.626  0.00  0.00           C
ATOM   1531  CD1 TRP A 128      50.152  40.210  49.322  0.00  0.00           C
ATOM   1532  HD1 TRP A 128      50.439  39.318  49.862  0.00  0.00           H
ATOM   1533  NE1 TRP A 128      50.857  41.400  49.213  0.00  0.00           N
ATOM   1534  HE1 TRP A 128      51.566  41.694  49.807  0.00  0.00           H
ATOM   1535  CE2 TRP A 128      50.047  42.292  48.591  0.00  0.00           C
ATOM   1536  CD2 TRP A 128      48.885  41.587  48.128  0.00  0.00           C
ATOM   1537  CE3 TRP A 128      47.910  42.297  47.450  0.00  0.00           C
ATOM   1538  HE3 TRP A 128      46.969  41.773  47.353  0.00  0.00           H
ATOM   1539  CZ3 TRP A 128      48.110  43.621  47.066  0.00  0.00           C
ATOM   1540  HZ3 TRP A 128      47.346  44.087  46.469  0.00  0.00           H
ATOM   1541  CZ2 TRP A 128      50.304  43.577  48.142  0.00  0.00           C
ATOM   1542  HZ2 TRP A 128      51.266  44.047  48.268  0.00  0.00           H
ATOM   1543  CH2 TRP A 128      49.331  44.189  47.385  0.00  0.00           C
ATOM   1544  HH2 TRP A 128      49.497  45.081  46.814  0.00  0.00           H
ATOM   1545  C   TRP A 128      47.546  38.937  46.291  0.00  0.00           C
ATOM   1546  O   TRP A 128      48.478  39.316  45.614  0.00  0.00           O
ATOM   1547  N   TYR A 129      46.280  39.010  45.972  0.00  0.00           N
ATOM   1548  H   TYR A 129      45.508  38.736  46.542  0.00  0.00           H
ATOM   1549  CA  TYR A 129      45.844  39.327  44.652  0.00  0.00           C
ATOM   1550  HA  TYR A 129      46.679  39.648  44.045  0.00  0.00           H
ATOM   1551  CB  TYR A 129      45.147  38.110  44.002  0.00  0.00           C
ATOM   1552 1HB  TYR A 129      44.289  37.915  44.677  0.00  0.00           H
ATOM   1553 2HB  TYR A 129      44.793  38.410  42.997  0.00  0.00           H
ATOM   1554  CG  TYR A 129      46.020  36.927  43.731  0.00  0.00           C
ATOM   1555  CD1 TYR A 129      46.104  35.954  44.684  0.00  0.00           C
ATOM   1556  HD1 TYR A 129      45.501  35.863  45.573  0.00  0.00           H
ATOM   1557  CE1 TYR A 129      46.950  34.845  44.481  0.00  0.00           C
ATOM   1558  HE1 TYR A 129      46.954  34.047  45.210  0.00  0.00           H
ATOM   1559  CZ  TYR A 129      47.869  34.804  43.404  0.00  0.00           C
ATOM   1560  OH  TYR A 129      48.872  33.798  43.241  0.00  0.00           O
ATOM   1561  HH  TYR A 129      48.747  33.203  43.989  0.00  0.00           H
ATOM   1562  CD2 TYR A 129      46.876  36.939  42.667  0.00  0.00           C
ATOM   1563  HD2 TYR A 129      46.664  37.777  42.013  0.00  0.00           H
ATOM   1564  CE2 TYR A 129      47.886  35.929  42.515  0.00  0.00           C
ATOM   1565  HE2 TYR A 129      48.464  35.873  41.605  0.00  0.00           H
ATOM   1566  C   TYR A 129      44.894  40.530  44.727  0.00  0.00           C
ATOM   1567  O   TYR A 129      43.840  40.557  45.364  0.00  0.00           O
ATOM   1568  N   PHE A 130      45.266  41.587  44.020  0.00  0.00           N
ATOM   1569  H   PHE A 130      46.110  41.624  43.493  0.00  0.00           H
ATOM   1570  CA  PHE A 130      44.485  42.842  44.024  0.00  0.00           C
ATOM   1571  HA  PHE A 130      43.652  42.696  44.693  0.00  0.00           H
ATOM   1572  CB  PHE A 130      45.131  44.120  44.460  0.00  0.00           C
ATOM   1573 1HB  PHE A 130      44.350  44.913  44.418  0.00  0.00           H
ATOM   1574 2HB  PHE A 130      45.475  44.136  45.516  0.00  0.00           H
ATOM   1575  CG  PHE A 130      46.283  44.590  43.535  0.00  0.00           C
ATOM   1576  CD1 PHE A 130      47.599  44.176  43.694  0.00  0.00           C
ATOM   1577  HD1 PHE A 130      48.029  43.609  44.508  0.00  0.00           H
ATOM   1578  CE1 PHE A 130      48.541  44.437  42.739  0.00  0.00           C
ATOM   1579  HE1 PHE A 130      49.568  44.196  42.973  0.00  0.00           H
ATOM   1580  CZ  PHE A 130      48.338  45.405  41.741  0.00  0.00           C
ATOM   1581  HZ  PHE A 130      49.095  45.703  41.034  0.00  0.00           H
ATOM   1582  CD2 PHE A 130      46.028  45.510  42.430  0.00  0.00           C
ATOM   1583  HD2 PHE A 130      45.019  45.861  42.251  0.00  0.00           H
ATOM   1584  CE2 PHE A 130      47.076  45.959  41.609  0.00  0.00           C
ATOM   1585  HE2 PHE A 130      46.896  46.734  40.880  0.00  0.00           H
ATOM   1586  C   PHE A 130      43.726  42.949  42.653  0.00  0.00           C
ATOM   1587  O   PHE A 130      44.283  42.616  41.596  0.00  0.00           O
ATOM   1588  N   PHE A 131      42.540  43.523  42.724  0.00  0.00           N
ATOM   1589  H   PHE A 131      42.231  43.931  43.580  0.00  0.00           H
ATOM   1590  CA  PHE A 131      41.742  43.895  41.566  0.00  0.00           C
ATOM   1591  HA  PHE A 131      42.002  43.252  40.731  0.00  0.00           H
ATOM   1592  CB  PHE A 131      40.194  43.667  41.686  0.00  0.00           C
ATOM   1593 1HB  PHE A 131      39.913  42.664  42.070  0.00  0.00           H
ATOM   1594 2HB  PHE A 131      39.788  44.428  42.374  0.00  0.00           H
ATOM   1595  CG  PHE A 131      39.480  43.734  40.352  0.00  0.00           C
ATOM   1596  CD1 PHE A 131      39.584  42.758  39.334  0.00  0.00           C
ATOM   1597  HD1 PHE A 131      40.132  41.858  39.567  0.00  0.00           H
ATOM   1598  CE1 PHE A 131      38.903  42.862  38.132  0.00  0.00           C
ATOM   1599  HE1 PHE A 131      39.014  42.022  37.475  0.00  0.00           H
ATOM   1600  CZ  PHE A 131      38.134  44.017  37.828  0.00  0.00           C
ATOM   1601  HZ  PHE A 131      37.587  44.143  36.898  0.00  0.00           H
ATOM   1602  CD2 PHE A 131      38.739  44.906  39.996  0.00  0.00           C
ATOM   1603  HD2 PHE A 131      38.770  45.724  40.700  0.00  0.00           H
ATOM   1604  CE2 PHE A 131      38.147  45.063  38.744  0.00  0.00           C
ATOM   1605  HE2 PHE A 131      37.667  45.980  38.470  0.00  0.00           H
ATOM   1606  C   PHE A 131      42.144  45.349  41.060  0.00  0.00           C
ATOM   1607  O   PHE A 131      42.386  46.318  41.816  0.00  0.00           O
ATOM   1608  N   ARG A 132      42.222  45.480  39.779  0.00  0.00           N
ATOM   1609  H   ARG A 132      42.044  44.747  39.122  0.00  0.00           H
ATOM   1610  CA  ARG A 132      42.334  46.834  39.217  0.00  0.00           C
ATOM   1611  HA  ARG A 132      42.037  47.546  39.969  0.00  0.00           H
ATOM   1612  CB  ARG A 132      43.797  47.160  38.796  0.00  0.00           C
ATOM   1613 1HB  ARG A 132      44.384  47.066  39.732  0.00  0.00           H
ATOM   1614 2HB  ARG A 132      44.081  46.300  38.152  0.00  0.00           H
ATOM   1615  CG  ARG A 132      44.082  48.363  37.857  0.00  0.00           C
ATOM   1616 1HG  ARG A 132      43.467  48.440  36.932  0.00  0.00           H
ATOM   1617 2HG  ARG A 132      43.871  49.317  38.390  0.00  0.00           H
ATOM   1618  CD  ARG A 132      45.562  48.337  37.266  0.00  0.00           C
ATOM   1619 1HD  ARG A 132      46.389  48.297  38.004  0.00  0.00           H
ATOM   1620 2HD  ARG A 132      45.743  47.514  36.557  0.00  0.00           H
ATOM   1621  NE  ARG A 132      45.678  49.587  36.467  0.00  0.00           N
ATOM   1622  HE  ARG A 132      45.431  49.645  35.493  0.00  0.00           H
ATOM   1623  CZ  ARG A 132      46.113  50.738  36.929  0.00  0.00           C
ATOM   1624  NH1 ARG A 132      46.147  51.070  38.235  0.00  0.00           N
ATOM   1625 1HH1 ARG A 132      45.903  50.329  38.862  0.00  0.00           H
ATOM   1626 2HH1 ARG A 132      46.728  51.757  38.659  0.00  0.00           H
ATOM   1627  NH2 ARG A 132      46.732  51.564  36.115  0.00  0.00           N
ATOM   1628 1HH2 ARG A 132      46.909  51.267  35.178  0.00  0.00           H
ATOM   1629 2HH2 ARG A 132      47.294  52.280  36.518  0.00  0.00           H
ATOM   1630  C   ARG A 132      41.375  47.019  38.067  0.00  0.00           C
ATOM   1631  O   ARG A 132      41.182  46.103  37.260  0.00  0.00           O
ATOM   1632  N   VAL A 133      40.751  48.178  37.878  0.00  0.00           N
ATOM   1633  H   VAL A 133      41.045  48.948  38.446  0.00  0.00           H
ATOM   1634  CA  VAL A 133      39.794  48.437  36.814  0.00  0.00           C
ATOM   1635  HA  VAL A 133      39.632  47.623  36.127  0.00  0.00           H
ATOM   1636  CB  VAL A 133      38.412  48.869  37.375  0.00  0.00           C
ATOM   1637  HB  VAL A 133      38.212  48.237  38.264  0.00  0.00           H
ATOM   1638  CG1 VAL A 133      38.417  50.315  37.934  0.00  0.00           C
ATOM   1639 1HG1 VAL A 133      38.575  51.046  37.113  0.00  0.00           H
ATOM   1640 2HG1 VAL A 133      39.186  50.264  38.729  0.00  0.00           H
ATOM   1641 3HG1 VAL A 133      37.437  50.468  38.445  0.00  0.00           H
ATOM   1642  CG2 VAL A 133      37.362  48.652  36.279  0.00  0.00           C
ATOM   1643 1HG2 VAL A 133      37.636  49.313  35.425  0.00  0.00           H
ATOM   1644 2HG2 VAL A 133      36.354  48.962  36.639  0.00  0.00           H
ATOM   1645 3HG2 VAL A 133      37.294  47.597  35.956  0.00  0.00           H
ATOM   1646  C   VAL A 133      40.399  49.568  36.058  0.00  0.00           C
ATOM   1647  O   VAL A 133      41.137  50.448  36.537  0.00  0.00           O
ATOM   1648  N   GLU A 134      40.090  49.590  34.756  0.00  0.00           N
ATOM   1649  H   GLU A 134      39.656  48.761  34.401  0.00  0.00           H
ATOM   1650  CA  GLU A 134      40.476  50.565  33.797  0.00  0.00           C
ATOM   1651  HA  GLU A 134      40.588  51.523  34.272  0.00  0.00           H
ATOM   1652  CB  GLU A 134      41.853  50.337  33.132  0.00  0.00           C
ATOM   1653 1HB  GLU A 134      41.909  49.249  32.923  0.00  0.00           H
ATOM   1654 2HB  GLU A 134      41.835  50.962  32.212  0.00  0.00           H
ATOM   1655  CG  GLU A 134      43.180  50.448  33.825  0.00  0.00           C
ATOM   1656 1HG  GLU A 134      43.379  51.483  34.201  0.00  0.00           H
ATOM   1657 2HG  GLU A 134      43.132  49.816  34.746  0.00  0.00           H
ATOM   1658  CD  GLU A 134      44.382  49.892  33.067  0.00  0.00           C
ATOM   1659  OE1 GLU A 134      44.164  49.606  31.875  0.00  0.00           O
ATOM   1660  OE2 GLU A 134      45.505  49.700  33.631  0.00  0.00           O
ATOM   1661  C   GLU A 134      39.377  50.731  32.772  0.00  0.00           C
ATOM   1662  O   GLU A 134      38.879  49.773  32.262  0.00  0.00           O
ATOM   1663  N   ARG A 135      38.982  52.004  32.508  0.00  0.00           N
ATOM   1664  H   ARG A 135      39.319  52.742  33.083  0.00  0.00           H
ATOM   1665  CA  ARG A 135      38.078  52.262  31.396  0.00  0.00           C
ATOM   1666  HA  ARG A 135      38.326  51.596  30.585  0.00  0.00           H
ATOM   1667  CB  ARG A 135      36.630  52.127  31.885  0.00  0.00           C
ATOM   1668 1HB  ARG A 135      36.646  51.220  32.526  0.00  0.00           H
ATOM   1669 2HB  ARG A 135      36.269  52.998  32.467  0.00  0.00           H
ATOM   1670  CG  ARG A 135      35.669  51.806  30.744  0.00  0.00           C
ATOM   1671 1HG  ARG A 135      35.645  52.692  30.066  0.00  0.00           H
ATOM   1672 2HG  ARG A 135      36.096  50.925  30.231  0.00  0.00           H
ATOM   1673  CD  ARG A 135      34.264  51.408  31.190  0.00  0.00           C
ATOM   1674 1HD  ARG A 135      34.298  50.545  31.896  0.00  0.00           H
ATOM   1675 2HD  ARG A 135      33.662  52.160  31.749  0.00  0.00           H
ATOM   1676  NE  ARG A 135      33.472  50.958  29.990  0.00  0.00           N
ATOM   1677  HE  ARG A 135      33.803  51.315  29.122  0.00  0.00           H
ATOM   1678  CZ  ARG A 135      32.191  50.783  29.941  0.00  0.00           C
ATOM   1679  NH1 ARG A 135      31.536  50.820  28.819  0.00  0.00           N
ATOM   1680 1HH1 ARG A 135      32.023  50.808  27.942  0.00  0.00           H
ATOM   1681 2HH1 ARG A 135      30.553  50.700  28.925  0.00  0.00           H
ATOM   1682  NH2 ARG A 135      31.505  50.634  31.071  0.00  0.00           N
ATOM   1683 1HH2 ARG A 135      31.968  50.664  31.951  0.00  0.00           H
ATOM   1684 2HH2 ARG A 135      30.519  50.710  30.967  0.00  0.00           H
ATOM   1685  C   ARG A 135      38.284  53.681  30.735  0.00  0.00           C
ATOM   1686  O   ARG A 135      38.447  54.661  31.428  0.00  0.00           O
ATOM   1687  N   GLY A 136      38.257  53.749  29.372  0.00  0.00           N
ATOM   1688  H   GLY A 136      38.206  52.894  28.846  0.00  0.00           H
ATOM   1689  CA  GLY A 136      38.297  54.986  28.613  0.00  0.00           C
ATOM   1690 1HA  GLY A 136      38.397  54.676  27.579  0.00  0.00           H
ATOM   1691 2HA  GLY A 136      37.376  55.530  28.784  0.00  0.00           H
ATOM   1692  C   GLY A 136      39.447  55.891  28.811  0.00  0.00           C
ATOM   1693  O   GLY A 136      40.519  55.462  29.226  0.00  0.00           O
ATOM   1694  N   SER A 137      39.270  57.145  28.689  0.00  0.00           N
ATOM   1695  H   SER A 137      38.346  57.383  28.419  0.00  0.00           H
ATOM   1696  CA  SER A 137      40.260  58.268  28.921  0.00  0.00           C
ATOM   1697  HA  SER A 137      41.117  58.015  28.318  0.00  0.00           H
ATOM   1698  CB  SER A 137      39.685  59.663  28.618  0.00  0.00           C
ATOM   1699 1HB  SER A 137      38.838  59.987  29.267  0.00  0.00           H
ATOM   1700 2HB  SER A 137      40.439  60.445  28.822  0.00  0.00           H
ATOM   1701  OG  SER A 137      39.307  59.710  27.185  0.00  0.00           O
ATOM   1702  HG1 SER A 137      40.173  59.809  26.780  0.00  0.00           H
ATOM   1703  C   SER A 137      40.841  58.285  30.379  0.00  0.00           C
ATOM   1704  O   SER A 137      42.066  58.294  30.658  0.00  0.00           O
ATOM   1705  N   ARG A 138      39.997  58.231  31.481  0.00  0.00           N
ATOM   1706  H   ARG A 138      39.028  58.144  31.292  0.00  0.00           H
ATOM   1707  CA  ARG A 138      40.391  58.648  32.755  0.00  0.00           C
ATOM   1708  HA  ARG A 138      41.468  58.676  32.775  0.00  0.00           H
ATOM   1709  CB  ARG A 138      39.856  60.082  32.973  0.00  0.00           C
ATOM   1710 1HB  ARG A 138      40.140  60.766  32.147  0.00  0.00           H
ATOM   1711 2HB  ARG A 138      38.749  60.036  33.015  0.00  0.00           H
ATOM   1712  CG  ARG A 138      40.170  60.798  34.305  0.00  0.00           C
ATOM   1713 1HG  ARG A 138      39.916  61.866  34.109  0.00  0.00           H
ATOM   1714 2HG  ARG A 138      39.576  60.457  35.177  0.00  0.00           H
ATOM   1715  CD  ARG A 138      41.695  60.871  34.742  0.00  0.00           C
ATOM   1716 1HD  ARG A 138      42.258  59.923  34.666  0.00  0.00           H
ATOM   1717 2HD  ARG A 138      42.253  61.553  34.065  0.00  0.00           H
ATOM   1718  NE  ARG A 138      41.779  61.316  36.239  0.00  0.00           N
ATOM   1719  HE  ARG A 138      41.564  62.251  36.494  0.00  0.00           H
ATOM   1720  CZ  ARG A 138      42.018  60.502  37.220  0.00  0.00           C
ATOM   1721  NH1 ARG A 138      42.153  61.060  38.403  0.00  0.00           N
ATOM   1722 1HH1 ARG A 138      41.818  62.006  38.363  0.00  0.00           H
ATOM   1723 2HH1 ARG A 138      42.248  60.597  39.276  0.00  0.00           H
ATOM   1724  NH2 ARG A 138      41.893  59.223  37.149  0.00  0.00           N
ATOM   1725 1HH2 ARG A 138      41.548  58.753  36.332  0.00  0.00           H
ATOM   1726 2HH2 ARG A 138      41.761  58.673  37.977  0.00  0.00           H
ATOM   1727  C   ARG A 138      40.109  57.801  34.016  0.00  0.00           C
ATOM   1728  O   ARG A 138      40.660  57.998  35.086  0.00  0.00           O
ATOM   1729  N   VAL A 139      39.291  56.757  33.824  0.00  0.00           N
ATOM   1730  H   VAL A 139      38.982  56.457  32.920  0.00  0.00           H
ATOM   1731  CA  VAL A 139      38.918  55.847  34.945  0.00  0.00           C
ATOM   1732  HA  VAL A 139      39.032  56.459  35.826  0.00  0.00           H
ATOM   1733  CB  VAL A 139      37.496  55.340  34.695  0.00  0.00           C
ATOM   1734  HB  VAL A 139      37.454  54.995  33.637  0.00  0.00           H
ATOM   1735  CG1 VAL A 139      37.043  54.152  35.642  0.00  0.00           C
ATOM   1736 1HG1 VAL A 139      36.005  53.835  35.384  0.00  0.00           H
ATOM   1737 2HG1 VAL A 139      37.092  54.320  36.735  0.00  0.00           H
ATOM   1738 3HG1 VAL A 139      37.491  53.151  35.451  0.00  0.00           H
ATOM   1739  CG2 VAL A 139      36.526  56.473  35.005  0.00  0.00           C
ATOM   1740 1HG2 VAL A 139      36.701  57.138  35.869  0.00  0.00           H
ATOM   1741 2HG2 VAL A 139      35.555  55.989  35.221  0.00  0.00           H
ATOM   1742 3HG2 VAL A 139      36.438  57.139  34.114  0.00  0.00           H
ATOM   1743  C   VAL A 139      39.976  54.718  35.039  0.00  0.00           C
ATOM   1744  O   VAL A 139      40.071  53.811  34.187  0.00  0.00           O
ATOM   1745  N   ARG A 140      40.820  54.803  36.087  0.00  0.00           N
ATOM   1746  H   ARG A 140      40.875  55.553  36.743  0.00  0.00           H
ATOM   1747  CA  ARG A 140      41.665  53.742  36.406  0.00  0.00           C
ATOM   1748  HA  ARG A 140      41.163  52.823  36.144  0.00  0.00           H
ATOM   1749  CB  ARG A 140      43.018  53.920  35.688  0.00  0.00           C
ATOM   1750 1HB  ARG A 140      43.606  52.987  35.705  0.00  0.00           H
ATOM   1751 2HB  ARG A 140      42.799  54.062  34.599  0.00  0.00           H
ATOM   1752  CG  ARG A 140      43.959  55.087  36.093  0.00  0.00           C
ATOM   1753 1HG  ARG A 140      43.306  55.973  35.934  0.00  0.00           H
ATOM   1754 2HG  ARG A 140      44.135  55.101  37.185  0.00  0.00           H
ATOM   1755  CD  ARG A 140      45.259  55.266  35.286  0.00  0.00           C
ATOM   1756 1HD  ARG A 140      46.012  55.999  35.661  0.00  0.00           H
ATOM   1757 2HD  ARG A 140      45.768  54.277  35.209  0.00  0.00           H
ATOM   1758  NE  ARG A 140      44.934  55.567  33.837  0.00  0.00           N
ATOM   1759  HE  ARG A 140      44.862  54.750  33.259  0.00  0.00           H
ATOM   1760  CZ  ARG A 140      44.597  56.759  33.365  0.00  0.00           C
ATOM   1761  NH1 ARG A 140      44.230  56.763  32.107  0.00  0.00           N
ATOM   1762 1HH1 ARG A 140      44.402  55.902  31.621  0.00  0.00           H
ATOM   1763 2HH1 ARG A 140      44.067  57.655  31.675  0.00  0.00           H
ATOM   1764  NH2 ARG A 140      44.505  57.875  33.990  0.00  0.00           N
ATOM   1765 1HH2 ARG A 140      44.733  57.771  34.950  0.00  0.00           H
ATOM   1766 2HH2 ARG A 140      44.415  58.704  33.442  0.00  0.00           H
ATOM   1767  C   ARG A 140      41.873  53.709  37.899  0.00  0.00           C
ATOM   1768  O   ARG A 140      42.002  54.776  38.524  0.00  0.00           O
HETATM 1769  N   HSD A 141      41.855  52.444  38.439  0.00  0.00           N
HETATM 1770  HN  HSD A 141      41.540  51.703  37.859  0.00  0.00           H
HETATM 1771  CA  HSD A 141      42.086  52.309  39.942  0.00  0.00           C
HETATM 1772  HA  HSD A 141      42.922  52.968  40.148  0.00  0.00           H
HETATM 1773  CB  HSD A 141      40.773  52.683  40.596  0.00  0.00           C
HETATM 1774 1HB  HSD A 141      40.414  53.672  40.253  0.00  0.00           H
HETATM 1775 2HB  HSD A 141      40.015  51.890  40.442  0.00  0.00           H
HETATM 1776  ND1 HSD A 141      40.823  51.878  42.998  0.00  0.00           N
HETATM 1777  HD1 HSD A 141      40.651  50.942  42.667  0.00  0.00           H
HETATM 1778  CG  HSD A 141      40.914  52.898  42.081  0.00  0.00           C
HETATM 1779  CE1 HSD A 141      40.855  52.374  44.185  0.00  0.00           C
HETATM 1780  HE1 HSD A 141      40.672  51.826  45.103  0.00  0.00           H
HETATM 1781  NE2 HSD A 141      40.897  53.719  44.096  0.00  0.00           N
HETATM 1782  CD2 HSD A 141      41.031  53.999  42.750  0.00  0.00           C
HETATM 1783  HD2 HSD A 141      40.846  54.993  42.351  0.00  0.00           H
HETATM 1784  C   HSD A 141      42.502  50.926  40.393  0.00  0.00           C
HETATM 1785  O   HSD A 141      41.813  49.860  40.170  0.00  0.00           O
ATOM   1786  N   SER A 142      43.602  50.901  41.168  0.00  0.00           N
ATOM   1787  H   SER A 142      44.185  51.687  41.336  0.00  0.00           H
ATOM   1788  CA  SER A 142      44.019  49.707  41.798  0.00  0.00           C
ATOM   1789  HA  SER A 142      43.620  48.825  41.319  0.00  0.00           H
ATOM   1790  CB  SER A 142      45.562  49.520  41.797  0.00  0.00           C
ATOM   1791 1HB  SER A 142      45.964  50.512  42.117  0.00  0.00           H
ATOM   1792 2HB  SER A 142      45.887  48.618  42.345  0.00  0.00           H
ATOM   1793  OG  SER A 142      46.106  49.403  40.456  0.00  0.00           O
ATOM   1794  HG1 SER A 142      47.042  49.511  40.630  0.00  0.00           H
ATOM   1795  C   SER A 142      43.584  49.601  43.227  0.00  0.00           C
ATOM   1796  O   SER A 142      43.912  50.490  44.066  0.00  0.00           O
ATOM   1797  N   PHE A 143      42.865  48.517  43.570  0.00  0.00           N
ATOM   1798  H   PHE A 143      42.583  47.870  42.867  0.00  0.00           H
ATOM   1799  CA  PHE A 143      42.337  48.224  44.856  0.00  0.00           C
ATOM   1800  HA  PHE A 143      42.216  49.198  45.302  0.00  0.00           H
ATOM   1801  CB  PHE A 143      40.999  47.438  44.552  0.00  0.00           C
ATOM   1802 1HB  PHE A 143      41.129  46.535  43.921  0.00  0.00           H
ATOM   1803 2HB  PHE A 143      40.588  47.017  45.502  0.00  0.00           H
ATOM   1804  CG  PHE A 143      39.895  48.260  43.920  0.00  0.00           C
ATOM   1805  CD1 PHE A 143      39.270  49.286  44.633  0.00  0.00           C
ATOM   1806  HD1 PHE A 143      39.565  49.338  45.671  0.00  0.00           H
ATOM   1807  CE1 PHE A 143      38.174  49.998  44.017  0.00  0.00           C
ATOM   1808  HE1 PHE A 143      37.697  50.709  44.677  0.00  0.00           H
ATOM   1809  CZ  PHE A 143      37.843  49.801  42.641  0.00  0.00           C
ATOM   1810  HZ  PHE A 143      36.998  50.333  42.243  0.00  0.00           H
ATOM   1811  CD2 PHE A 143      39.449  48.051  42.615  0.00  0.00           C
ATOM   1812  HD2 PHE A 143      39.861  47.178  42.131  0.00  0.00           H
ATOM   1813  CE2 PHE A 143      38.588  48.822  41.927  0.00  0.00           C
ATOM   1814  HE2 PHE A 143      38.390  48.646  40.875  0.00  0.00           H
ATOM   1815  C   PHE A 143      43.274  47.359  45.697  0.00  0.00           C
ATOM   1816  O   PHE A 143      43.019  46.232  46.047  0.00  0.00           O
ATOM   1817  N   LEU A 144      44.430  47.921  45.966  0.00  0.00           N
ATOM   1818  H   LEU A 144      44.456  48.860  45.647  0.00  0.00           H
ATOM   1819  CA  LEU A 144      45.540  47.267  46.680  0.00  0.00           C
ATOM   1820  HA  LEU A 144      45.709  46.362  46.112  0.00  0.00           H
ATOM   1821  CB  LEU A 144      46.737  48.257  46.738  0.00  0.00           C
ATOM   1822 1HB  LEU A 144      46.313  49.198  47.167  0.00  0.00           H
ATOM   1823 2HB  LEU A 144      47.493  47.754  47.368  0.00  0.00           H
ATOM   1824  CG  LEU A 144      47.498  48.716  45.512  0.00  0.00           C
ATOM   1825  HG  LEU A 144      46.710  48.969  44.768  0.00  0.00           H
ATOM   1826  CD1 LEU A 144      48.437  49.864  45.724  0.00  0.00           C
ATOM   1827 1HD1 LEU A 144      47.827  50.784  45.878  0.00  0.00           H
ATOM   1828 2HD1 LEU A 144      49.038  49.995  44.799  0.00  0.00           H
ATOM   1829 3HD1 LEU A 144      49.176  49.631  46.522  0.00  0.00           H
ATOM   1830  CD2 LEU A 144      48.249  47.567  44.939  0.00  0.00           C
ATOM   1831 1HD2 LEU A 144      48.869  47.948  44.093  0.00  0.00           H
ATOM   1832 2HD2 LEU A 144      47.603  46.693  44.708  0.00  0.00           H
ATOM   1833 3HD2 LEU A 144      49.102  47.278  45.591  0.00  0.00           H
ATOM   1834  C   LEU A 144      45.220  46.826  48.041  0.00  0.00           C
ATOM   1835  O   LEU A 144      45.696  45.808  48.581  0.00  0.00           O
ATOM   1836  N   SER A 145      44.332  47.504  48.739  0.00  0.00           N
ATOM   1837  H   SER A 145      43.971  48.360  48.383  0.00  0.00           H
ATOM   1838  CA  SER A 145      44.005  47.191  50.141  0.00  0.00           C
ATOM   1839  HA  SER A 145      44.849  46.724  50.623  0.00  0.00           H
ATOM   1840  CB  SER A 145      43.686  48.426  50.975  0.00  0.00           C
ATOM   1841 1HB  SER A 145      42.730  48.874  50.637  0.00  0.00           H
ATOM   1842 2HB  SER A 145      43.499  48.090  52.023  0.00  0.00           H
ATOM   1843  OG  SER A 145      44.793  49.428  50.883  0.00  0.00           O
ATOM   1844  HG1 SER A 145      45.520  48.892  51.185  0.00  0.00           H
ATOM   1845  C   SER A 145      42.891  46.209  50.381  0.00  0.00           C
ATOM   1846  O   SER A 145      42.778  45.513  51.369  0.00  0.00           O
ATOM   1847  N   ASN A 146      42.011  46.184  49.333  0.00  0.00           N
ATOM   1848  H   ASN A 146      42.222  46.840  48.608  0.00  0.00           H
ATOM   1849  CA  ASN A 146      40.826  45.284  49.378  0.00  0.00           C
ATOM   1850  HA  ASN A 146      40.528  45.145  50.408  0.00  0.00           H
ATOM   1851  CB  ASN A 146      39.561  45.952  48.707  0.00  0.00           C
ATOM   1852 1HB  ASN A 146      39.863  46.208  47.667  0.00  0.00           H
ATOM   1853 2HB  ASN A 146      38.732  45.207  48.688  0.00  0.00           H
ATOM   1854  CG  ASN A 146      39.177  47.213  49.485  0.00  0.00           C
ATOM   1855  OD1 ASN A 146      39.352  48.399  49.229  0.00  0.00           O
ATOM   1856  ND2 ASN A 146      38.597  46.781  50.692  0.00  0.00           N
ATOM   1857 1HD2 ASN A 146      38.375  47.472  51.377  0.00  0.00           H
ATOM   1858 2HD2 ASN A 146      38.440  45.804  50.800  0.00  0.00           H
ATOM   1859  C   ASN A 146      41.263  43.963  48.762  0.00  0.00           C
ATOM   1860  O   ASN A 146      40.463  43.203  48.276  0.00  0.00           O
ATOM   1861  N   ALA A 147      42.574  43.662  48.614  0.00  0.00           N
ATOM   1862  H   ALA A 147      43.266  44.307  48.925  0.00  0.00           H
ATOM   1863  CA  ALA A 147      42.981  42.356  48.098  0.00  0.00           C
ATOM   1864  HA  ALA A 147      42.583  42.200  47.109  0.00  0.00           H
ATOM   1865  CB  ALA A 147      44.487  42.336  47.998  0.00  0.00           C
ATOM   1866 1HB  ALA A 147      44.805  43.072  47.232  0.00  0.00           H
ATOM   1867 2HB  ALA A 147      44.888  41.365  47.631  0.00  0.00           H
ATOM   1868 3HB  ALA A 147      44.870  42.573  49.017  0.00  0.00           H
ATOM   1869  C   ALA A 147      42.639  41.077  48.829  0.00  0.00           C
ATOM   1870  O   ALA A 147      42.458  41.025  50.052  0.00  0.00           O
ATOM   1871  N   PHE A 148      42.423  39.951  48.138  0.00  0.00           N
ATOM   1872  H   PHE A 148      42.482  39.946  47.144  0.00  0.00           H
ATOM   1873  CA  PHE A 148      42.163  38.656  48.815  0.00  0.00           C
ATOM   1874  HA  PHE A 148      41.923  38.816  49.858  0.00  0.00           H
ATOM   1875  CB  PHE A 148      41.120  37.824  47.965  0.00  0.00           C
ATOM   1876 1HB  PHE A 148      40.698  37.100  48.693  0.00  0.00           H
ATOM   1877 2HB  PHE A 148      40.250  38.498  47.846  0.00  0.00           H
ATOM   1878  CG  PHE A 148      41.483  37.103  46.641  0.00  0.00           C
ATOM   1879  CD1 PHE A 148      41.136  37.779  45.501  0.00  0.00           C
ATOM   1880  HD1 PHE A 148      40.656  38.736  45.550  0.00  0.00           H
ATOM   1881  CE1 PHE A 148      41.331  37.204  44.250  0.00  0.00           C
ATOM   1882  HE1 PHE A 148      41.104  37.737  43.340  0.00  0.00           H
ATOM   1883  CZ  PHE A 148      41.973  35.956  44.166  0.00  0.00           C
ATOM   1884  HZ  PHE A 148      42.372  35.702  43.193  0.00  0.00           H
ATOM   1885  CD2 PHE A 148      42.297  35.975  46.552  0.00  0.00           C
ATOM   1886  HD2 PHE A 148      42.556  35.347  47.391  0.00  0.00           H
ATOM   1887  CE2 PHE A 148      42.483  35.338  45.308  0.00  0.00           C
ATOM   1888  HE2 PHE A 148      43.130  34.481  45.208  0.00  0.00           H
ATOM   1889  C   PHE A 148      43.469  37.914  48.949  0.00  0.00           C
ATOM   1890  O   PHE A 148      44.259  37.853  48.033  0.00  0.00           O
ATOM   1891  N   PHE A 149      43.731  37.328  50.143  0.00  0.00           N
ATOM   1892  H   PHE A 149      43.083  37.416  50.892  0.00  0.00           H
ATOM   1893  CA  PHE A 149      44.818  36.405  50.269  0.00  0.00           C
ATOM   1894  HA  PHE A 149      45.623  36.683  49.604  0.00  0.00           H
ATOM   1895  CB  PHE A 149      45.402  36.432  51.729  0.00  0.00           C
ATOM   1896 1HB  PHE A 149      45.374  37.446  52.187  0.00  0.00           H
ATOM   1897 2HB  PHE A 149      44.687  35.887  52.375  0.00  0.00           H
ATOM   1898  CG  PHE A 149      46.822  35.940  51.895  0.00  0.00           C
ATOM   1899  CD1 PHE A 149      47.167  34.589  52.048  0.00  0.00           C
ATOM   1900  HD1 PHE A 149      46.404  33.833  52.055  0.00  0.00           H
ATOM   1901  CE1 PHE A 149      48.538  34.240  52.233  0.00  0.00           C
ATOM   1902  HE1 PHE A 149      48.645  33.166  52.324  0.00  0.00           H
ATOM   1903  CZ  PHE A 149      49.536  35.169  52.247  0.00  0.00           C
ATOM   1904  HZ  PHE A 149      50.503  34.859  52.611  0.00  0.00           H
ATOM   1905  CD2 PHE A 149      47.844  36.909  51.942  0.00  0.00           C
ATOM   1906  HD2 PHE A 149      47.697  37.983  51.934  0.00  0.00           H
ATOM   1907  CE2 PHE A 149      49.182  36.507  52.205  0.00  0.00           C
ATOM   1908  HE2 PHE A 149      49.960  37.246  52.346  0.00  0.00           H
ATOM   1909  C   PHE A 149      44.378  35.019  49.872  0.00  0.00           C
ATOM   1910  O   PHE A 149      43.323  34.493  50.173  0.00  0.00           O
ATOM   1911  N   LEU A 150      45.195  34.389  49.036  0.00  0.00           N
ATOM   1912  H   LEU A 150      46.075  34.810  48.816  0.00  0.00           H
ATOM   1913  CA  LEU A 150      44.941  33.050  48.530  0.00  0.00           C
ATOM   1914  HA  LEU A 150      43.886  32.837  48.517  0.00  0.00           H
ATOM   1915  CB  LEU A 150      45.399  33.062  47.072  0.00  0.00           C
ATOM   1916 1HB  LEU A 150      44.960  33.986  46.632  0.00  0.00           H
ATOM   1917 2HB  LEU A 150      46.497  33.227  47.027  0.00  0.00           H
ATOM   1918  CG  LEU A 150      45.039  31.717  46.241  0.00  0.00           C
ATOM   1919  HG  LEU A 150      45.589  30.883  46.727  0.00  0.00           H
ATOM   1920  CD1 LEU A 150      43.489  31.446  46.322  0.00  0.00           C
ATOM   1921 1HD1 LEU A 150      43.243  31.017  47.328  0.00  0.00           H
ATOM   1922 2HD1 LEU A 150      43.083  30.981  45.405  0.00  0.00           H
ATOM   1923 3HD1 LEU A 150      42.812  32.318  46.291  0.00  0.00           H
ATOM   1924  CD2 LEU A 150      45.314  31.785  44.721  0.00  0.00           C
ATOM   1925 1HD2 LEU A 150      44.863  32.702  44.276  0.00  0.00           H
ATOM   1926 2HD2 LEU A 150      44.978  30.849  44.228  0.00  0.00           H
ATOM   1927 3HD2 LEU A 150      46.410  31.948  44.590  0.00  0.00           H
ATOM   1928  C   LEU A 150      45.581  31.973  49.484  0.00  0.00           C
ATOM   1929  O   LEU A 150      46.781  32.025  49.827  0.00  0.00           O
ATOM   1930  N   LYS A 151      44.788  30.944  49.796  0.00  0.00           N
ATOM   1931  H   LYS A 151      43.886  30.865  49.374  0.00  0.00           H
ATOM   1932  CA  LYS A 151      45.223  29.885  50.601  0.00  0.00           C
ATOM   1933  HA  LYS A 151      46.281  29.868  50.787  0.00  0.00           H
ATOM   1934  CB  LYS A 151      44.477  29.864  52.051  0.00  0.00           C
ATOM   1935 1HB  LYS A 151      43.391  29.856  51.821  0.00  0.00           H
ATOM   1936 2HB  LYS A 151      44.764  28.956  52.620  0.00  0.00           H
ATOM   1937  CG  LYS A 151      44.725  30.985  52.918  0.00  0.00           C
ATOM   1938 1HG  LYS A 151      45.820  31.098  53.053  0.00  0.00           H
ATOM   1939 2HG  LYS A 151      44.377  31.915  52.410  0.00  0.00           H
ATOM   1940  CD  LYS A 151      43.969  30.860  54.243  0.00  0.00           C
ATOM   1941 1HD  LYS A 151      42.962  31.270  54.032  0.00  0.00           H
ATOM   1942 2HD  LYS A 151      43.922  29.784  54.491  0.00  0.00           H
ATOM   1943  CE  LYS A 151      44.708  31.591  55.413  0.00  0.00           C
ATOM   1944 1HE  LYS A 151      45.609  30.969  55.643  0.00  0.00           H
ATOM   1945 2HE  LYS A 151      44.997  32.639  55.186  0.00  0.00           H
ATOM   1946  NZ  LYS A 151      43.779  31.618  56.610  0.00  0.00           N
ATOM   1947 1HZ  LYS A 151      44.307  32.008  57.411  0.00  0.00           H
ATOM   1948 2HZ  LYS A 151      43.587  30.612  56.787  0.00  0.00           H
ATOM   1949 3HZ  LYS A 151      42.950  32.226  56.460  0.00  0.00           H
ATOM   1950  C   LYS A 151      45.026  28.530  49.971  0.00  0.00           C
ATOM   1951  O   LYS A 151      43.934  28.098  49.532  0.00  0.00           O
ATOM   1952  N   VAL A 152      46.065  27.678  49.928  0.00  0.00           N
ATOM   1953  H   VAL A 152      46.944  27.900  50.346  0.00  0.00           H
ATOM   1954  CA  VAL A 152      45.846  26.326  49.535  0.00  0.00           C
ATOM   1955  HA  VAL A 152      44.958  26.098  48.966  0.00  0.00           H
ATOM   1956  CB  VAL A 152      46.996  25.796  48.619  0.00  0.00           C
ATOM   1957  HB  VAL A 152      47.917  25.945  49.226  0.00  0.00           H
ATOM   1958  CG1 VAL A 152      46.973  24.299  48.214  0.00  0.00           C
ATOM   1959 1HG1 VAL A 152      47.885  24.014  47.653  0.00  0.00           H
ATOM   1960 2HG1 VAL A 152      46.088  24.172  47.568  0.00  0.00           H
ATOM   1961 3HG1 VAL A 152      46.893  23.532  49.020  0.00  0.00           H
ATOM   1962  CG2 VAL A 152      47.149  26.706  47.438  0.00  0.00           C
ATOM   1963 1HG2 VAL A 152      47.363  27.741  47.797  0.00  0.00           H
ATOM   1964 2HG2 VAL A 152      46.353  26.757  46.667  0.00  0.00           H
ATOM   1965 3HG2 VAL A 152      48.048  26.430  46.853  0.00  0.00           H
ATOM   1966  C   VAL A 152      45.711  25.468  50.699  0.00  0.00           C
ATOM   1967  O   VAL A 152      46.375  25.586  51.734  0.00  0.00           O
ATOM   1968  N   THR A 153      44.745  24.509  50.648  0.00  0.00           N
ATOM   1969  H   THR A 153      44.018  24.461  49.964  0.00  0.00           H
ATOM   1970  CA  THR A 153      44.523  23.566  51.721  0.00  0.00           C
ATOM   1971  HA  THR A 153      45.341  23.496  52.420  0.00  0.00           H
ATOM   1972  CB  THR A 153      43.288  24.028  52.464  0.00  0.00           C
ATOM   1973  HB  THR A 153      43.577  25.001  52.929  0.00  0.00           H
ATOM   1974  OG1 THR A 153      42.893  23.114  53.442  0.00  0.00           O
ATOM   1975  HG1 THR A 153      43.252  23.477  54.254  0.00  0.00           H
ATOM   1976  CG2 THR A 153      42.094  24.253  51.644  0.00  0.00           C
ATOM   1977 1HG2 THR A 153      42.221  24.957  50.788  0.00  0.00           H
ATOM   1978 2HG2 THR A 153      41.226  24.539  52.292  0.00  0.00           H
ATOM   1979 3HG2 THR A 153      41.768  23.349  51.097  0.00  0.00           H
ATOM   1980  C   THR A 153      44.279  22.274  51.047  0.00  0.00           C
ATOM   1981  O   THR A 153      43.701  22.184  49.946  0.00  0.00           O
ATOM   1982  N   ALA A 154      44.769  21.133  51.696  0.00  0.00           N
ATOM   1983  H   ALA A 154      45.030  21.297  52.648  0.00  0.00           H
ATOM   1984  CA  ALA A 154      44.664  19.743  51.223  0.00  0.00           C
ATOM   1985  HA  ALA A 154      45.204  19.647  50.295  0.00  0.00           H
ATOM   1986  CB  ALA A 154      45.402  18.857  52.257  0.00  0.00           C
ATOM   1987 1HB  ALA A 154      46.457  19.226  52.276  0.00  0.00           H
ATOM   1988 2HB  ALA A 154      45.351  17.804  51.908  0.00  0.00           H
ATOM   1989 3HB  ALA A 154      45.060  18.922  53.308  0.00  0.00           H
ATOM   1990  C   ALA A 154      43.236  19.215  51.021  0.00  0.00           C
ATOM   1991  O   ALA A 154      42.325  19.467  51.724  0.00  0.00           O
ATOM   1992  N   LEU A 155      43.080  18.364  50.035  0.00  0.00           N
ATOM   1993  H   LEU A 155      43.921  18.061  49.577  0.00  0.00           H
ATOM   1994  CA  LEU A 155      41.849  17.674  49.756  0.00  0.00           C
ATOM   1995  HA  LEU A 155      40.996  18.342  49.736  0.00  0.00           H
ATOM   1996  CB  LEU A 155      41.843  17.120  48.336  0.00  0.00           C
ATOM   1997 1HB  LEU A 155      41.983  17.939  47.608  0.00  0.00           H
ATOM   1998 2HB  LEU A 155      42.634  16.358  48.144  0.00  0.00           H
ATOM   1999  CG  LEU A 155      40.470  16.634  47.810  0.00  0.00           C
ATOM   2000  HG  LEU A 155      40.072  15.883  48.540  0.00  0.00           H
ATOM   2001  CD1 LEU A 155      39.433  17.686  47.624  0.00  0.00           C
ATOM   2002 1HD1 LEU A 155      39.770  18.475  46.925  0.00  0.00           H
ATOM   2003 2HD1 LEU A 155      39.162  18.141  48.603  0.00  0.00           H
ATOM   2004 3HD1 LEU A 155      38.536  17.189  47.186  0.00  0.00           H
ATOM   2005  CD2 LEU A 155      40.742  15.867  46.453  0.00  0.00           C
ATOM   2006 1HD2 LEU A 155      41.644  15.245  46.683  0.00  0.00           H
ATOM   2007 2HD2 LEU A 155      40.947  16.560  45.616  0.00  0.00           H
ATOM   2008 3HD2 LEU A 155      39.972  15.116  46.175  0.00  0.00           H
ATOM   2009  C   LEU A 155      41.617  16.528  50.718  0.00  0.00           C
ATOM   2010  O   LEU A 155      42.485  15.639  50.863  0.00  0.00           O
ATOM   2011  N   THR A 156      40.536  16.489  51.526  0.00  0.00           N
ATOM   2012  H   THR A 156      39.788  17.120  51.381  0.00  0.00           H
ATOM   2013  CA  THR A 156      40.320  15.508  52.573  0.00  0.00           C
ATOM   2014  HA  THR A 156      41.241  15.277  53.095  0.00  0.00           H
ATOM   2015  CB  THR A 156      39.449  16.172  53.683  0.00  0.00           C
ATOM   2016  HB  THR A 156      38.979  15.386  54.314  0.00  0.00           H
ATOM   2017  OG1 THR A 156      38.458  17.087  53.225  0.00  0.00           O
ATOM   2018  HG1 THR A 156      37.750  16.522  52.901  0.00  0.00           H
ATOM   2019  CG2 THR A 156      40.293  17.148  54.555  0.00  0.00           C
ATOM   2020 1HG2 THR A 156      40.725  17.919  53.890  0.00  0.00           H
ATOM   2021 2HG2 THR A 156      41.165  16.583  54.934  0.00  0.00           H
ATOM   2022 3HG2 THR A 156      39.612  17.621  55.307  0.00  0.00           H
ATOM   2023  C   THR A 156      39.827  14.149  52.207  0.00  0.00           C
ATOM   2024  O   THR A 156      40.514  13.134  52.344  0.00  0.00           O
TER    2025      THR A 156 
HETATM 2026  C1  ANE B   1      43.724  54.916  16.988  0.00  0.00           C
HETATM 2027  O11 ANE B   1      44.559  55.581  17.574  0.00  0.00           O
HETATM 2028  O12 ANE B   1      42.977  55.359  16.014  0.00  0.00           O
HETATM 2029  C2  ANE B   1      43.732  53.279  17.157  0.00  0.00           C
HETATM 2030  O2  ANE B   1      42.459  52.630  17.104  0.00  0.00           O
HETATM 2031  HO  ANE B   1      42.139  52.761  16.206  0.00  0.00           H
HETATM 2032  C6  ANE B   1      45.312  52.873  18.937  0.00  0.00           C
HETATM 2033  H6  ANE B   1      45.629  53.930  18.877  0.00  0.00           H
HETATM 2034  O6  ANE B   1      43.975  52.855  18.489  0.00  0.00           O
HETATM 2035  C3  ANE B   1      44.700  52.558  16.201  0.00  0.00           C
HETATM 2036 1H3  ANE B   1      44.379  51.516  16.021  0.00  0.00           H
HETATM 2037 2H3  ANE B   1      44.540  52.974  15.185  0.00  0.00           H
HETATM 2038  C4  ANE B   1      46.174  52.742  16.663  0.00  0.00           C
HETATM 2039  H4  ANE B   1      46.366  53.830  16.678  0.00  0.00           H
HETATM 2040  O4  ANE B   1      47.073  52.111  15.703  0.00  0.00           O
HETATM 2041  HO  ANE B   1      46.933  51.178  15.560  0.00  0.00           H
HETATM 2042  C5  ANE B   1      46.316  52.133  18.030  0.00  0.00           C
HETATM 2043  H5  ANE B   1      45.977  51.080  18.053  0.00  0.00           H
HETATM 2044  N   ANE B   1      47.730  52.099  18.586  0.00  0.00           N
HETATM 2045  HN  ANE B   1      48.106  51.211  18.794  0.00  0.00           H
HETATM 2046  C   ANE B   1      48.497  53.177  18.676  0.00  0.00           C
HETATM 2047  O   ANE B   1      48.017  54.250  18.586  0.00  0.00           O
HETATM 2048  CT  ANE B   1      49.941  52.939  19.132  0.00  0.00           C
HETATM 2049 1HT  ANE B   1      49.922  52.877  20.241  0.00  0.00           H
HETATM 2050 2HT  ANE B   1      50.611  53.795  18.915  0.00  0.00           H
HETATM 2051 3HT  ANE B   1      50.423  52.049  18.696  0.00  0.00           H
HETATM 2052  C7  ANE B   1      45.472  52.654  20.417  0.00  0.00           C
HETATM 2053  H7  ANE B   1      46.499  52.966  20.713  0.00  0.00           H
HETATM 2054  O7  ANE B   1      45.542  51.278  20.763  0.00  0.00           O
HETATM 2055  HO  ANE B   1      45.347  51.242  21.701  0.00  0.00           H
HETATM 2056  C8  ANE B   1      44.481  53.494  21.292  0.00  0.00           C
HETATM 2057  H8  ANE B   1      43.940  54.077  20.514  0.00  0.00           H
HETATM 2058  O8  ANE B   1      43.455  52.737  22.015  0.00  0.00           O
HETATM 2059  C9  ANE B   1      45.270  54.511  22.082  0.00  0.00           C
HETATM 2060 1H9  ANE B   1      45.729  54.150  23.022  0.00  0.00           H
HETATM 2061 2H9  ANE B   1      46.130  54.830  21.460  0.00  0.00           H
HETATM 2062  O9  ANE B   1      44.553  55.738  22.194  0.00  0.00           O
HETATM 2063  HO  ANE B   1      44.143  55.673  23.057  0.00  0.00           H
HETATM 2064  C1  ANE B   2      44.841  51.752  23.854  0.00  0.00           C
HETATM 2065  O11 ANE B   2      45.029  50.596  23.449  0.00  0.00           O
HETATM 2066  O12 ANE B   2      45.505  52.455  24.672  0.00  0.00           O
HETATM 2067  C2  ANE B   2      43.481  52.446  23.393  0.00  0.00           C
HETATM 2068  C6  ANE B   2      42.768  53.665  25.449  0.00  0.00           C
HETATM 2069  H6  ANE B   2      43.648  53.475  26.104  0.00  0.00           H
HETATM 2070  O6  ANE B   2      43.245  53.705  24.127  0.00  0.00           O
HETATM 2071  C3  ANE B   2      42.245  51.489  23.593  0.00  0.00           C
HETATM 2072 1H3  ANE B   2      41.436  52.011  23.024  0.00  0.00           H
HETATM 2073 2H3  ANE B   2      42.380  50.532  23.059  0.00  0.00           H
HETATM 2074  C4  ANE B   2      41.861  51.332  25.016  0.00  0.00           C
HETATM 2075  H4  ANE B   2      42.638  50.676  25.468  0.00  0.00           H
HETATM 2076  O4  ANE B   2      40.674  50.545  25.068  0.00  0.00           O
HETATM 2077  HO  ANE B   2      40.960  49.660  25.304  0.00  0.00           H
HETATM 2078  C5  ANE B   2      41.620  52.654  25.707  0.00  0.00           C
HETATM 2079  H5  ANE B   2      40.712  53.108  25.257  0.00  0.00           H
HETATM 2080  N   ANE B   2      41.209  52.497  27.112  0.00  0.00           N
HETATM 2081  HN  ANE B   2      40.267  52.616  27.417  0.00  0.00           H
HETATM 2082  C   ANE B   2      42.055  51.989  28.040  0.00  0.00           C
HETATM 2083  O   ANE B   2      43.199  51.637  27.910  0.00  0.00           O
HETATM 2084  CT  ANE B   2      41.489  51.879  29.431  0.00  0.00           C
HETATM 2085 1HT  ANE B   2      42.397  52.127  30.030  0.00  0.00           H
HETATM 2086 2HT  ANE B   2      41.064  50.890  29.672  0.00  0.00           H
HETATM 2087 3HT  ANE B   2      40.740  52.683  29.631  0.00  0.00           H
HETATM 2088  C7  ANE B   2      42.322  55.071  25.888  0.00  0.00           C
HETATM 2089  H7  ANE B   2      41.999  54.851  26.928  0.00  0.00           H
HETATM 2090  O7  ANE B   2      41.285  55.513  25.064  0.00  0.00           O
HETATM 2091  HO  ANE B   2      41.334  56.467  25.027  0.00  0.00           H
HETATM 2092  C8  ANE B   2      43.419  56.126  25.760  0.00  0.00           C
HETATM 2093  H8  ANE B   2      44.301  55.501  25.522  0.00  0.00           H
HETATM 2094  O8  ANE B   2      43.380  57.011  24.647  0.00  0.00           O
HETATM 2095  C9  ANE B   2      43.823  56.755  27.061  0.00  0.00           C
HETATM 2096 1H9  ANE B   2      43.339  57.717  27.320  0.00  0.00           H
HETATM 2097 2H9  ANE B   2      43.588  56.068  27.900  0.00  0.00           H
HETATM 2098  O9  ANE B   2      45.248  56.909  27.200  0.00  0.00           O
HETATM 2099  HO  ANE B   2      45.326  57.608  26.550  0.00  0.00           H
HETATM 2100  C1  ANE B   3      41.865  58.954  25.383  0.00  0.00           C
HETATM 2101  O11 ANE B   3      40.870  58.398  24.886  0.00  0.00           O
HETATM 2102  O12 ANE B   3      41.887  59.874  26.248  0.00  0.00           O
HETATM 2103  C2  ANE B   3      43.276  58.457  24.850  0.00  0.00           C
HETATM 2104  C6  ANE B   3      44.678  60.420  25.181  0.00  0.00           C
HETATM 2105  H6  ANE B   3      43.868  61.047  25.618  0.00  0.00           H
HETATM 2106  O6  ANE B   3      44.364  59.044  25.535  0.00  0.00           O
HETATM 2107  C3  ANE B   3      43.519  58.721  23.333  0.00  0.00           C
HETATM 2108 1H3  ANE B   3      44.543  58.346  23.102  0.00  0.00           H
HETATM 2109 2H3  ANE B   3      42.729  58.189  22.760  0.00  0.00           H
HETATM 2110  C4  ANE B   3      43.557  60.096  22.933  0.00  0.00           C
HETATM 2111  H4  ANE B   3      42.599  60.609  23.183  0.00  0.00           H
HETATM 2112  O4  ANE B   3      43.767  60.182  21.533  0.00  0.00           O
HETATM 2113  HO  ANE B   3      44.229  60.980  21.270  0.00  0.00           H
HETATM 2114  C5  ANE B   3      44.701  60.675  23.642  0.00  0.00           C
HETATM 2115  H5  ANE B   3      45.614  60.110  23.339  0.00  0.00           H
HETATM 2116  N   ANE B   3      44.932  62.101  23.337  0.00  0.00           N
HETATM 2117  HN  ANE B   3      45.704  62.334  22.760  0.00  0.00           H
HETATM 2118  C   ANE B   3      44.018  63.052  23.694  0.00  0.00           C
HETATM 2119  O   ANE B   3      42.936  62.807  24.214  0.00  0.00           O
HETATM 2120  CT  ANE B   3      44.380  64.499  23.491  0.00  0.00           C
HETATM 2121 1HT  ANE B   3      43.482  65.048  23.849  0.00  0.00           H
HETATM 2122 2HT  ANE B   3      44.574  64.641  22.412  0.00  0.00           H
HETATM 2123 3HT  ANE B   3      45.114  64.774  24.278  0.00  0.00           H
HETATM 2124  C7  ANE B   3      45.993  60.764  25.836  0.00  0.00           C
HETATM 2125  H7  ANE B   3      46.288  61.807  25.578  0.00  0.00           H
HETATM 2126  O7  ANE B   3      47.068  59.876  25.365  0.00  0.00           O
HETATM 2127  HO  ANE B   3      47.160  59.328  26.150  0.00  0.00           H
HETATM 2128  C8  ANE B   3      45.999  60.667  27.346  0.00  0.00           C
HETATM 2129  H8  ANE B   3      44.907  60.490  27.486  0.00  0.00           H
HETATM 2130  O8  ANE B   3      46.709  59.567  27.968  0.00  0.00           O
HETATM 2131  C9  ANE B   3      46.207  62.036  27.991  0.00  0.00           C
HETATM 2132 1H9  ANE B   3      45.592  62.822  27.500  0.00  0.00           H
HETATM 2133 2H9  ANE B   3      46.051  62.008  29.089  0.00  0.00           H
HETATM 2134  O9  ANE B   3      47.645  62.257  27.829  0.00  0.00           O
HETATM 2135  HO  ANE B   3      48.032  61.417  28.090  0.00  0.00           H
HETATM 2136  C1  ANE B   4      47.603  58.254  29.837  0.00  0.00           C
HETATM 2137  O11 ANE B   4      47.023  57.559  30.684  0.00  0.00           O
HETATM 2138  O12 ANE B   4      48.722  57.986  29.367  0.00  0.00           O
HETATM 2139  C2  ANE B   4      46.850  59.600  29.464  0.00  0.00           C
HETATM 2140  C6  ANE B   4      47.759  60.961  31.386  0.00  0.00           C
HETATM 2141  H6  ANE B   4      48.147  60.047  31.877  0.00  0.00           H
HETATM 2142  O6  ANE B   4      47.779  60.669  29.944  0.00  0.00           O
HETATM 2143  C3  ANE B   4      45.430  59.745  30.124  0.00  0.00           C
HETATM 2144 1H3  ANE B   4      44.808  60.551  29.687  0.00  0.00           H
HETATM 2145 2H3  ANE B   4      44.911  58.790  29.893  0.00  0.00           H
HETATM 2146  C4  ANE B   4      45.510  59.924  31.596  0.00  0.00           C
HETATM 2147  H4  ANE B   4      46.016  59.081  32.121  0.00  0.00           H
HETATM 2148  O4  ANE B   4      44.296  59.945  32.135  0.00  0.00           O
HETATM 2149  HO  ANE B   4      43.871  60.688  31.689  0.00  0.00           H
HETATM 2150  C5  ANE B   4      46.361  61.143  31.995  0.00  0.00           C
HETATM 2151  H5  ANE B   4      45.976  62.043  31.472  0.00  0.00           H
HETATM 2152  N   ANE B   4      46.335  61.283  33.421  0.00  0.00           N
HETATM 2153  HN  ANE B   4      46.870  60.598  33.917  0.00  0.00           H
HETATM 2154  C   ANE B   4      45.767  62.344  34.019  0.00  0.00           C
HETATM 2155  O   ANE B   4      45.377  63.364  33.388  0.00  0.00           O
HETATM 2156  CT  ANE B   4      45.764  62.348  35.554  0.00  0.00           C
HETATM 2157 1HT  ANE B   4      45.763  63.436  35.800  0.00  0.00           H
HETATM 2158 2HT  ANE B   4      46.699  61.829  35.853  0.00  0.00           H
HETATM 2159 3HT  ANE B   4      44.846  61.814  35.893  0.00  0.00           H
HETATM 2160  C7  ANE B   4      48.560  62.225  31.643  0.00  0.00           C
HETATM 2161  H7  ANE B   4      48.388  62.557  32.692  0.00  0.00           H
HETATM 2162  O7  ANE B   4      48.043  63.309  30.808  0.00  0.00           O
HETATM 2163  HO  ANE B   4      48.430  63.204  29.931  0.00  0.00           H
HETATM 2164  C8  ANE B   4      50.027  61.967  31.429  0.00  0.00           C
HETATM 2165  H8  ANE B   4      50.218  61.828  30.344  0.00  0.00           H
HETATM 2166  O8  ANE B   4      50.379  60.619  32.016  0.00  0.00           O
HETATM 2167  C9  ANE B   4      50.891  63.038  32.049  0.00  0.00           C
HETATM 2168 1H9  ANE B   4      50.259  63.871  32.423  0.00  0.00           H
HETATM 2169 2H9  ANE B   4      51.543  62.662  32.872  0.00  0.00           H
HETATM 2170  O9  ANE B   4      51.751  63.588  31.108  0.00  0.00           O
HETATM 2171  HO  ANE B   4      52.382  62.895  30.905  0.00  0.00           H
HETATM 2172  C1  ANE B   5      52.408  60.660  30.600  0.00  0.00           C
HETATM 2173  O11 ANE B   5      52.119  60.058  29.524  0.00  0.00           O
HETATM 2174  O12 ANE B   5      53.296  61.564  30.693  0.00  0.00           O
HETATM 2175  C2  ANE B   5      51.662  60.153  31.884  0.00  0.00           C
HETATM 2176  C6  ANE B   5      53.648  59.826  33.202  0.00  0.00           C
HETATM 2177  H6  ANE B   5      54.230  60.325  32.386  0.00  0.00           H
HETATM 2178  O6  ANE B   5      52.312  60.336  33.105  0.00  0.00           O
HETATM 2179  C3  ANE B   5      51.450  58.665  31.848  0.00  0.00           C
HETATM 2180 1H3  ANE B   5      50.786  58.348  32.683  0.00  0.00           H
HETATM 2181 2H3  ANE B   5      50.868  58.481  30.930  0.00  0.00           H
HETATM 2182  C4  ANE B   5      52.671  57.855  31.852  0.00  0.00           C
HETATM 2183  H4  ANE B   5      53.279  57.891  30.923  0.00  0.00           H
HETATM 2184  O4  ANE B   5      52.221  56.496  32.035  0.00  0.00           O
HETATM 2185  HO  ANE B   5      52.237  56.152  31.141  0.00  0.00           H
HETATM 2186  C5  ANE B   5      53.443  58.243  33.068  0.00  0.00           C
HETATM 2187  H5  ANE B   5      52.778  57.975  33.921  0.00  0.00           H
HETATM 2188  N   ANE B   5      54.603  57.414  33.357  0.00  0.00           N
HETATM 2189  HN  ANE B   5      54.500  56.625  33.963  0.00  0.00           H
HETATM 2190  C   ANE B   5      55.872  57.566  32.925  0.00  0.00           C
HETATM 2191  O   ANE B   5      56.241  58.316  31.998  0.00  0.00           O
HETATM 2192  CT  ANE B   5      56.923  56.662  33.550  0.00  0.00           C
HETATM 2193 1HT  ANE B   5      56.602  56.666  34.618  0.00  0.00           H
HETATM 2194 2HT  ANE B   5      57.958  57.028  33.373  0.00  0.00           H
HETATM 2195 3HT  ANE B   5      56.861  55.619  33.168  0.00  0.00           H
HETATM 2196  C7  ANE B   5      54.430  60.195  34.491  0.00  0.00           C
HETATM 2197  H7  ANE B   5      55.303  59.507  34.534  0.00  0.00           H
HETATM 2198  O7  ANE B   5      53.717  60.030  35.716  0.00  0.00           O
HETATM 2199  HO  ANE B   5      54.231  59.381  36.212  0.00  0.00           H
HETATM 2200  C8  ANE B   5      54.903  61.584  34.382  0.00  0.00           C
HETATM 2201  H8  ANE B   5      55.285  61.879  35.379  0.00  0.00           H
HETATM 2202  O8  ANE B   5      55.958  61.724  33.438  0.00  0.00           O
HETATM 2203  C9  ANE B   5      53.832  62.633  34.061  0.00  0.00           C
HETATM 2204 1H9  ANE B   5      53.632  62.646  32.967  0.00  0.00           H
HETATM 2205 2H9  ANE B   5      52.872  62.311  34.518  0.00  0.00           H
HETATM 2206  O9  ANE B   5      54.138  63.954  34.547  0.00  0.00           O
HETATM 2207  HO  ANE B   5      55.070  63.953  34.333  0.00  0.00           H
HETATM 2208  C1  ANE B   6      57.198  63.341  34.696  0.00  0.00           C
HETATM 2209  O11 ANE B   6      56.853  64.273  33.947  0.00  0.00           O
HETATM 2210  O12 ANE B   6      57.314  63.476  35.918  0.00  0.00           O
HETATM 2211  C2  ANE B   6      57.256  61.983  33.926  0.00  0.00           C
HETATM 2212  C6  ANE B   6      59.195  60.862  34.908  0.00  0.00           C
HETATM 2213  H6  ANE B   6      59.432  61.779  35.486  0.00  0.00           H
HETATM 2214  O6  ANE B   6      57.741  60.863  34.714  0.00  0.00           O
HETATM 2215  C3  ANE B   6      58.005  61.898  32.564  0.00  0.00           C
HETATM 2216 1H3  ANE B   6      57.767  60.947  32.044  0.00  0.00           H
HETATM 2217 2H3  ANE B   6      57.673  62.771  31.967  0.00  0.00           H
HETATM 2218  C4  ANE B   6      59.506  61.983  32.702  0.00  0.00           C
HETATM 2219  H4  ANE B   6      59.773  62.942  33.200  0.00  0.00           H
HETATM 2220  O4  ANE B   6      60.072  61.862  31.398  0.00  0.00           O
HETATM 2221  HO  ANE B   6      59.504  61.818  30.634  0.00  0.00           H
HETATM 2222  C5  ANE B   6      59.992  60.830  33.632  0.00  0.00           C
HETATM 2223  H5  ANE B   6      59.605  59.922  33.119  0.00  0.00           H
HETATM 2224  N   ANE B   6      61.372  60.701  33.857  0.00  0.00           N
HETATM 2225  HN  ANE B   6      61.834  59.883  33.543  0.00  0.00           H
HETATM 2226  C   ANE B   6      62.097  61.714  34.366  0.00  0.00           C
HETATM 2227  O   ANE B   6      61.554  62.723  34.889  0.00  0.00           O
HETATM 2228  CT  ANE B   6      63.546  61.602  34.266  0.00  0.00           C
HETATM 2229 1HT  ANE B   6      63.814  61.855  33.227  0.00  0.00           H
HETATM 2230 2HT  ANE B   6      63.918  60.580  34.513  0.00  0.00           H
HETATM 2231 3HT  ANE B   6      64.015  62.320  34.980  0.00  0.00           H
HETATM 2232  C7  ANE B   6      59.587  59.727  35.899  0.00  0.00           C
HETATM 2233  H7  ANE B   6      60.619  59.892  36.277  0.00  0.00           H
HETATM 2234  O7  ANE B   6      59.533  58.400  35.283  0.00  0.00           O
HETATM 2235  HO  ANE B   6      58.594  58.273  35.421  0.00  0.00           H
HETATM 2236  C8  ANE B   6      58.639  59.907  37.085  0.00  0.00           C
HETATM 2237  H8  ANE B   6      58.134  60.874  36.886  0.00  0.00           H
HETATM 2238  O8  ANE B   6      57.632  58.857  37.196  0.00  0.00           O
HETATM 2239  C9  ANE B   6      59.437  60.030  38.422  0.00  0.00           C
HETATM 2240 1H9  ANE B   6      60.277  60.765  38.337  0.00  0.00           H
HETATM 2241 2H9  ANE B   6      58.798  60.437  39.237  0.00  0.00           H
HETATM 2242  O9  ANE B   6      59.912  58.740  38.778  0.00  0.00           O
HETATM 2243  HO  ANE B   6      59.221  58.135  38.516  0.00  0.00           H
HETATM 2244  C1  ANE B   7      55.748  57.816  37.707  0.00  0.00           C
HETATM 2245  O11 ANE B   7      54.980  58.222  36.825  0.00  0.00           O
HETATM 2246  O12 ANE B   7      55.674  56.650  38.237  0.00  0.00           O
HETATM 2247  C2  ANE B   7      56.741  58.783  38.292  0.00  0.00           C
HETATM 2248  C6  ANE B   7      56.459  58.405  40.664  0.00  0.00           C
HETATM 2249  H6  ANE B   7      55.632  57.686  40.439  0.00  0.00           H
HETATM 2250  O6  ANE B   7      57.369  58.350  39.562  0.00  0.00           O
HETATM 2251  C3  ANE B   7      56.103  60.165  38.473  0.00  0.00           C
HETATM 2252 1H3  ANE B   7      56.851  60.952  38.709  0.00  0.00           H
HETATM 2253 2H3  ANE B   7      55.502  60.382  37.565  0.00  0.00           H
HETATM 2254  C4  ANE B   7      55.076  60.116  39.589  0.00  0.00           C
HETATM 2255  H4  ANE B   7      54.280  59.350  39.449  0.00  0.00           H
HETATM 2256  O4  ANE B   7      54.521  61.449  39.679  0.00  0.00           O
HETATM 2257  HO  ANE B   7      53.617  61.277  39.977  0.00  0.00           H
HETATM 2258  C5  ANE B   7      55.802  59.750  40.886  0.00  0.00           C
HETATM 2259  H5  ANE B   7      56.551  60.546  41.081  0.00  0.00           H
HETATM 2260  N   ANE B   7      54.997  59.794  42.025  0.00  0.00           N
HETATM 2261  HN  ANE B   7      55.255  60.418  42.759  0.00  0.00           H
HETATM 2262  C   ANE B   7      53.881  59.124  42.233  0.00  0.00           C
HETATM 2263  O   ANE B   7      53.317  58.266  41.533  0.00  0.00           O
HETATM 2264  CT  ANE B   7      53.204  59.491  43.484  0.00  0.00           C
HETATM 2265 1HT  ANE B   7      52.724  60.490  43.350  0.00  0.00           H
HETATM 2266 2HT  ANE B   7      53.864  59.433  44.373  0.00  0.00           H
HETATM 2267 3HT  ANE B   7      52.366  58.766  43.571  0.00  0.00           H
HETATM 2268  C7  ANE B   7      57.183  57.840  41.958  0.00  0.00           C
HETATM 2269  H7  ANE B   7      56.500  58.106  42.791  0.00  0.00           H
HETATM 2270  O7  ANE B   7      58.409  58.576  42.318  0.00  0.00           O
HETATM 2271  HO  ANE B   7      59.105  58.186  41.784  0.00  0.00           H
HETATM 2272  C8  ANE B   7      57.362  56.348  41.926  0.00  0.00           C
HETATM 2273  H8  ANE B   7      56.748  55.988  41.074  0.00  0.00           H
HETATM 2274  O8  ANE B   7      58.659  55.824  41.620  0.00  0.00           O
HETATM 2275  C9  ANE B   7      56.838  55.595  43.104  0.00  0.00           C
HETATM 2276 1H9  ANE B   7      57.580  55.371  43.904  0.00  0.00           H
HETATM 2277 2H9  ANE B   7      56.028  56.214  43.530  0.00  0.00           H
HETATM 2278  O9  ANE B   7      56.165  54.392  42.736  0.00  0.00           O
HETATM 2279  HO  ANE B   7      56.833  53.878  42.268  0.00  0.00           H
HETATM 2280  C1  ANE B   8      60.174  54.252  40.821  0.00  0.00           C
HETATM 2281  O11 ANE B   8      60.429  53.282  41.591  0.00  0.00           O
HETATM 2282  O12 ANE B   8      61.104  54.868  40.205  0.00  0.00           O
HETATM 2283  C2  ANE B   8      58.713  54.760  40.668  0.00  0.00           C
HETATM 2284  C6  ANE B   8      57.888  52.633  39.944  0.00  0.00           C
HETATM 2285  H6  ANE B   8      58.892  52.230  39.672  0.00  0.00           H
HETATM 2286  O6  ANE B   8      57.910  53.634  41.002  0.00  0.00           O
HETATM 2287  C3  ANE B   8      58.480  55.364  39.274  0.00  0.00           C
HETATM 2288 1H3  ANE B   8      57.568  55.996  39.285  0.00  0.00           H
HETATM 2289 2H3  ANE B   8      59.239  56.158  39.104  0.00  0.00           H
HETATM 2290  C4  ANE B   8      58.306  54.354  38.268  0.00  0.00           C
HETATM 2291  H4  ANE B   8      59.314  53.969  38.000  0.00  0.00           H
HETATM 2292  O4  ANE B   8      57.760  55.025  37.114  0.00  0.00           O
HETATM 2293  HO  ANE B   8      57.031  55.593  37.406  0.00  0.00           H
HETATM 2294  C5  ANE B   8      57.361  53.216  38.697  0.00  0.00           C
HETATM 2295  H5  ANE B   8      56.375  53.730  38.793  0.00  0.00           H
HETATM 2296  N   ANE B   8      57.221  52.284  37.544  0.00  0.00           N
HETATM 2297  HN  ANE B   8      56.265  52.313  37.252  0.00  0.00           H
HETATM 2298  C   ANE B   8      58.130  51.412  37.030  0.00  0.00           C
HETATM 2299  O   ANE B   8      59.229  51.255  37.467  0.00  0.00           O
HETATM 2300  CT  ANE B   8      57.759  50.605  35.877  0.00  0.00           C
HETATM 2301 1HT  ANE B   8      56.675  50.688  35.653  0.00  0.00           H
HETATM 2302 2HT  ANE B   8      58.036  49.534  35.879  0.00  0.00           H
HETATM 2303 3HT  ANE B   8      58.354  50.996  35.015  0.00  0.00           H
HETATM 2304  C7  ANE B   8      57.077  51.477  40.460  0.00  0.00           C
HETATM 2305  H7  ANE B   8      57.076  50.620  39.759  0.00  0.00           H
HETATM 2306  O7  ANE B   8      55.700  51.847  40.602  0.00  0.00           O
HETATM 2307  HO  ANE B   8      55.611  51.784  41.555  0.00  0.00           H
HETATM 2308  C8  ANE B   8      57.537  50.952  41.793  0.00  0.00           C
HETATM 2309  H8  ANE B   8      58.440  51.576  41.992  0.00  0.00           H
HETATM 2310  O8  ANE B   8      56.686  51.339  42.852  0.00  0.00           O
HETATM 2311  C9  ANE B   8      57.911  49.470  41.711  0.00  0.00           C
HETATM 2312 1H9  ANE B   8      58.657  49.481  40.890  0.00  0.00           H
HETATM 2313 2H9  ANE B   8      58.417  49.047  42.601  0.00  0.00           H
HETATM 2314  O9  ANE B   8      56.759  48.729  41.393  0.00  0.00           O
HETATM 2315  HO  ANE B   8      56.225  48.770  42.187  0.00  0.00           H
HETATM 2316  C1  ANE B   9      56.026  49.284  44.121  0.00  0.00           C
HETATM 2317  O11 ANE B   9      56.660  48.212  44.464  0.00  0.00           O
HETATM 2318  O12 ANE B   9      54.853  49.306  43.609  0.00  0.00           O
HETATM 2319  C2  ANE B   9      56.798  50.654  44.124  0.00  0.00           C
HETATM 2320  C6  ANE B   9      58.276  50.327  46.026  0.00  0.00           C
HETATM 2321  H6  ANE B   9      57.776  49.343  46.090  0.00  0.00           H
HETATM 2322  O6  ANE B   9      58.157  50.736  44.642  0.00  0.00           O
HETATM 2323  C3  ANE B   9      56.025  51.666  44.952  0.00  0.00           C
HETATM 2324 1H3  ANE B   9      56.590  52.616  44.838  0.00  0.00           H
HETATM 2325 2H3  ANE B   9      54.972  51.809  44.620  0.00  0.00           H
HETATM 2326  C4  ANE B   9      56.062  51.357  46.393  0.00  0.00           C
HETATM 2327  H4  ANE B   9      55.622  50.342  46.531  0.00  0.00           H
HETATM 2328  O4  ANE B   9      55.282  52.248  47.156  0.00  0.00           O
HETATM 2329  HO  ANE B   9      54.526  51.762  47.495  0.00  0.00           H
HETATM 2330  C5  ANE B   9      57.558  51.339  46.890  0.00  0.00           C
HETATM 2331  H5  ANE B   9      58.011  52.345  46.733  0.00  0.00           H
HETATM 2332  N   ANE B   9      57.741  51.101  48.342  0.00  0.00           N
HETATM 2333  HN  ANE B   9      57.951  51.936  48.845  0.00  0.00           H
HETATM 2334  C   ANE B   9      57.469  49.931  48.942  0.00  0.00           C
HETATM 2335  O   ANE B   9      57.111  48.908  48.303  0.00  0.00           O
HETATM 2336  CT  ANE B   9      57.517  49.966  50.476  0.00  0.00           C
HETATM 2337 1HT  ANE B   9      56.540  50.386  50.789  0.00  0.00           H
HETATM 2338 2HT  ANE B   9      58.431  50.490  50.828  0.00  0.00           H
HETATM 2339 3HT  ANE B   9      57.490  48.894  50.782  0.00  0.00           H
HETATM 2340  C7  ANE B   9      59.738  50.207  46.455  0.00  0.00           C
HETATM 2341  H7  ANE B   9      59.789  49.791  47.482  0.00  0.00           H
HETATM 2342  O7  ANE B   9      60.283  51.507  46.572  0.00  0.00           O
HETATM 2343  HO  ANE B   9      60.978  51.405  45.929  0.00  0.00           H
HETATM 2344  C8  ANE B   9      60.544  49.323  45.542  0.00  0.00           C
HETATM 2345  H8  ANE B   9      59.791  48.855  44.886  0.00  0.00           H
HETATM 2346  O8  ANE B   9      61.365  50.121  44.653  0.00  0.00           O
HETATM 2347  C9  ANE B   9      61.464  48.225  46.181  0.00  0.00           C
HETATM 2348 1H9  ANE B   9      60.821  47.714  46.926  0.00  0.00           H
HETATM 2349 2H9  ANE B   9      61.767  47.550  45.353  0.00  0.00           H
HETATM 2350  O9  ANE B   9      62.618  48.909  46.743  0.00  0.00           O
HETATM 2351  HO  ANE B   9      63.074  49.331  46.016  0.00  0.00           H
HETATM 2352  C1  ANE B  10      63.604  49.380  43.921  0.00  0.00           C
HETATM 2353  O11 ANE B  10      64.099  48.267  43.851  0.00  0.00           O
HETATM 2354  O12 ANE B  10      64.136  50.392  44.439  0.00  0.00           O
HETATM 2355  C2  ANE B  10      62.070  49.482  43.554  0.00  0.00           C
HETATM 2356  C6  ANE B  10      61.964  47.828  41.806  0.00  0.00           C
HETATM 2357  H6  ANE B  10      63.004  47.479  41.994  0.00  0.00           H
HETATM 2358  O6  ANE B  10      61.467  48.271  43.056  0.00  0.00           O
HETATM 2359  C3  ANE B  10      61.819  50.594  42.567  0.00  0.00           C
HETATM 2360 1H3  ANE B  10      60.753  50.523  42.269  0.00  0.00           H
HETATM 2361 2H3  ANE B  10      61.985  51.609  42.973  0.00  0.00           H
HETATM 2362  C4  ANE B  10      62.508  50.365  41.342  0.00  0.00           C
HETATM 2363  H4  ANE B  10      63.602  50.445  41.440  0.00  0.00           H
HETATM 2364  O4  ANE B  10      62.147  51.469  40.502  0.00  0.00           O
HETATM 2365  HO  ANE B  10      61.531  52.081  40.907  0.00  0.00           H
HETATM 2366  C5  ANE B  10      62.099  48.925  40.745  0.00  0.00           C
HETATM 2367  H5  ANE B  10      61.058  49.207  40.482  0.00  0.00           H
HETATM 2368  N   ANE B  10      62.680  48.566  39.458  0.00  0.00           N
HETATM 2369  HN  ANE B  10      62.058  48.919  38.756  0.00  0.00           H
HETATM 2370  C   ANE B  10      63.871  47.978  39.260  0.00  0.00           C
HETATM 2371  O   ANE B  10      64.717  47.652  40.082  0.00  0.00           O
HETATM 2372  CT  ANE B  10      64.163  47.775  37.803  0.00  0.00           C
HETATM 2373 1HT  ANE B  10      64.641  46.784  37.675  0.00  0.00           H
HETATM 2374 2HT  ANE B  10      64.771  48.636  37.444  0.00  0.00           H
HETATM 2375 3HT  ANE B  10      63.294  47.634  37.117  0.00  0.00           H
HETATM 2376  C7  ANE B  10      61.245  46.531  41.294  0.00  0.00           C
HETATM 2377  H7  ANE B  10      61.790  46.290  40.353  0.00  0.00           H
HETATM 2378  O7  ANE B  10      59.821  46.839  41.065  0.00  0.00           O
HETATM 2379  HO  ANE B  10      59.408  47.044  41.899  0.00  0.00           H
HETATM 2380  C8  ANE B  10      61.348  45.297  42.177  0.00  0.00           C
HETATM 2381  H8  ANE B  10      60.477  44.668  41.923  0.00  0.00           H
HETATM 2382  O8  ANE B  10      61.343  45.466  43.592  0.00  0.00           O
HETATM 2383  HO  ANE B  10      61.609  46.393  43.643  0.00  0.00           H
HETATM 2384  C9  ANE B  10      62.483  44.487  41.631  0.00  0.00           C
HETATM 2385 1H9  ANE B  10      62.411  43.461  42.048  0.00  0.00           H
HETATM 2386 2H9  ANE B  10      62.299  44.369  40.540  0.00  0.00           H
HETATM 2387  O9  ANE B  10      63.835  45.026  41.761  0.00  0.00           O
HETATM 2388  HO  ANE B  10      64.317  44.730  40.983  0.00  0.00           H
CONECT  418  415 1316                                        
CONECT 1316  418 1313                                        
CONECT 1767 1747 1768 1769                                   
CONECT 1769 1767 1770 1771                                   
CONECT 1770 1769                                             
CONECT 1771 1769 1772 1773 1784                              
CONECT 1772 1771                                             
CONECT 1773 1771 1774 1775 1778                              
CONECT 1774 1773                                             
CONECT 1775 1773                                             
CONECT 1776 1777 1778 1779                                   
CONECT 1777 1776                                             
CONECT 1778 1773 1776 1782                                   
CONECT 1779 1776 1780 1781                                   
CONECT 1780 1779                                             
CONECT 1781 1779 1782                                        
CONECT 1782 1778 1781 1783                                   
CONECT 1783 1782                                             
CONECT 1784 1771 1785 1786                                   
CONECT 1785 1784                                             
CONECT 1786 1784 1787 1788                                   
CONECT 2026 2027 2028 2029                                   
CONECT 2027 2026                                             
CONECT 2028 2026                                             
CONECT 2029 2026 2030 2034 2035                              
CONECT 2030 2029 2031                                        
CONECT 2031 2030                                             
CONECT 2032 2033 2034 2042 2052                              
CONECT 2033 2032                                             
CONECT 2034 2029 2032                                        
CONECT 2035 2029 2036 2037 2038                              
CONECT 2036 2035                                             
CONECT 2037 2035                                             
CONECT 2038 2035 2039 2040 2042                              
CONECT 2039 2038                                             
CONECT 2040 2038 2041                                        
CONECT 2041 2040                                             
CONECT 2042 2032 2038 2043 2044                              
CONECT 2043 2042                                             
CONECT 2044 2042 2045 2046                                   
CONECT 2045 2044                                             
CONECT 2046 2044 2047 2048                                   
CONECT 2047 2046                                             
CONECT 2048 2046 2049 2050 2051                              
CONECT 2049 2048                                             
CONECT 2050 2048                                             
CONECT 2051 2048                                             
CONECT 2052 2032 2053 2054 2056                              
CONECT 2053 2052                                             
CONECT 2054 2052 2055                                        
CONECT 2055 2054                                             
CONECT 2056 2052 2057 2058 2059                              
CONECT 2057 2056                                             
CONECT 2058 2056 2067                                        
CONECT 2059 2056 2060 2061 2062                              
CONECT 2060 2059                                             
CONECT 2061 2059                                             
CONECT 2062 2059 2063                                        
CONECT 2063 2062                                             
CONECT 2064 2065 2066 2067                                   
CONECT 2065 2064                                             
CONECT 2066 2064                                             
CONECT 2067 2058 2064 2070 2071                              
CONECT 2068 2069 2070 2078 2088                              
CONECT 2069 2068                                             
CONECT 2070 2067 2068                                        
CONECT 2071 2067 2072 2073 2074                              
CONECT 2072 2071                                             
CONECT 2073 2071                                             
CONECT 2074 2071 2075 2076 2078                              
CONECT 2075 2074                                             
CONECT 2076 2074 2077                                        
CONECT 2077 2076                                             
CONECT 2078 2068 2074 2079 2080                              
CONECT 2079 2078                                             
CONECT 2080 2078 2081 2082                                   
CONECT 2081 2080                                             
CONECT 2082 2080 2083 2084                                   
CONECT 2083 2082                                             
CONECT 2084 2082 2085 2086 2087                              
CONECT 2085 2084                                             
CONECT 2086 2084                                             
CONECT 2087 2084                                             
CONECT 2088 2068 2089 2090 2092                              
CONECT 2089 2088                                             
CONECT 2090 2088 2091                                        
CONECT 2091 2090                                             
CONECT 2092 2088 2093 2094 2095                              
CONECT 2093 2092                                             
CONECT 2094 2092 2103                                        
CONECT 2095 2092 2096 2097 2098                              
CONECT 2096 2095                                             
CONECT 2097 2095                                             
CONECT 2098 2095 2099                                        
CONECT 2099 2098                                             
CONECT 2100 2101 2102 2103                                   
CONECT 2101 2100                                             
CONECT 2102 2100                                             
CONECT 2103 2094 2100 2106 2107                              
CONECT 2104 2105 2106 2114 2124                              
CONECT 2105 2104                                             
CONECT 2106 2103 2104                                        
CONECT 2107 2103 2108 2109 2110                              
CONECT 2108 2107                                             
CONECT 2109 2107                                             
CONECT 2110 2107 2111 2112 2114                              
CONECT 2111 2110                                             
CONECT 2112 2110 2113                                        
CONECT 2113 2112                                             
CONECT 2114 2104 2110 2115 2116                              
CONECT 2115 2114                                             
CONECT 2116 2114 2117 2118                                   
CONECT 2117 2116                                             
CONECT 2118 2116 2119 2120                                   
CONECT 2119 2118                                             
CONECT 2120 2118 2121 2122 2123                              
CONECT 2121 2120                                             
CONECT 2122 2120                                             
CONECT 2123 2120                                             
CONECT 2124 2104 2125 2126 2128                              
CONECT 2125 2124                                             
CONECT 2126 2124 2127                                        
CONECT 2127 2126                                             
CONECT 2128 2124 2129 2130 2131                              
CONECT 2129 2128                                             
CONECT 2130 2128 2139                                        
CONECT 2131 2128 2132 2133 2134                              
CONECT 2132 2131                                             
CONECT 2133 2131                                             
CONECT 2134 2131 2135                                        
CONECT 2135 2134                                             
CONECT 2136 2137 2138 2139                                   
CONECT 2137 2136                                             
CONECT 2138 2136                                             
CONECT 2139 2130 2136 2142 2143                              
CONECT 2140 2141 2142 2150 2160                              
CONECT 2141 2140                                             
CONECT 2142 2139 2140                                        
CONECT 2143 2139 2144 2145 2146                              
CONECT 2144 2143                                             
CONECT 2145 2143                                             
CONECT 2146 2143 2147 2148 2150                              
CONECT 2147 2146                                             
CONECT 2148 2146 2149                                        
CONECT 2149 2148                                             
CONECT 2150 2140 2146 2151 2152                              
CONECT 2151 2150                                             
CONECT 2152 2150 2153 2154                                   
CONECT 2153 2152                                             
CONECT 2154 2152 2155 2156                                   
CONECT 2155 2154                                             
CONECT 2156 2154 2157 2158 2159                              
CONECT 2157 2156                                             
CONECT 2158 2156                                             
CONECT 2159 2156                                             
CONECT 2160 2140 2161 2162 2164                              
CONECT 2161 2160                                             
CONECT 2162 2160 2163                                        
CONECT 2163 2162                                             
CONECT 2164 2160 2165 2166 2167                              
CONECT 2165 2164                                             
CONECT 2166 2164 2175                                        
CONECT 2167 2164 2168 2169 2170                              
CONECT 2168 2167                                             
CONECT 2169 2167                                             
CONECT 2170 2167 2171                                        
CONECT 2171 2170                                             
CONECT 2172 2173 2174 2175                                   
CONECT 2173 2172                                             
CONECT 2174 2172                                             
CONECT 2175 2166 2172 2178 2179                              
CONECT 2176 2177 2178 2186 2196                              
CONECT 2177 2176                                             
CONECT 2178 2175 2176                                        
CONECT 2179 2175 2180 2181 2182                              
CONECT 2180 2179                                             
CONECT 2181 2179                                             
CONECT 2182 2179 2183 2184 2186                              
CONECT 2183 2182                                             
CONECT 2184 2182 2185                                        
CONECT 2185 2184                                             
CONECT 2186 2176 2182 2187 2188                              
CONECT 2187 2186                                             
CONECT 2188 2186 2189 2190                                   
CONECT 2189 2188                                             
CONECT 2190 2188 2191 2192                                   
CONECT 2191 2190                                             
CONECT 2192 2190 2193 2194 2195                              
CONECT 2193 2192                                             
CONECT 2194 2192                                             
CONECT 2195 2192                                             
CONECT 2196 2176 2197 2198 2200                              
CONECT 2197 2196                                             
CONECT 2198 2196 2199                                        
CONECT 2199 2198                                             
CONECT 2200 2196 2201 2202 2203                              
CONECT 2201 2200                                             
CONECT 2202 2200 2211                                        
CONECT 2203 2200 2204 2205 2206                              
CONECT 2204 2203                                             
CONECT 2205 2203                                             
CONECT 2206 2203 2207                                        
CONECT 2207 2206                                             
CONECT 2208 2209 2210 2211                                   
CONECT 2209 2208                                             
CONECT 2210 2208                                             
CONECT 2211 2202 2208 2214 2215                              
CONECT 2212 2213 2214 2222 2232                              
CONECT 2213 2212                                             
CONECT 2214 2211 2212                                        
CONECT 2215 2211 2216 2217 2218                              
CONECT 2216 2215                                             
CONECT 2217 2215                                             
CONECT 2218 2215 2219 2220 2222                              
CONECT 2219 2218                                             
CONECT 2220 2218 2221                                        
CONECT 2221 2220                                             
CONECT 2222 2212 2218 2223 2224                              
CONECT 2223 2222                                             
CONECT 2224 2222 2225 2226                                   
CONECT 2225 2224                                             
CONECT 2226 2224 2227 2228                                   
CONECT 2227 2226                                             
CONECT 2228 2226 2229 2230 2231                              
CONECT 2229 2228                                             
CONECT 2230 2228                                             
CONECT 2231 2228                                             
CONECT 2232 2212 2233 2234 2236                              
CONECT 2233 2232                                             
CONECT 2234 2232 2235                                        
CONECT 2235 2234                                             
CONECT 2236 2232 2237 2238 2239                              
CONECT 2237 2236                                             
CONECT 2238 2236 2247                                        
CONECT 2239 2236 2240 2241 2242                              
CONECT 2240 2239                                             
CONECT 2241 2239                                             
CONECT 2242 2239 2243                                        
CONECT 2243 2242                                             
CONECT 2244 2245 2246 2247                                   
CONECT 2245 2244                                             
CONECT 2246 2244                                             
CONECT 2247 2238 2244 2250 2251                              
CONECT 2248 2249 2250 2258 2268                              
CONECT 2249 2248                                             
CONECT 2250 2247 2248                                        
CONECT 2251 2247 2252 2253 2254                              
CONECT 2252 2251                                             
CONECT 2253 2251                                             
CONECT 2254 2251 2255 2256 2258                              
CONECT 2255 2254                                             
CONECT 2256 2254 2257                                        
CONECT 2257 2256                                             
CONECT 2258 2248 2254 2259 2260                              
CONECT 2259 2258                                             
CONECT 2260 2258 2261 2262                                   
CONECT 2261 2260                                             
CONECT 2262 2260 2263 2264                                   
CONECT 2263 2262                                             
CONECT 2264 2262 2265 2266 2267                              
CONECT 2265 2264                                             
CONECT 2266 2264                                             
CONECT 2267 2264                                             
CONECT 2268 2248 2269 2270 2272                              
CONECT 2269 2268                                             
CONECT 2270 2268 2271                                        
CONECT 2271 2270                                             
CONECT 2272 2268 2273 2274 2275                              
CONECT 2273 2272                                             
CONECT 2274 2272 2283                                        
CONECT 2275 2272 2276 2277 2278                              
CONECT 2276 2275                                             
CONECT 2277 2275                                             
CONECT 2278 2275 2279                                        
CONECT 2279 2278                                             
CONECT 2280 2281 2282 2283                                   
CONECT 2281 2280                                             
CONECT 2282 2280                                             
CONECT 2283 2274 2280 2286 2287                              
CONECT 2284 2285 2286 2294 2304                              
CONECT 2285 2284                                             
CONECT 2286 2283 2284                                        
CONECT 2287 2283 2288 2289 2290                              
CONECT 2288 2287                                             
CONECT 2289 2287                                             
CONECT 2290 2287 2291 2292 2294                              
CONECT 2291 2290                                             
CONECT 2292 2290 2293                                        
CONECT 2293 2292                                             
CONECT 2294 2284 2290 2295 2296                              
CONECT 2295 2294                                             
CONECT 2296 2294 2297 2298                                   
CONECT 2297 2296                                             
CONECT 2298 2296 2299 2300                                   
CONECT 2299 2298                                             
CONECT 2300 2298 2301 2302 2303                              
CONECT 2301 2300                                             
CONECT 2302 2300                                             
CONECT 2303 2300                                             
CONECT 2304 2284 2305 2306 2308                              
CONECT 2305 2304                                             
CONECT 2306 2304 2307                                        
CONECT 2307 2306                                             
CONECT 2308 2304 2309 2310 2311                              
CONECT 2309 2308                                             
CONECT 2310 2308 2319                                        
CONECT 2311 2308 2312 2313 2314                              
CONECT 2312 2311                                             
CONECT 2313 2311                                             
CONECT 2314 2311 2315                                        
CONECT 2315 2314                                             
CONECT 2316 2317 2318 2319                                   
CONECT 2317 2316                                             
CONECT 2318 2316                                             
CONECT 2319 2310 2316 2322 2323                              
CONECT 2320 2321 2322 2330 2340                              
CONECT 2321 2320                                             
CONECT 2322 2319 2320                                        
CONECT 2323 2319 2324 2325 2326                              
CONECT 2324 2323                                             
CONECT 2325 2323                                             
CONECT 2326 2323 2327 2328 2330                              
CONECT 2327 2326                                             
CONECT 2328 2326 2329                                        
CONECT 2329 2328                                             
CONECT 2330 2320 2326 2331 2332                              
CONECT 2331 2330                                             
CONECT 2332 2330 2333 2334                                   
CONECT 2333 2332                                             
CONECT 2334 2332 2335 2336                                   
CONECT 2335 2334                                             
CONECT 2336 2334 2337 2338 2339                              
CONECT 2337 2336                                             
CONECT 2338 2336                                             
CONECT 2339 2336                                             
CONECT 2340 2320 2341 2342 2344                              
CONECT 2341 2340                                             
CONECT 2342 2340 2343                                        
CONECT 2343 2342                                             
CONECT 2344 2340 2345 2346 2347                              
CONECT 2345 2344                                             
CONECT 2346 2344 2355                                        
CONECT 2347 2344 2348 2349 2350                              
CONECT 2348 2347                                             
CONECT 2349 2347                                             
CONECT 2350 2347 2351                                        
CONECT 2351 2350                                             
CONECT 2352 2353 2354 2355                                   
CONECT 2353 2352                                             
CONECT 2354 2352                                             
CONECT 2355 2346 2352 2358 2359                              
CONECT 2356 2357 2358 2366 2376                              
CONECT 2357 2356                                             
CONECT 2358 2355 2356                                        
CONECT 2359 2355 2360 2361 2362                              
CONECT 2360 2359                                             
CONECT 2361 2359                                             
CONECT 2362 2359 2363 2364 2366                              
CONECT 2363 2362                                             
CONECT 2364 2362 2365                                        
CONECT 2365 2364                                             
CONECT 2366 2356 2362 2367 2368                              
CONECT 2367 2366                                             
CONECT 2368 2366 2369 2370                                   
CONECT 2369 2368                                             
CONECT 2370 2368 2371 2372                                   
CONECT 2371 2370                                             
CONECT 2372 2370 2373 2374 2375                              
CONECT 2373 2372                                             
CONECT 2374 2372                                             
CONECT 2375 2372                                             
CONECT 2376 2356 2377 2378 2380                              
CONECT 2377 2376                                             
CONECT 2378 2376 2379                                        
CONECT 2379 2378                                             
CONECT 2380 2376 2381 2382 2384                              
CONECT 2381 2380                                             
CONECT 2382 2380 2383                                        
CONECT 2383 2382                                             
CONECT 2384 2380 2385 2386 2387                              
CONECT 2385 2384                                             
CONECT 2386 2384                                             
CONECT 2387 2384 2388                                        
CONECT 2388 2387                                             
END
