# Supplementary material for: Rational identification and characterisation of peptide ligands for targeting polysialic acid
Source: Sci Rep. 2020 May 6;10:7697. doi: 10.1038/s41598-020-64088-z (PMC7203153; doi:10.1038/s41598-020-64088-z)
Supplement: Supplementary file 2 — Supplementary Information 2. [file 41598_2020_64088_MOESM2_ESM.zip › Supplementary PDB Files (txt)/Siglec-11 Domain 1 with 2_8-PSA (Snapshot 3).txt]

REMARK YASARA *************************************************************
REMARK YASARA *                                                           *
REMARK YASARA *                     Y  A  S  A  R  A                      *
REMARK YASARA *                                                           *
REMARK YASARA *   Yet Another Scientific Artificial Reality Application   *
REMARK YASARA *                                                           *
REMARK YASARA *            MOLECULE STRUCTURE FILE, PDB FORMAT            *
REMARK YASARA *                                                           *
REMARK YASARA * Just use YASARA every day to make your questions go away! *
REMARK YASARA *                                                           *
REMARK YASARA *                      www.YASARA.org                       *
REMARK YASARA *                                                           *
REMARK YASARA *************************************************************
REMARK YASARA
REMARK YASARA Written on:        Fri Oct 18 19:49:17 2019
REMARK YASARA Number of models: 1
REMARK YASARA Number of atoms:   2387
REMARK YASARA Please address questions or suggestions to: Eliza@yasara.org
REMARK YASARA
SEQRES   1 A  129  LEU ASN LYS ASP PRO SER TYR SER LEU GLN VAL GLN ARG 
SEQRES   2 A  129  GLN VAL PRO VAL PRO GLU GLY LEU CYS VAL ILE VAL SER 
SEQRES   3 A  129  CYS ASN LEU SER TYR PRO ARG ASP GLY TRP ASP GLU SER 
SEQRES   4 A  129  THR ALA ALA TYR GLY TYR TRP PHE LYS GLY ARG THR SER 
SEQRES   5 A  129  PRO LYS THR GLY ALA PRO VAL ALA THR ASN ASN GLN SER 
SEQRES   6 A  129  ARG GLU VAL GLU MET SER THR ARG ASP ARG PHE GLN LEU 
SEQRES   7 A  129  THR GLY ASP PRO GLY LYS GLY SER CYS SER LEU VAL ILE 
SEQRES   8 A  129  ARG ASP ALA GLN ARG GLU ASP GLU ALA TRP TYR PHE PHE 
SEQRES   9 A  129  ARG VAL GLU ARG GLY SER ARG VAL ARG HSD SER PHE LEU 
SEQRES  10 A  129  SER ASN ALA PHE PHE LEU LYS VAL THR ALA LEU THR 
SSBOND   0 CYS A   54    CYS A  114                                       2.04
LINK         C   ARG A 140                 N   HSD A 141                  1.38
LINK         C   HSD A 141                 N   SER A 142                  1.31
LINK         O8  ANE B   1                 C2  ANE B   2                  1.43
LINK         O8  ANE B   2                 C2  ANE B   3                  1.37
LINK         O8  ANE B   3                 C2  ANE B   4                  1.40
LINK         O8  ANE B   4                 C2  ANE B   5                  1.45
LINK         O8  ANE B   5                 C2  ANE B   6                  1.47
LINK         O8  ANE B   6                 C2  ANE B   7                  1.42
LINK         O8  ANE B   7                 C2  ANE B   8                  1.40
LINK         O8  ANE B   8                 C2  ANE B   9                  1.42
LINK         O8  ANE B   9                 C2  ANE B  10                  1.43
CRYST1   80.389   80.389   80.389  90.00  90.00  90.00 P 1           1
ATOM      1  N   LEU A  28      27.627  48.162  48.704  0.00  0.00           N
ATOM      2 1H   LEU A  28      26.772  48.567  49.125  0.00  0.00           H
ATOM      3 2H   LEU A  28      27.939  47.408  49.359  0.00  0.00           H
ATOM      4 3H   LEU A  28      27.360  47.659  47.834  0.00  0.00           H
ATOM      5  CA  LEU A  28      28.758  49.149  48.522  0.00  0.00           C
ATOM      6  HA  LEU A  28      29.515  48.955  49.264  0.00  0.00           H
ATOM      7  CB  LEU A  28      29.388  49.034  47.137  0.00  0.00           C
ATOM      8 1HB  LEU A  28      28.648  49.091  46.313  0.00  0.00           H
ATOM      9 2HB  LEU A  28      29.994  49.926  46.863  0.00  0.00           H
ATOM     10  CG  LEU A  28      30.317  47.805  47.045  0.00  0.00           C
ATOM     11  HG  LEU A  28      29.648  46.911  47.103  0.00  0.00           H
ATOM     12  CD1 LEU A  28      30.915  47.784  45.700  0.00  0.00           C
ATOM     13 1HD1 LEU A  28      30.124  47.906  44.925  0.00  0.00           H
ATOM     14 2HD1 LEU A  28      31.462  46.841  45.525  0.00  0.00           H
ATOM     15 3HD1 LEU A  28      31.728  48.538  45.635  0.00  0.00           H
ATOM     16  CD2 LEU A  28      31.386  47.721  48.151  0.00  0.00           C
ATOM     17 1HD2 LEU A  28      32.044  48.611  48.162  0.00  0.00           H
ATOM     18 2HD2 LEU A  28      32.042  46.846  47.943  0.00  0.00           H
ATOM     19 3HD2 LEU A  28      30.917  47.460  49.125  0.00  0.00           H
ATOM     20  C   LEU A  28      28.139  50.548  48.892  0.00  0.00           C
ATOM     21  O   LEU A  28      26.971  50.703  49.282  0.00  0.00           O
ATOM     22  N   ASN A  29      29.018  51.584  48.767  0.00  0.00           N
ATOM     23  H   ASN A  29      29.962  51.466  48.492  0.00  0.00           H
ATOM     24  CA  ASN A  29      28.582  52.909  48.995  0.00  0.00           C
ATOM     25  HA  ASN A  29      28.252  52.827  50.026  0.00  0.00           H
ATOM     26  CB  ASN A  29      29.769  53.996  48.970  0.00  0.00           C
ATOM     27 1HB  ASN A  29      29.986  54.162  47.892  0.00  0.00           H
ATOM     28 2HB  ASN A  29      29.402  54.988  49.317  0.00  0.00           H
ATOM     29  CG  ASN A  29      31.051  53.732  49.724  0.00  0.00           C
ATOM     30  OD1 ASN A  29      31.004  53.115  50.801  0.00  0.00           O
ATOM     31  ND2 ASN A  29      32.177  54.161  49.214  0.00  0.00           N
ATOM     32 1HD2 ASN A  29      33.051  53.776  49.514  0.00  0.00           H
ATOM     33 2HD2 ASN A  29      32.127  54.791  48.439  0.00  0.00           H
ATOM     34  C   ASN A  29      27.497  53.419  48.116  0.00  0.00           C
ATOM     35  O   ASN A  29      27.323  52.999  47.012  0.00  0.00           O
ATOM     36  N   LYS A  30      26.725  54.445  48.508  0.00  0.00           N
ATOM     37  H   LYS A  30      26.833  55.004  49.335  0.00  0.00           H
ATOM     38  CA  LYS A  30      25.835  55.209  47.660  0.00  0.00           C
ATOM     39  HA  LYS A  30      25.356  54.479  47.011  0.00  0.00           H
ATOM     40  CB  LYS A  30      24.891  56.073  48.546  0.00  0.00           C
ATOM     41 1HB  LYS A  30      25.430  56.750  49.234  0.00  0.00           H
ATOM     42 2HB  LYS A  30      24.431  56.728  47.782  0.00  0.00           H
ATOM     43  CG  LYS A  30      23.756  55.371  49.332  0.00  0.00           C
ATOM     44 1HG  LYS A  30      24.140  54.473  49.855  0.00  0.00           H
ATOM     45 2HG  LYS A  30      23.309  56.064  50.077  0.00  0.00           H
ATOM     46  CD  LYS A  30      22.589  54.851  48.484  0.00  0.00           C
ATOM     47 1HD  LYS A  30      22.962  54.427  47.535  0.00  0.00           H
ATOM     48 2HD  LYS A  30      21.980  54.120  49.058  0.00  0.00           H
ATOM     49  CE  LYS A  30      21.564  55.880  48.024  0.00  0.00           C
ATOM     50 1HE  LYS A  30      21.975  56.459  47.173  0.00  0.00           H
ATOM     51 2HE  LYS A  30      20.659  55.378  47.626  0.00  0.00           H
ATOM     52  NZ  LYS A  30      21.093  56.794  49.021  0.00  0.00           N
ATOM     53 1HZ  LYS A  30      20.221  57.216  48.634  0.00  0.00           H
ATOM     54 2HZ  LYS A  30      21.751  57.595  49.123  0.00  0.00           H
ATOM     55 3HZ  LYS A  30      20.933  56.499  50.008  0.00  0.00           H
ATOM     56  C   LYS A  30      26.434  56.045  46.547  0.00  0.00           C
ATOM     57  O   LYS A  30      25.842  56.018  45.485  0.00  0.00           O
ATOM     58  N   ASP A  31      27.534  56.834  46.836  0.00  0.00           N
ATOM     59  H   ASP A  31      27.857  56.855  47.773  0.00  0.00           H
ATOM     60  CA  ASP A  31      28.174  57.579  45.853  0.00  0.00           C
ATOM     61  HA  ASP A  31      27.411  57.961  45.194  0.00  0.00           H
ATOM     62  CB  ASP A  31      28.875  58.769  46.462  0.00  0.00           C
ATOM     63 1HB  ASP A  31      29.366  58.514  47.429  0.00  0.00           H
ATOM     64 2HB  ASP A  31      29.592  59.142  45.698  0.00  0.00           H
ATOM     65  CG  ASP A  31      27.917  59.917  46.732  0.00  0.00           C
ATOM     66  OD1 ASP A  31      26.839  59.944  46.139  0.00  0.00           O
ATOM     67  OD2 ASP A  31      28.268  60.870  47.439  0.00  0.00           O
ATOM     68  C   ASP A  31      29.054  56.630  45.136  0.00  0.00           C
ATOM     69  O   ASP A  31      29.795  55.966  45.856  0.00  0.00           O
ATOM     70  N   PRO A  32      28.991  56.546  43.784  0.00  0.00           N
ATOM     71  CD  PRO A  32      28.057  57.242  42.882  0.00  0.00           C
ATOM     72 1HD  PRO A  32      28.373  58.300  42.738  0.00  0.00           H
ATOM     73 2HD  PRO A  32      27.020  57.192  43.271  0.00  0.00           H
ATOM     74  CA  PRO A  32      30.041  55.874  42.970  0.00  0.00           C
ATOM     75  HA  PRO A  32      30.007  54.815  43.188  0.00  0.00           H
ATOM     76  CB  PRO A  32      29.663  56.186  41.509  0.00  0.00           C
ATOM     77 1HB  PRO A  32      30.141  57.074  41.043  0.00  0.00           H
ATOM     78 2HB  PRO A  32      29.899  55.301  40.874  0.00  0.00           H
ATOM     79  CG  PRO A  32      28.132  56.467  41.584  0.00  0.00           C
ATOM     80 1HG  PRO A  32      27.846  56.958  40.628  0.00  0.00           H
ATOM     81 2HG  PRO A  32      27.634  55.485  41.661  0.00  0.00           H
ATOM     82  C   PRO A  32      31.417  56.275  43.412  0.00  0.00           C
ATOM     83  O   PRO A  32      31.709  57.438  43.364  0.00  0.00           O
ATOM     84  N   SER A  33      32.238  55.357  43.848  0.00  0.00           N
ATOM     85  H   SER A  33      31.974  54.401  43.813  0.00  0.00           H
ATOM     86  CA  SER A  33      33.525  55.690  44.475  0.00  0.00           C
ATOM     87  HA  SER A  33      34.076  56.351  43.821  0.00  0.00           H
ATOM     88  CB  SER A  33      33.267  56.337  45.881  0.00  0.00           C
ATOM     89 1HB  SER A  33      34.238  56.424  46.413  0.00  0.00           H
ATOM     90 2HB  SER A  33      32.899  57.377  45.721  0.00  0.00           H
ATOM     91  OG  SER A  33      32.403  55.544  46.723  0.00  0.00           O
ATOM     92  HG1 SER A  33      31.497  55.703  46.448  0.00  0.00           H
ATOM     93  C   SER A  33      34.330  54.380  44.619  0.00  0.00           C
ATOM     94  O   SER A  33      33.637  53.346  44.699  0.00  0.00           O
ATOM     95  N   TYR A  34      35.695  54.402  44.689  0.00  0.00           N
ATOM     96  H   TYR A  34      36.167  55.264  44.563  0.00  0.00           H
ATOM     97  CA  TYR A  34      36.508  53.220  44.637  0.00  0.00           C
ATOM     98  HA  TYR A  34      36.204  52.709  43.735  0.00  0.00           H
ATOM     99  CB  TYR A  34      37.931  53.600  44.501  0.00  0.00           C
ATOM    100 1HB  TYR A  34      38.026  54.411  45.252  0.00  0.00           H
ATOM    101 2HB  TYR A  34      38.768  52.881  44.671  0.00  0.00           H
ATOM    102  CG  TYR A  34      38.300  54.247  43.199  0.00  0.00           C
ATOM    103  CD1 TYR A  34      38.875  55.540  43.143  0.00  0.00           C
ATOM    104  HD1 TYR A  34      39.189  56.058  44.038  0.00  0.00           H
ATOM    105  CE1 TYR A  34      39.301  56.108  41.906  0.00  0.00           C
ATOM    106  HE1 TYR A  34      39.755  57.069  42.117  0.00  0.00           H
ATOM    107  CZ  TYR A  34      39.182  55.385  40.755  0.00  0.00           C
ATOM    108  OH  TYR A  34      39.706  55.803  39.581  0.00  0.00           O
ATOM    109  HH  TYR A  34      39.830  56.765  39.527  0.00  0.00           H
ATOM    110  CD2 TYR A  34      38.011  53.690  41.958  0.00  0.00           C
ATOM    111  HD2 TYR A  34      37.593  52.689  41.886  0.00  0.00           H
ATOM    112  CE2 TYR A  34      38.510  54.191  40.761  0.00  0.00           C
ATOM    113  HE2 TYR A  34      38.298  53.527  39.941  0.00  0.00           H
ATOM    114  C   TYR A  34      36.422  52.239  45.787  0.00  0.00           C
ATOM    115  O   TYR A  34      36.812  52.452  46.923  0.00  0.00           O
ATOM    116  N   SER A  35      35.665  51.130  45.576  0.00  0.00           N
ATOM    117  H   SER A  35      35.383  50.918  44.648  0.00  0.00           H
ATOM    118  CA  SER A  35      35.267  50.203  46.643  0.00  0.00           C
ATOM    119  HA  SER A  35      36.053  50.180  47.381  0.00  0.00           H
ATOM    120  CB  SER A  35      33.969  50.657  47.270  0.00  0.00           C
ATOM    121 1HB  SER A  35      34.001  51.763  47.427  0.00  0.00           H
ATOM    122 2HB  SER A  35      33.023  50.403  46.736  0.00  0.00           H
ATOM    123  OG  SER A  35      33.868  50.061  48.599  0.00  0.00           O
ATOM    124  HG1 SER A  35      34.208  50.769  49.156  0.00  0.00           H
ATOM    125  C   SER A  35      35.175  48.866  45.981  0.00  0.00           C
ATOM    126  O   SER A  35      34.676  48.690  44.854  0.00  0.00           O
ATOM    127  N   LEU A  36      35.640  47.864  46.706  0.00  0.00           N
ATOM    128  H   LEU A  36      35.862  47.905  47.673  0.00  0.00           H
ATOM    129  CA  LEU A  36      35.352  46.437  46.302  0.00  0.00           C
ATOM    130  HA  LEU A  36      34.742  46.365  45.416  0.00  0.00           H
ATOM    131  CB  LEU A  36      36.610  45.527  46.015  0.00  0.00           C
ATOM    132 1HB  LEU A  36      37.229  45.556  46.938  0.00  0.00           H
ATOM    133 2HB  LEU A  36      36.254  44.482  45.857  0.00  0.00           H
ATOM    134  CG  LEU A  36      37.446  45.871  44.796  0.00  0.00           C
ATOM    135  HG  LEU A  36      37.825  46.916  44.834  0.00  0.00           H
ATOM    136  CD1 LEU A  36      38.737  44.981  44.794  0.00  0.00           C
ATOM    137 1HD1 LEU A  36      39.375  45.145  45.682  0.00  0.00           H
ATOM    138 2HD1 LEU A  36      39.325  45.232  43.892  0.00  0.00           H
ATOM    139 3HD1 LEU A  36      38.492  43.902  44.880  0.00  0.00           H
ATOM    140  CD2 LEU A  36      36.694  45.689  43.508  0.00  0.00           C
ATOM    141 1HD2 LEU A  36      36.123  44.755  43.689  0.00  0.00           H
ATOM    142 2HD2 LEU A  36      37.249  45.481  42.570  0.00  0.00           H
ATOM    143 3HD2 LEU A  36      35.966  46.504  43.309  0.00  0.00           H
ATOM    144  C   LEU A  36      34.603  45.656  47.417  0.00  0.00           C
ATOM    145  O   LEU A  36      34.746  45.908  48.588  0.00  0.00           O
ATOM    146  N   GLN A  37      33.693  44.749  47.032  0.00  0.00           N
ATOM    147  H   GLN A  37      33.549  44.629  46.051  0.00  0.00           H
ATOM    148  CA  GLN A  37      33.029  43.871  47.954  0.00  0.00           C
ATOM    149  HA  GLN A  37      33.134  44.148  48.993  0.00  0.00           H
ATOM    150  CB  GLN A  37      31.486  43.966  47.752  0.00  0.00           C
ATOM    151 1HB  GLN A  37      31.125  44.856  48.303  0.00  0.00           H
ATOM    152 2HB  GLN A  37      31.353  44.102  46.661  0.00  0.00           H
ATOM    153  CG  GLN A  37      30.580  42.763  48.166  0.00  0.00           C
ATOM    154 1HG  GLN A  37      29.505  43.031  48.191  0.00  0.00           H
ATOM    155 2HG  GLN A  37      30.665  41.964  47.402  0.00  0.00           H
ATOM    156  CD  GLN A  37      30.875  42.093  49.555  0.00  0.00           C
ATOM    157  OE1 GLN A  37      30.850  40.939  49.822  0.00  0.00           O
ATOM    158  NE2 GLN A  37      31.227  43.008  50.476  0.00  0.00           N
ATOM    159 1HE2 GLN A  37      31.611  42.623  51.307  0.00  0.00           H
ATOM    160 2HE2 GLN A  37      31.100  43.995  50.329  0.00  0.00           H
ATOM    161  C   GLN A  37      33.478  42.439  47.522  0.00  0.00           C
ATOM    162  O   GLN A  37      33.134  41.781  46.532  0.00  0.00           O
ATOM    163  N   VAL A  38      34.434  41.966  48.259  0.00  0.00           N
ATOM    164  H   VAL A  38      34.604  42.526  49.070  0.00  0.00           H
ATOM    165  CA  VAL A  38      35.225  40.742  48.047  0.00  0.00           C
ATOM    166  HA  VAL A  38      34.495  40.083  47.605  0.00  0.00           H
ATOM    167  CB  VAL A  38      36.240  40.928  46.910  0.00  0.00           C
ATOM    168  HB  VAL A  38      35.707  41.435  46.071  0.00  0.00           H
ATOM    169  CG1 VAL A  38      37.459  41.817  47.342  0.00  0.00           C
ATOM    170 1HG1 VAL A  38      38.163  42.001  46.511  0.00  0.00           H
ATOM    171 2HG1 VAL A  38      38.001  41.235  48.119  0.00  0.00           H
ATOM    172 3HG1 VAL A  38      37.168  42.765  47.837  0.00  0.00           H
ATOM    173  CG2 VAL A  38      36.819  39.553  46.418  0.00  0.00           C
ATOM    174 1HG2 VAL A  38      37.625  39.644  45.650  0.00  0.00           H
ATOM    175 2HG2 VAL A  38      36.034  38.900  45.994  0.00  0.00           H
ATOM    176 3HG2 VAL A  38      37.306  39.129  47.322  0.00  0.00           H
ATOM    177  C   VAL A  38      35.781  40.310  49.345  0.00  0.00           C
ATOM    178  O   VAL A  38      35.967  41.131  50.259  0.00  0.00           O
ATOM    179  N   GLN A  39      35.885  38.975  49.594  0.00  0.00           N
ATOM    180  H   GLN A  39      35.538  38.333  48.911  0.00  0.00           H
ATOM    181  CA  GLN A  39      36.488  38.434  50.845  0.00  0.00           C
ATOM    182  HA  GLN A  39      35.930  38.938  51.623  0.00  0.00           H
ATOM    183  CB  GLN A  39      36.328  36.882  50.913  0.00  0.00           C
ATOM    184 1HB  GLN A  39      36.578  36.480  49.904  0.00  0.00           H
ATOM    185 2HB  GLN A  39      37.114  36.342  51.489  0.00  0.00           H
ATOM    186  CG  GLN A  39      34.952  36.310  51.386  0.00  0.00           C
ATOM    187 1HG  GLN A  39      34.127  36.405  50.650  0.00  0.00           H
ATOM    188 2HG  GLN A  39      35.019  35.254  51.725  0.00  0.00           H
ATOM    189  CD  GLN A  39      34.592  37.059  52.678  0.00  0.00           C
ATOM    190  OE1 GLN A  39      35.450  37.397  53.475  0.00  0.00           O
ATOM    191  NE2 GLN A  39      33.286  37.471  52.740  0.00  0.00           N
ATOM    192 1HE2 GLN A  39      33.018  38.365  53.095  0.00  0.00           H
ATOM    193 2HE2 GLN A  39      32.580  37.157  52.102  0.00  0.00           H
ATOM    194  C   GLN A  39      37.942  38.892  51.076  0.00  0.00           C
ATOM    195  O   GLN A  39      38.771  39.116  50.200  0.00  0.00           O
ATOM    196  N   ARG A  40      38.396  39.129  52.347  0.00  0.00           N
ATOM    197  H   ARG A  40      37.819  39.057  53.169  0.00  0.00           H
ATOM    198  CA  ARG A  40      39.784  39.273  52.570  0.00  0.00           C
ATOM    199  HA  ARG A  40      40.161  40.005  51.873  0.00  0.00           H
ATOM    200  CB  ARG A  40      40.136  39.921  53.937  0.00  0.00           C
ATOM    201 1HB  ARG A  40      39.848  39.180  54.709  0.00  0.00           H
ATOM    202 2HB  ARG A  40      41.224  39.908  54.170  0.00  0.00           H
ATOM    203  CG  ARG A  40      39.380  41.239  54.300  0.00  0.00           C
ATOM    204 1HG  ARG A  40      38.276  41.103  54.259  0.00  0.00           H
ATOM    205 2HG  ARG A  40      39.613  41.338  55.385  0.00  0.00           H
ATOM    206  CD  ARG A  40      39.731  42.492  53.549  0.00  0.00           C
ATOM    207 1HD  ARG A  40      39.165  42.454  52.586  0.00  0.00           H
ATOM    208 2HD  ARG A  40      39.333  43.399  54.051  0.00  0.00           H
ATOM    209  NE  ARG A  40      41.151  42.526  53.258  0.00  0.00           N
ATOM    210  HE  ARG A  40      41.680  41.688  53.107  0.00  0.00           H
ATOM    211  CZ  ARG A  40      41.749  43.615  52.816  0.00  0.00           C
ATOM    212  NH1 ARG A  40      43.008  43.522  52.545  0.00  0.00           N
ATOM    213 1HH1 ARG A  40      43.372  42.597  52.702  0.00  0.00           H
ATOM    214 2HH1 ARG A  40      43.578  44.271  52.195  0.00  0.00           H
ATOM    215  NH2 ARG A  40      41.265  44.742  52.673  0.00  0.00           N
ATOM    216 1HH2 ARG A  40      40.366  44.895  53.102  0.00  0.00           H
ATOM    217 2HH2 ARG A  40      41.942  45.399  52.335  0.00  0.00           H
ATOM    218  C   ARG A  40      40.630  37.923  52.330  0.00  0.00           C
ATOM    219  O   ARG A  40      41.711  37.977  51.796  0.00  0.00           O
ATOM    220  N   GLN A  41      40.093  36.751  52.711  0.00  0.00           N
ATOM    221  H   GLN A  41      39.222  36.758  53.185  0.00  0.00           H
ATOM    222  CA  GLN A  41      40.657  35.449  52.332  0.00  0.00           C
ATOM    223  HA  GLN A  41      41.227  35.496  51.410  0.00  0.00           H
ATOM    224  CB  GLN A  41      41.507  34.891  53.435  0.00  0.00           C
ATOM    225 1HB  GLN A  41      42.145  34.034  53.131  0.00  0.00           H
ATOM    226 2HB  GLN A  41      42.258  35.665  53.713  0.00  0.00           H
ATOM    227  CG  GLN A  41      40.713  34.470  54.757  0.00  0.00           C
ATOM    228 1HG  GLN A  41      40.245  35.355  55.237  0.00  0.00           H
ATOM    229 2HG  GLN A  41      39.966  33.666  54.569  0.00  0.00           H
ATOM    230  CD  GLN A  41      41.755  33.999  55.789  0.00  0.00           C
ATOM    231  OE1 GLN A  41      42.967  34.021  55.483  0.00  0.00           O
ATOM    232  NE2 GLN A  41      41.364  33.402  56.936  0.00  0.00           N
ATOM    233 1HE2 GLN A  41      42.046  33.487  57.654  0.00  0.00           H
ATOM    234 2HE2 GLN A  41      40.386  33.312  57.135  0.00  0.00           H
ATOM    235  C   GLN A  41      39.565  34.529  51.970  0.00  0.00           C
ATOM    236  O   GLN A  41      38.461  34.535  52.498  0.00  0.00           O
ATOM    237  N   VAL A  42      39.770  33.730  50.985  0.00  0.00           N
ATOM    238  H   VAL A  42      40.580  33.904  50.432  0.00  0.00           H
ATOM    239  CA  VAL A  42      38.855  32.671  50.604  0.00  0.00           C
ATOM    240  HA  VAL A  42      37.941  32.726  51.180  0.00  0.00           H
ATOM    241  CB  VAL A  42      38.335  32.805  49.159  0.00  0.00           C
ATOM    242  HB  VAL A  42      39.107  32.837  48.361  0.00  0.00           H
ATOM    243  CG1 VAL A  42      37.436  31.665  48.747  0.00  0.00           C
ATOM    244 1HG1 VAL A  42      37.972  30.733  48.477  0.00  0.00           H
ATOM    245 2HG1 VAL A  42      36.859  31.928  47.833  0.00  0.00           H
ATOM    246 3HG1 VAL A  42      36.680  31.460  49.540  0.00  0.00           H
ATOM    247  CG2 VAL A  42      37.496  34.156  49.076  0.00  0.00           C
ATOM    248 1HG2 VAL A  42      37.351  34.349  47.991  0.00  0.00           H
ATOM    249 2HG2 VAL A  42      38.128  34.954  49.516  0.00  0.00           H
ATOM    250 3HG2 VAL A  42      36.535  34.101  49.631  0.00  0.00           H
ATOM    251  C   VAL A  42      39.529  31.314  50.790  0.00  0.00           C
ATOM    252  O   VAL A  42      40.477  31.055  50.104  0.00  0.00           O
ATOM    253  N   PRO A  43      39.100  30.457  51.714  0.00  0.00           N
ATOM    254  CD  PRO A  43      38.336  30.874  52.968  0.00  0.00           C
ATOM    255 1HD  PRO A  43      37.264  31.117  52.770  0.00  0.00           H
ATOM    256 2HD  PRO A  43      38.872  31.711  53.452  0.00  0.00           H
ATOM    257  CA  PRO A  43      39.805  29.209  51.926  0.00  0.00           C
ATOM    258  HA  PRO A  43      40.875  29.263  51.756  0.00  0.00           H
ATOM    259  CB  PRO A  43      39.516  28.818  53.429  0.00  0.00           C
ATOM    260 1HB  PRO A  43      39.489  27.726  53.633  0.00  0.00           H
ATOM    261 2HB  PRO A  43      40.396  29.190  53.997  0.00  0.00           H
ATOM    262  CG  PRO A  43      38.300  29.612  53.832  0.00  0.00           C
ATOM    263 1HG  PRO A  43      37.413  29.011  53.537  0.00  0.00           H
ATOM    264 2HG  PRO A  43      38.119  29.812  54.909  0.00  0.00           H
ATOM    265  C   PRO A  43      39.198  28.159  50.926  0.00  0.00           C
ATOM    266  O   PRO A  43      37.949  28.052  50.830  0.00  0.00           O
ATOM    267  N   VAL A  44      40.064  27.473  50.145  0.00  0.00           N
ATOM    268  H   VAL A  44      41.039  27.707  50.148  0.00  0.00           H
ATOM    269  CA  VAL A  44      39.532  26.405  49.308  0.00  0.00           C
ATOM    270  HA  VAL A  44      38.524  26.245  49.665  0.00  0.00           H
ATOM    271  CB  VAL A  44      39.554  26.841  47.806  0.00  0.00           C
ATOM    272  HB  VAL A  44      38.885  27.710  47.653  0.00  0.00           H
ATOM    273  CG1 VAL A  44      41.009  27.251  47.463  0.00  0.00           C
ATOM    274 1HG1 VAL A  44      41.395  28.131  48.009  0.00  0.00           H
ATOM    275 2HG1 VAL A  44      40.971  27.539  46.391  0.00  0.00           H
ATOM    276 3HG1 VAL A  44      41.748  26.424  47.526  0.00  0.00           H
ATOM    277  CG2 VAL A  44      39.049  25.660  46.914  0.00  0.00           C
ATOM    278 1HG2 VAL A  44      39.804  24.840  46.857  0.00  0.00           H
ATOM    279 2HG2 VAL A  44      38.884  25.943  45.850  0.00  0.00           H
ATOM    280 3HG2 VAL A  44      38.089  25.233  47.259  0.00  0.00           H
ATOM    281  C   VAL A  44      40.334  25.193  49.583  0.00  0.00           C
ATOM    282  O   VAL A  44      41.466  25.391  49.999  0.00  0.00           O
ATOM    283  N   PRO A  45      39.952  23.962  49.586  0.00  0.00           N
ATOM    284  CD  PRO A  45      38.546  23.536  49.813  0.00  0.00           C
ATOM    285 1HD  PRO A  45      37.958  23.653  48.871  0.00  0.00           H
ATOM    286 2HD  PRO A  45      38.071  24.011  50.692  0.00  0.00           H
ATOM    287  CA  PRO A  45      40.768  22.796  49.527  0.00  0.00           C
ATOM    288  HA  PRO A  45      41.373  22.796  50.410  0.00  0.00           H
ATOM    289  CB  PRO A  45      39.833  21.597  49.326  0.00  0.00           C
ATOM    290 1HB  PRO A  45      39.580  21.402  48.262  0.00  0.00           H
ATOM    291 2HB  PRO A  45      40.296  20.668  49.729  0.00  0.00           H
ATOM    292  CG  PRO A  45      38.534  22.023  49.949  0.00  0.00           C
ATOM    293 1HG  PRO A  45      37.696  21.621  49.344  0.00  0.00           H
ATOM    294 2HG  PRO A  45      38.463  21.677  51.003  0.00  0.00           H
ATOM    295  C   PRO A  45      41.691  22.630  48.326  0.00  0.00           C
ATOM    296  O   PRO A  45      41.291  22.780  47.167  0.00  0.00           O
ATOM    297  N   GLU A  46      42.900  22.070  48.580  0.00  0.00           N
ATOM    298  H   GLU A  46      43.232  21.913  49.511  0.00  0.00           H
ATOM    299  CA  GLU A  46      43.823  21.646  47.534  0.00  0.00           C
ATOM    300  HA  GLU A  46      44.078  22.560  47.004  0.00  0.00           H
ATOM    301  CB  GLU A  46      45.231  21.235  48.002  0.00  0.00           C
ATOM    302 1HB  GLU A  46      45.495  22.194  48.499  0.00  0.00           H
ATOM    303 2HB  GLU A  46      45.296  20.374  48.700  0.00  0.00           H
ATOM    304  CG  GLU A  46      46.299  20.986  46.836  0.00  0.00           C
ATOM    305 1HG  GLU A  46      45.947  20.105  46.246  0.00  0.00           H
ATOM    306 2HG  GLU A  46      46.195  21.899  46.221  0.00  0.00           H
ATOM    307  CD  GLU A  46      47.708  20.924  47.323  0.00  0.00           C
ATOM    308  OE1 GLU A  46      48.596  21.699  46.935  0.00  0.00           O
ATOM    309  OE2 GLU A  46      47.993  20.153  48.282  0.00  0.00           O
ATOM    310  C   GLU A  46      43.239  20.706  46.475  0.00  0.00           C
ATOM    311  O   GLU A  46      42.699  19.629  46.724  0.00  0.00           O
ATOM    312  N   GLY A  47      43.346  21.066  45.139  0.00  0.00           N
ATOM    313  H   GLY A  47      43.816  21.922  44.928  0.00  0.00           H
ATOM    314  CA  GLY A  47      42.807  20.189  44.039  0.00  0.00           C
ATOM    315 1HA  GLY A  47      43.444  20.352  43.177  0.00  0.00           H
ATOM    316 2HA  GLY A  47      42.988  19.164  44.310  0.00  0.00           H
ATOM    317  C   GLY A  47      41.383  20.525  43.670  0.00  0.00           C
ATOM    318  O   GLY A  47      40.785  19.763  42.899  0.00  0.00           O
ATOM    319  N   LEU A  48      40.778  21.603  44.262  0.00  0.00           N
ATOM    320  H   LEU A  48      41.302  22.133  44.931  0.00  0.00           H
ATOM    321  CA  LEU A  48      39.350  21.980  43.982  0.00  0.00           C
ATOM    322  HA  LEU A  48      39.039  21.323  43.179  0.00  0.00           H
ATOM    323  CB  LEU A  48      38.468  21.905  45.236  0.00  0.00           C
ATOM    324 1HB  LEU A  48      38.698  20.906  45.670  0.00  0.00           H
ATOM    325 2HB  LEU A  48      38.755  22.698  45.971  0.00  0.00           H
ATOM    326  CG  LEU A  48      36.942  21.876  44.955  0.00  0.00           C
ATOM    327  HG  LEU A  48      36.872  22.762  44.281  0.00  0.00           H
ATOM    328  CD1 LEU A  48      36.379  20.664  44.168  0.00  0.00           C
ATOM    329 1HD1 LEU A  48      36.811  20.568  43.144  0.00  0.00           H
ATOM    330 2HD1 LEU A  48      35.278  20.574  44.188  0.00  0.00           H
ATOM    331 3HD1 LEU A  48      36.908  19.765  44.551  0.00  0.00           H
ATOM    332  CD2 LEU A  48      36.176  22.069  46.296  0.00  0.00           C
ATOM    333 1HD2 LEU A  48      35.070  22.131  46.235  0.00  0.00           H
ATOM    334 2HD2 LEU A  48      36.487  23.027  46.752  0.00  0.00           H
ATOM    335 3HD2 LEU A  48      36.538  21.254  46.964  0.00  0.00           H
ATOM    336  C   LEU A  48      39.343  23.376  43.538  0.00  0.00           C
ATOM    337  O   LEU A  48      39.868  24.416  44.013  0.00  0.00           O
ATOM    338  N   CYS A  49      38.589  23.537  42.424  0.00  0.00           N
ATOM    339  H   CYS A  49      38.290  22.723  41.933  0.00  0.00           H
ATOM    340  CA  CYS A  49      38.198  24.778  41.916  0.00  0.00           C
ATOM    341  HA  CYS A  49      39.072  25.394  41.769  0.00  0.00           H
ATOM    342  CB  CYS A  49      37.546  24.488  40.489  0.00  0.00           C
ATOM    343 1HB  CYS A  49      38.251  24.077  39.733  0.00  0.00           H
ATOM    344 2HB  CYS A  49      36.981  23.547  40.671  0.00  0.00           H
ATOM    345  SG  CYS A  49      36.396  25.660  39.779  0.00  0.00           S
ATOM    346  HG1 CYS A  49      35.295  25.047  40.191  0.00  0.00           H
ATOM    347  C   CYS A  49      37.258  25.641  42.760  0.00  0.00           C
ATOM    348  O   CYS A  49      36.315  25.178  43.344  0.00  0.00           O
ATOM    349  N   VAL A  50      37.497  26.948  42.764  0.00  0.00           N
ATOM    350  H   VAL A  50      38.199  27.289  42.138  0.00  0.00           H
ATOM    351  CA  VAL A  50      36.867  27.915  43.655  0.00  0.00           C
ATOM    352  HA  VAL A  50      36.080  27.399  44.188  0.00  0.00           H
ATOM    353  CB  VAL A  50      37.839  28.439  44.756  0.00  0.00           C
ATOM    354  HB  VAL A  50      38.168  27.607  45.402  0.00  0.00           H
ATOM    355  CG1 VAL A  50      39.073  28.940  44.067  0.00  0.00           C
ATOM    356 1HG1 VAL A  50      39.666  28.225  43.461  0.00  0.00           H
ATOM    357 2HG1 VAL A  50      39.765  29.200  44.891  0.00  0.00           H
ATOM    358 3HG1 VAL A  50      38.758  29.769  43.392  0.00  0.00           H
ATOM    359  CG2 VAL A  50      37.165  29.527  45.625  0.00  0.00           C
ATOM    360 1HG2 VAL A  50      37.901  29.901  46.365  0.00  0.00           H
ATOM    361 2HG2 VAL A  50      36.430  28.954  46.224  0.00  0.00           H
ATOM    362 3HG2 VAL A  50      36.687  30.308  45.004  0.00  0.00           H
ATOM    363  C   VAL A  50      36.217  29.135  42.866  0.00  0.00           C
ATOM    364  O   VAL A  50      36.766  29.796  42.013  0.00  0.00           O
ATOM    365  N   ILE A  51      34.949  29.433  43.117  0.00  0.00           N
ATOM    366  H   ILE A  51      34.448  28.815  43.728  0.00  0.00           H
ATOM    367  CA  ILE A  51      34.245  30.638  42.625  0.00  0.00           C
ATOM    368  HA  ILE A  51      34.703  30.797  41.662  0.00  0.00           H
ATOM    369  CB  ILE A  51      32.750  30.459  42.494  0.00  0.00           C
ATOM    370  HB  ILE A  51      32.252  30.586  43.475  0.00  0.00           H
ATOM    371  CG2 ILE A  51      32.133  31.597  41.636  0.00  0.00           C
ATOM    372 1HG2 ILE A  51      32.380  31.642  40.545  0.00  0.00           H
ATOM    373 2HG2 ILE A  51      32.343  32.631  41.964  0.00  0.00           H
ATOM    374 3HG2 ILE A  51      31.040  31.421  41.654  0.00  0.00           H
ATOM    375  CG1 ILE A  51      32.272  29.111  42.001  0.00  0.00           C
ATOM    376 1HG1 ILE A  51      32.630  28.350  42.729  0.00  0.00           H
ATOM    377 2HG1 ILE A  51      31.161  29.083  42.081  0.00  0.00           H
ATOM    378  CD1 ILE A  51      32.703  28.646  40.598  0.00  0.00           C
ATOM    379 1HD1 ILE A  51      32.471  29.466  39.881  0.00  0.00           H
ATOM    380 2HD1 ILE A  51      32.145  27.757  40.246  0.00  0.00           H
ATOM    381 3HD1 ILE A  51      33.760  28.329  40.686  0.00  0.00           H
ATOM    382  C   ILE A  51      34.490  31.849  43.600  0.00  0.00           C
ATOM    383  O   ILE A  51      34.309  31.709  44.807  0.00  0.00           O
ATOM    384  N   VAL A  52      34.964  32.983  43.081  0.00  0.00           N
ATOM    385  H   VAL A  52      35.152  33.103  42.103  0.00  0.00           H
ATOM    386  CA  VAL A  52      35.264  34.025  43.989  0.00  0.00           C
ATOM    387  HA  VAL A  52      34.941  33.747  44.989  0.00  0.00           H
ATOM    388  CB  VAL A  52      36.746  34.434  44.125  0.00  0.00           C
ATOM    389  HB  VAL A  52      37.226  34.856  43.212  0.00  0.00           H
ATOM    390  CG1 VAL A  52      36.925  35.577  45.165  0.00  0.00           C
ATOM    391 1HG1 VAL A  52      36.262  35.553  46.056  0.00  0.00           H
ATOM    392 2HG1 VAL A  52      36.695  36.545  44.663  0.00  0.00           H
ATOM    393 3HG1 VAL A  52      37.962  35.766  45.523  0.00  0.00           H
ATOM    394  CG2 VAL A  52      37.716  33.245  44.522  0.00  0.00           C
ATOM    395 1HG2 VAL A  52      37.658  32.352  43.861  0.00  0.00           H
ATOM    396 2HG2 VAL A  52      37.382  32.999  45.545  0.00  0.00           H
ATOM    397 3HG2 VAL A  52      38.797  33.474  44.448  0.00  0.00           H
ATOM    398  C   VAL A  52      34.412  35.124  43.471  0.00  0.00           C
ATOM    399  O   VAL A  52      34.634  35.710  42.414  0.00  0.00           O
ATOM    400  N   SER A  53      33.363  35.479  44.325  0.00  0.00           N
ATOM    401  H   SER A  53      33.318  35.012  45.208  0.00  0.00           H
ATOM    402  CA  SER A  53      32.515  36.595  44.031  0.00  0.00           C
ATOM    403  HA  SER A  53      32.227  36.597  42.992  0.00  0.00           H
ATOM    404  CB  SER A  53      31.135  36.437  44.794  0.00  0.00           C
ATOM    405 1HB  SER A  53      30.807  35.444  44.422  0.00  0.00           H
ATOM    406 2HB  SER A  53      31.400  36.509  45.862  0.00  0.00           H
ATOM    407  OG  SER A  53      30.197  37.450  44.532  0.00  0.00           O
ATOM    408  HG1 SER A  53      29.569  36.970  44.001  0.00  0.00           H
ATOM    409  C   SER A  53      33.063  37.901  44.379  0.00  0.00           C
ATOM    410  O   SER A  53      33.480  38.167  45.541  0.00  0.00           O
ATOM    411  N   CYS A  54      33.006  38.873  43.389  0.00  0.00           N
ATOM    412  H   CYS A  54      32.564  38.736  42.515  0.00  0.00           H
ATOM    413  CA  CYS A  54      33.569  40.160  43.643  0.00  0.00           C
ATOM    414  HA  CYS A  54      33.535  40.394  44.701  0.00  0.00           H
ATOM    415  CB  CYS A  54      35.049  40.154  43.130  0.00  0.00           C
ATOM    416 1HB  CYS A  54      35.549  39.391  43.759  0.00  0.00           H
ATOM    417 2HB  CYS A  54      35.065  39.797  42.077  0.00  0.00           H
ATOM    418  SG  CYS A  54      35.998  41.700  43.352  0.00  0.00           S
ATOM    419  C   CYS A  54      32.654  41.153  42.964  0.00  0.00           C
ATOM    420  O   CYS A  54      32.402  41.043  41.747  0.00  0.00           O
ATOM    421  N   ASN A  55      32.133  42.104  43.766  0.00  0.00           N
ATOM    422  H   ASN A  55      32.398  42.196  44.722  0.00  0.00           H
ATOM    423  CA  ASN A  55      31.301  43.173  43.332  0.00  0.00           C
ATOM    424  HA  ASN A  55      31.139  43.032  42.270  0.00  0.00           H
ATOM    425  CB  ASN A  55      29.949  43.228  44.107  0.00  0.00           C
ATOM    426 1HB  ASN A  55      29.251  42.398  43.896  0.00  0.00           H
ATOM    427 2HB  ASN A  55      30.123  43.127  45.195  0.00  0.00           H
ATOM    428  CG  ASN A  55      29.154  44.548  43.988  0.00  0.00           C
ATOM    429  OD1 ASN A  55      28.830  45.115  45.049  0.00  0.00           O
ATOM    430  ND2 ASN A  55      28.924  45.058  42.757  0.00  0.00           N
ATOM    431 1HD2 ASN A  55      28.307  45.847  42.720  0.00  0.00           H
ATOM    432 2HD2 ASN A  55      29.195  44.502  41.968  0.00  0.00           H
ATOM    433  C   ASN A  55      32.170  44.468  43.448  0.00  0.00           C
ATOM    434  O   ASN A  55      33.110  44.598  44.232  0.00  0.00           O
ATOM    435  N   LEU A  56      31.967  45.533  42.603  0.00  0.00           N
ATOM    436  H   LEU A  56      31.309  45.467  41.852  0.00  0.00           H
ATOM    437  CA  LEU A  56      32.962  46.566  42.277  0.00  0.00           C
ATOM    438  HA  LEU A  56      33.712  46.647  43.044  0.00  0.00           H
ATOM    439  CB  LEU A  56      33.646  46.075  40.968  0.00  0.00           C
ATOM    440 1HB  LEU A  56      34.543  45.452  41.192  0.00  0.00           H
ATOM    441 2HB  LEU A  56      32.877  45.495  40.414  0.00  0.00           H
ATOM    442  CG  LEU A  56      34.336  47.179  40.102  0.00  0.00           C
ATOM    443  HG  LEU A  56      33.493  47.897  39.983  0.00  0.00           H
ATOM    444  CD1 LEU A  56      35.486  47.906  40.845  0.00  0.00           C
ATOM    445 1HD1 LEU A  56      35.152  48.324  41.814  0.00  0.00           H
ATOM    446 2HD1 LEU A  56      36.019  48.674  40.237  0.00  0.00           H
ATOM    447 3HD1 LEU A  56      36.362  47.230  40.928  0.00  0.00           H
ATOM    448  CD2 LEU A  56      34.714  46.668  38.720  0.00  0.00           C
ATOM    449 1HD2 LEU A  56      33.857  46.149  38.248  0.00  0.00           H
ATOM    450 2HD2 LEU A  56      35.504  45.908  38.923  0.00  0.00           H
ATOM    451 3HD2 LEU A  56      35.126  47.373  37.964  0.00  0.00           H
ATOM    452  C   LEU A  56      32.242  47.921  42.069  0.00  0.00           C
ATOM    453  O   LEU A  56      31.214  47.985  41.379  0.00  0.00           O
ATOM    454  N   SER A  57      32.810  49.016  42.626  0.00  0.00           N
ATOM    455  H   SER A  57      33.564  48.961  43.277  0.00  0.00           H
ATOM    456  CA  SER A  57      32.417  50.406  42.405  0.00  0.00           C
ATOM    457  HA  SER A  57      31.901  50.494  41.456  0.00  0.00           H
ATOM    458  CB  SER A  57      31.634  50.935  43.600  0.00  0.00           C
ATOM    459 1HB  SER A  57      30.780  50.244  43.760  0.00  0.00           H
ATOM    460 2HB  SER A  57      32.296  50.853  44.494  0.00  0.00           H
ATOM    461  OG  SER A  57      31.130  52.272  43.456  0.00  0.00           O
ATOM    462  HG1 SER A  57      30.663  52.302  42.615  0.00  0.00           H
ATOM    463  C   SER A  57      33.625  51.363  42.143  0.00  0.00           C
ATOM    464  O   SER A  57      34.804  51.049  42.473  0.00  0.00           O
ATOM    465  N   TYR A  58      33.428  52.497  41.469  0.00  0.00           N
ATOM    466  H   TYR A  58      32.504  52.607  41.108  0.00  0.00           H
ATOM    467  CA  TYR A  58      34.435  53.489  41.171  0.00  0.00           C
ATOM    468  HA  TYR A  58      35.054  53.726  42.014  0.00  0.00           H
ATOM    469  CB  TYR A  58      35.261  53.059  39.899  0.00  0.00           C
ATOM    470 1HB  TYR A  58      35.956  53.851  39.526  0.00  0.00           H
ATOM    471 2HB  TYR A  58      35.877  52.177  40.172  0.00  0.00           H
ATOM    472  CG  TYR A  58      34.409  52.560  38.792  0.00  0.00           C
ATOM    473  CD1 TYR A  58      34.271  53.243  37.542  0.00  0.00           C
ATOM    474  HD1 TYR A  58      34.580  54.287  37.478  0.00  0.00           H
ATOM    475  CE1 TYR A  58      33.751  52.605  36.352  0.00  0.00           C
ATOM    476  HE1 TYR A  58      33.863  53.182  35.443  0.00  0.00           H
ATOM    477  CZ  TYR A  58      33.411  51.282  36.454  0.00  0.00           C
ATOM    478  OH  TYR A  58      32.898  50.679  35.304  0.00  0.00           O
ATOM    479  HH  TYR A  58      32.818  49.755  35.543  0.00  0.00           H
ATOM    480  CD2 TYR A  58      34.134  51.193  38.768  0.00  0.00           C
ATOM    481  HD2 TYR A  58      34.276  50.571  39.642  0.00  0.00           H
ATOM    482  CE2 TYR A  58      33.592  50.553  37.635  0.00  0.00           C
ATOM    483  HE2 TYR A  58      33.424  49.487  37.712  0.00  0.00           H
ATOM    484  C   TYR A  58      33.620  54.838  40.936  0.00  0.00           C
ATOM    485  O   TYR A  58      32.433  54.685  40.723  0.00  0.00           O
ATOM    486  N   PRO A  59      34.121  55.998  40.869  0.00  0.00           N
ATOM    487  CD  PRO A  59      35.519  56.345  41.202  0.00  0.00           C
ATOM    488 1HD  PRO A  59      36.156  55.718  40.539  0.00  0.00           H
ATOM    489 2HD  PRO A  59      35.628  55.928  42.218  0.00  0.00           H
ATOM    490  CA  PRO A  59      33.387  57.204  40.411  0.00  0.00           C
ATOM    491  HA  PRO A  59      32.694  57.559  41.159  0.00  0.00           H
ATOM    492  CB  PRO A  59      34.461  58.375  40.339  0.00  0.00           C
ATOM    493 1HB  PRO A  59      34.800  58.749  39.361  0.00  0.00           H
ATOM    494 2HB  PRO A  59      33.928  59.229  40.807  0.00  0.00           H
ATOM    495  CG  PRO A  59      35.595  57.896  41.237  0.00  0.00           C
ATOM    496 1HG  PRO A  59      36.596  58.374  41.153  0.00  0.00           H
ATOM    497 2HG  PRO A  59      35.153  58.022  42.254  0.00  0.00           H
ATOM    498  C   PRO A  59      32.663  57.188  39.002  0.00  0.00           C
ATOM    499  O   PRO A  59      32.901  56.319  38.192  0.00  0.00           O
ATOM    500  N   ARG A  60      31.607  57.992  38.799  0.00  0.00           N
ATOM    501  H   ARG A  60      31.408  58.712  39.467  0.00  0.00           H
ATOM    502  CA  ARG A  60      30.899  58.023  37.517  0.00  0.00           C
ATOM    503  HA  ARG A  60      31.257  57.257  36.840  0.00  0.00           H
ATOM    504  CB  ARG A  60      29.342  57.851  37.759  0.00  0.00           C
ATOM    505 1HB  ARG A  60      28.846  57.766  36.764  0.00  0.00           H
ATOM    506 2HB  ARG A  60      29.218  56.909  38.340  0.00  0.00           H
ATOM    507  CG  ARG A  60      28.642  59.021  38.614  0.00  0.00           C
ATOM    508 1HG  ARG A  60      27.572  58.718  38.615  0.00  0.00           H
ATOM    509 2HG  ARG A  60      29.004  58.843  39.653  0.00  0.00           H
ATOM    510  CD  ARG A  60      28.682  60.480  38.089  0.00  0.00           C
ATOM    511 1HD  ARG A  60      29.721  60.683  38.408  0.00  0.00           H
ATOM    512 2HD  ARG A  60      28.524  60.554  36.990  0.00  0.00           H
ATOM    513  NE  ARG A  60      27.699  61.208  38.856  0.00  0.00           N
ATOM    514  HE  ARG A  60      27.068  60.742  39.480  0.00  0.00           H
ATOM    515  CZ  ARG A  60      27.596  62.572  38.843  0.00  0.00           C
ATOM    516  NH1 ARG A  60      26.633  63.126  39.534  0.00  0.00           N
ATOM    517 1HH1 ARG A  60      26.025  62.570  40.096  0.00  0.00           H
ATOM    518 2HH1 ARG A  60      26.650  64.118  39.573  0.00  0.00           H
ATOM    519  NH2 ARG A  60      28.280  63.355  38.047  0.00  0.00           N
ATOM    520 1HH2 ARG A  60      29.161  63.081  37.655  0.00  0.00           H
ATOM    521 2HH2 ARG A  60      28.295  64.296  38.370  0.00  0.00           H
ATOM    522  C   ARG A  60      31.207  59.292  36.768  0.00  0.00           C
ATOM    523  O   ARG A  60      30.616  59.517  35.665  0.00  0.00           O
ATOM    524  N   ASP A  61      32.158  60.124  37.318  0.00  0.00           N
ATOM    525  H   ASP A  61      32.370  59.957  38.289  0.00  0.00           H
ATOM    526  CA  ASP A  61      32.933  61.210  36.661  0.00  0.00           C
ATOM    527  HA  ASP A  61      32.465  61.487  35.725  0.00  0.00           H
ATOM    528  CB  ASP A  61      33.217  62.383  37.556  0.00  0.00           C
ATOM    529 1HB  ASP A  61      33.911  62.071  38.366  0.00  0.00           H
ATOM    530 2HB  ASP A  61      33.629  63.263  37.029  0.00  0.00           H
ATOM    531  CG  ASP A  61      31.917  62.885  38.117  0.00  0.00           C
ATOM    532  OD1 ASP A  61      31.033  63.068  37.266  0.00  0.00           O
ATOM    533  OD2 ASP A  61      31.772  63.023  39.413  0.00  0.00           O
ATOM    534  C   ASP A  61      34.290  60.619  36.225  0.00  0.00           C
ATOM    535  O   ASP A  61      34.968  60.029  37.099  0.00  0.00           O
ATOM    536  N   GLY A  62      34.678  60.750  34.945  0.00  0.00           N
ATOM    537  H   GLY A  62      34.130  61.311  34.331  0.00  0.00           H
ATOM    538  CA  GLY A  62      35.996  60.374  34.441  0.00  0.00           C
ATOM    539 1HA  GLY A  62      36.526  61.282  34.212  0.00  0.00           H
ATOM    540 2HA  GLY A  62      36.468  59.712  35.154  0.00  0.00           H
ATOM    541  C   GLY A  62      36.072  59.618  33.199  0.00  0.00           C
ATOM    542  O   GLY A  62      37.162  59.190  32.742  0.00  0.00           O
ATOM    543  N   TRP A  63      34.905  59.392  32.591  0.00  0.00           N
ATOM    544  H   TRP A  63      33.982  59.585  32.926  0.00  0.00           H
ATOM    545  CA  TRP A  63      34.782  58.403  31.519  0.00  0.00           C
ATOM    546  HA  TRP A  63      35.527  58.588  30.761  0.00  0.00           H
ATOM    547  CB  TRP A  63      34.855  56.919  31.964  0.00  0.00           C
ATOM    548 1HB  TRP A  63      34.588  56.244  31.128  0.00  0.00           H
ATOM    549 2HB  TRP A  63      35.933  56.691  32.114  0.00  0.00           H
ATOM    550  CG  TRP A  63      34.005  56.479  33.122  0.00  0.00           C
ATOM    551  CD1 TRP A  63      34.376  56.710  34.402  0.00  0.00           C
ATOM    552  HD1 TRP A  63      35.239  57.142  34.882  0.00  0.00           H
ATOM    553  NE1 TRP A  63      33.360  56.171  35.226  0.00  0.00           N
ATOM    554  HE1 TRP A  63      33.211  56.298  36.184  0.00  0.00           H
ATOM    555  CE2 TRP A  63      32.370  55.625  34.484  0.00  0.00           C
ATOM    556  CD2 TRP A  63      32.728  55.804  33.110  0.00  0.00           C
ATOM    557  CE3 TRP A  63      31.839  55.281  32.146  0.00  0.00           C
ATOM    558  HE3 TRP A  63      32.189  55.302  31.131  0.00  0.00           H
ATOM    559  CZ3 TRP A  63      30.545  54.826  32.472  0.00  0.00           C
ATOM    560  HZ3 TRP A  63      29.883  54.514  31.688  0.00  0.00           H
ATOM    561  CZ2 TRP A  63      31.153  55.118  34.810  0.00  0.00           C
ATOM    562  HZ2 TRP A  63      30.871  55.039  35.854  0.00  0.00           H
ATOM    563  CH2 TRP A  63      30.285  54.666  33.843  0.00  0.00           C
ATOM    564  HH2 TRP A  63      29.348  54.261  34.187  0.00  0.00           H
ATOM    565  C   TRP A  63      33.415  58.689  30.820  0.00  0.00           C
ATOM    566  O   TRP A  63      32.359  58.871  31.359  0.00  0.00           O
ATOM    567  N   ASP A  64      33.403  58.705  29.498  0.00  0.00           N
ATOM    568  H   ASP A  64      34.296  58.640  29.062  0.00  0.00           H
ATOM    569  CA  ASP A  64      32.297  58.718  28.633  0.00  0.00           C
ATOM    570  HA  ASP A  64      31.600  59.398  29.090  0.00  0.00           H
ATOM    571  CB  ASP A  64      32.755  59.303  27.219  0.00  0.00           C
ATOM    572 1HB  ASP A  64      32.837  60.407  27.262  0.00  0.00           H
ATOM    573 2HB  ASP A  64      33.736  58.856  26.928  0.00  0.00           H
ATOM    574  CG  ASP A  64      31.853  58.887  26.019  0.00  0.00           C
ATOM    575  OD1 ASP A  64      31.866  59.693  25.018  0.00  0.00           O
ATOM    576  OD2 ASP A  64      31.298  57.786  25.851  0.00  0.00           O
ATOM    577  C   ASP A  64      31.609  57.353  28.710  0.00  0.00           C
ATOM    578  O   ASP A  64      32.235  56.291  28.944  0.00  0.00           O
ATOM    579  N   GLU A  65      30.282  57.401  28.568  0.00  0.00           N
ATOM    580  H   GLU A  65      29.850  58.261  28.340  0.00  0.00           H
ATOM    581  CA  GLU A  65      29.379  56.285  28.820  0.00  0.00           C
ATOM    582  HA  GLU A  65      29.752  55.856  29.735  0.00  0.00           H
ATOM    583  CB  GLU A  65      27.868  56.805  29.003  0.00  0.00           C
ATOM    584 1HB  GLU A  65      27.718  57.587  28.239  0.00  0.00           H
ATOM    585 2HB  GLU A  65      27.194  55.955  28.774  0.00  0.00           H
ATOM    586  CG  GLU A  65      27.462  57.279  30.393  0.00  0.00           C
ATOM    587 1HG  GLU A  65      27.496  56.460  31.142  0.00  0.00           H
ATOM    588 2HG  GLU A  65      28.212  58.083  30.540  0.00  0.00           H
ATOM    589  CD  GLU A  65      26.073  57.834  30.479  0.00  0.00           C
ATOM    590  OE1 GLU A  65      25.920  58.947  31.028  0.00  0.00           O
ATOM    591  OE2 GLU A  65      25.086  57.225  29.968  0.00  0.00           O
ATOM    592  C   GLU A  65      29.441  55.204  27.707  0.00  0.00           C
ATOM    593  O   GLU A  65      29.111  54.061  27.969  0.00  0.00           O
ATOM    594  N   SER A  66      29.970  55.528  26.455  0.00  0.00           N
ATOM    595  H   SER A  66      30.166  56.458  26.163  0.00  0.00           H
ATOM    596  CA  SER A  66      30.240  54.528  25.411  0.00  0.00           C
ATOM    597  HA  SER A  66      29.432  53.828  25.414  0.00  0.00           H
ATOM    598  CB  SER A  66      30.255  55.190  24.009  0.00  0.00           C
ATOM    599 1HB  SER A  66      30.237  54.380  23.246  0.00  0.00           H
ATOM    600 2HB  SER A  66      29.329  55.775  23.802  0.00  0.00           H
ATOM    601  OG  SER A  66      31.392  56.004  23.955  0.00  0.00           O
ATOM    602  HG1 SER A  66      31.261  56.740  24.561  0.00  0.00           H
ATOM    603  C   SER A  66      31.519  53.735  25.633  0.00  0.00           C
ATOM    604  O   SER A  66      31.804  52.768  24.923  0.00  0.00           O
ATOM    605  N   THR A  67      32.297  54.175  26.636  0.00  0.00           N
ATOM    606  H   THR A  67      32.004  54.964  27.177  0.00  0.00           H
ATOM    607  CA  THR A  67      33.662  53.618  26.848  0.00  0.00           C
ATOM    608  HA  THR A  67      34.192  53.748  25.909  0.00  0.00           H
ATOM    609  CB  THR A  67      34.613  54.351  27.748  0.00  0.00           C
ATOM    610  HB  THR A  67      35.633  53.923  27.629  0.00  0.00           H
ATOM    611  OG1 THR A  67      34.277  54.391  29.103  0.00  0.00           O
ATOM    612  HG1 THR A  67      33.723  55.154  29.277  0.00  0.00           H
ATOM    613  CG2 THR A  67      34.832  55.751  27.365  0.00  0.00           C
ATOM    614 1HG2 THR A  67      33.906  56.336  27.159  0.00  0.00           H
ATOM    615 2HG2 THR A  67      35.513  55.967  26.523  0.00  0.00           H
ATOM    616 3HG2 THR A  67      35.353  56.300  28.173  0.00  0.00           H
ATOM    617  C   THR A  67      33.764  52.140  27.208  0.00  0.00           C
ATOM    618  O   THR A  67      33.087  51.605  28.028  0.00  0.00           O
ATOM    619  N   ALA A  68      34.693  51.448  26.495  0.00  0.00           N
ATOM    620  H   ALA A  68      35.264  51.898  25.811  0.00  0.00           H
ATOM    621  CA  ALA A  68      35.039  50.084  26.939  0.00  0.00           C
ATOM    622  HA  ALA A  68      34.159  49.483  26.761  0.00  0.00           H
ATOM    623  CB  ALA A  68      36.271  49.679  26.093  0.00  0.00           C
ATOM    624 1HB  ALA A  68      36.195  50.029  25.043  0.00  0.00           H
ATOM    625 2HB  ALA A  68      36.332  48.577  25.972  0.00  0.00           H
ATOM    626 3HB  ALA A  68      37.221  50.011  26.547  0.00  0.00           H
ATOM    627  C   ALA A  68      35.400  49.989  28.475  0.00  0.00           C
ATOM    628  O   ALA A  68      35.771  51.008  29.093  0.00  0.00           O
ATOM    629  N   ALA A  69      35.338  48.765  29.014  0.00  0.00           N
ATOM    630  H   ALA A  69      35.166  47.940  28.481  0.00  0.00           H
ATOM    631  CA  ALA A  69      35.781  48.694  30.407  0.00  0.00           C
ATOM    632  HA  ALA A  69      36.294  49.581  30.737  0.00  0.00           H
ATOM    633  CB  ALA A  69      34.385  48.341  31.059  0.00  0.00           C
ATOM    634 1HB  ALA A  69      33.946  47.420  30.628  0.00  0.00           H
ATOM    635 2HB  ALA A  69      33.633  49.150  30.895  0.00  0.00           H
ATOM    636 3HB  ALA A  69      34.398  48.193  32.158  0.00  0.00           H
ATOM    637  C   ALA A  69      36.724  47.542  30.720  0.00  0.00           C
ATOM    638  O   ALA A  69      36.474  46.346  30.501  0.00  0.00           O
ATOM    639  N   TYR A  70      37.923  47.820  31.272  0.00  0.00           N
ATOM    640  H   TYR A  70      38.102  48.711  31.682  0.00  0.00           H
ATOM    641  CA  TYR A  70      39.018  46.861  31.448  0.00  0.00           C
ATOM    642  HA  TYR A  70      38.830  45.953  30.897  0.00  0.00           H
ATOM    643  CB  TYR A  70      40.407  47.405  30.974  0.00  0.00           C
ATOM    644 1HB  TYR A  70      40.619  48.371  31.479  0.00  0.00           H
ATOM    645 2HB  TYR A  70      41.206  46.667  31.174  0.00  0.00           H
ATOM    646  CG  TYR A  70      40.476  47.637  29.397  0.00  0.00           C
ATOM    647  CD1 TYR A  70      39.874  46.754  28.458  0.00  0.00           C
ATOM    648  HD1 TYR A  70      39.529  45.773  28.744  0.00  0.00           H
ATOM    649  CE1 TYR A  70      39.738  47.141  27.136  0.00  0.00           C
ATOM    650  HE1 TYR A  70      39.432  46.325  26.496  0.00  0.00           H
ATOM    651  CZ  TYR A  70      40.153  48.373  26.650  0.00  0.00           C
ATOM    652  OH  TYR A  70      40.171  48.654  25.288  0.00  0.00           O
ATOM    653  HH  TYR A  70      40.224  49.599  25.139  0.00  0.00           H
ATOM    654  CD2 TYR A  70      40.749  48.973  28.954  0.00  0.00           C
ATOM    655  HD2 TYR A  70      41.092  49.631  29.745  0.00  0.00           H
ATOM    656  CE2 TYR A  70      40.607  49.327  27.615  0.00  0.00           C
ATOM    657  HE2 TYR A  70      41.014  50.266  27.275  0.00  0.00           H
ATOM    658  C   TYR A  70      39.122  46.402  32.938  0.00  0.00           C
ATOM    659  O   TYR A  70      39.338  47.171  33.860  0.00  0.00           O
ATOM    660  N   GLY A  71      39.178  45.115  33.130  0.00  0.00           N
ATOM    661  H   GLY A  71      39.153  44.460  32.382  0.00  0.00           H
ATOM    662  CA  GLY A  71      39.486  44.473  34.359  0.00  0.00           C
ATOM    663 1HA  GLY A  71      39.719  45.181  35.139  0.00  0.00           H
ATOM    664 2HA  GLY A  71      38.616  43.895  34.617  0.00  0.00           H
ATOM    665  C   GLY A  71      40.558  43.503  34.244  0.00  0.00           C
ATOM    666  O   GLY A  71      40.560  42.512  33.518  0.00  0.00           O
ATOM    667  N   TYR A  72      41.541  43.698  35.018  0.00  0.00           N
ATOM    668  H   TYR A  72      41.378  44.471  35.622  0.00  0.00           H
ATOM    669  CA  TYR A  72      42.686  42.782  35.183  0.00  0.00           C
ATOM    670  HA  TYR A  72      42.778  42.042  34.410  0.00  0.00           H
ATOM    671  CB  TYR A  72      44.054  43.556  35.069  0.00  0.00           C
ATOM    672 1HB  TYR A  72      44.195  44.278  35.901  0.00  0.00           H
ATOM    673 2HB  TYR A  72      44.930  42.887  35.069  0.00  0.00           H
ATOM    674  CG  TYR A  72      44.127  44.424  33.790  0.00  0.00           C
ATOM    675  CD1 TYR A  72      43.824  45.792  33.673  0.00  0.00           C
ATOM    676  HD1 TYR A  72      43.494  46.328  34.548  0.00  0.00           H
ATOM    677  CE1 TYR A  72      43.929  46.447  32.377  0.00  0.00           C
ATOM    678  HE1 TYR A  72      43.481  47.435  32.282  0.00  0.00           H
ATOM    679  CZ  TYR A  72      44.270  45.823  31.228  0.00  0.00           C
ATOM    680  OH  TYR A  72      44.174  46.411  29.982  0.00  0.00           O
ATOM    681  HH  TYR A  72      43.992  47.352  30.096  0.00  0.00           H
ATOM    682  CD2 TYR A  72      44.519  43.826  32.533  0.00  0.00           C
ATOM    683  HD2 TYR A  72      44.847  42.794  32.536  0.00  0.00           H
ATOM    684  CE2 TYR A  72      44.489  44.458  31.302  0.00  0.00           C
ATOM    685  HE2 TYR A  72      44.909  43.847  30.511  0.00  0.00           H
ATOM    686  C   TYR A  72      42.825  42.303  36.700  0.00  0.00           C
ATOM    687  O   TYR A  72      42.652  43.088  37.638  0.00  0.00           O
ATOM    688  N   TRP A  73      43.328  41.101  36.856  0.00  0.00           N
ATOM    689  H   TRP A  73      43.514  40.638  35.998  0.00  0.00           H
ATOM    690  CA  TRP A  73      43.768  40.603  38.102  0.00  0.00           C
ATOM    691  HA  TRP A  73      43.578  41.324  38.879  0.00  0.00           H
ATOM    692  CB  TRP A  73      43.150  39.256  38.547  0.00  0.00           C
ATOM    693 1HB  TRP A  73      43.222  38.611  37.648  0.00  0.00           H
ATOM    694 2HB  TRP A  73      43.705  38.727  39.347  0.00  0.00           H
ATOM    695  CG  TRP A  73      41.749  39.409  38.991  0.00  0.00           C
ATOM    696  CD1 TRP A  73      40.599  39.270  38.255  0.00  0.00           C
ATOM    697  HD1 TRP A  73      40.547  39.052  37.198  0.00  0.00           H
ATOM    698  NE1 TRP A  73      39.469  39.399  39.017  0.00  0.00           N
ATOM    699  HE1 TRP A  73      38.522  39.389  38.766  0.00  0.00           H
ATOM    700  CE2 TRP A  73      39.829  39.541  40.279  0.00  0.00           C
ATOM    701  CD2 TRP A  73      41.236  39.648  40.270  0.00  0.00           C
ATOM    702  CE3 TRP A  73      41.871  39.884  41.515  0.00  0.00           C
ATOM    703  HE3 TRP A  73      42.951  39.820  41.474  0.00  0.00           H
ATOM    704  CZ3 TRP A  73      41.129  40.163  42.615  0.00  0.00           C
ATOM    705  HZ3 TRP A  73      41.713  40.464  43.471  0.00  0.00           H
ATOM    706  CZ2 TRP A  73      39.095  39.831  41.436  0.00  0.00           C
ATOM    707  HZ2 TRP A  73      38.086  40.188  41.315  0.00  0.00           H
ATOM    708  CH2 TRP A  73      39.773  40.073  42.599  0.00  0.00           C
ATOM    709  HH2 TRP A  73      39.229  40.288  43.499  0.00  0.00           H
ATOM    710  C   TRP A  73      45.211  40.349  38.009  0.00  0.00           C
ATOM    711  O   TRP A  73      45.628  39.736  37.028  0.00  0.00           O
ATOM    712  N   PHE A  74      46.051  40.930  38.865  0.00  0.00           N
ATOM    713  H   PHE A  74      45.716  41.658  39.468  0.00  0.00           H
ATOM    714  CA  PHE A  74      47.495  40.820  38.933  0.00  0.00           C
ATOM    715  HA  PHE A  74      47.770  40.097  38.189  0.00  0.00           H
ATOM    716  CB  PHE A  74      48.130  42.235  38.704  0.00  0.00           C
ATOM    717 1HB  PHE A  74      47.476  42.946  39.262  0.00  0.00           H
ATOM    718 2HB  PHE A  74      49.147  42.371  39.121  0.00  0.00           H
ATOM    719  CG  PHE A  74      48.276  42.706  37.303  0.00  0.00           C
ATOM    720  CD1 PHE A  74      49.417  42.425  36.539  0.00  0.00           C
ATOM    721  HD1 PHE A  74      50.201  41.852  37.024  0.00  0.00           H
ATOM    722  CE1 PHE A  74      49.613  42.963  35.278  0.00  0.00           C
ATOM    723  HE1 PHE A  74      50.511  42.669  34.751  0.00  0.00           H
ATOM    724  CZ  PHE A  74      48.564  43.655  34.659  0.00  0.00           C
ATOM    725  HZ  PHE A  74      48.606  44.017  33.642  0.00  0.00           H
ATOM    726  CD2 PHE A  74      47.330  43.493  36.738  0.00  0.00           C
ATOM    727  HD2 PHE A  74      46.435  43.853  37.215  0.00  0.00           H
ATOM    728  CE2 PHE A  74      47.402  43.848  35.393  0.00  0.00           C
ATOM    729  HE2 PHE A  74      46.666  44.508  34.977  0.00  0.00           H
ATOM    730  C   PHE A  74      47.981  40.330  40.287  0.00  0.00           C
ATOM    731  O   PHE A  74      47.302  40.432  41.279  0.00  0.00           O
ATOM    732  N   LYS A  75      49.136  39.587  40.286  0.00  0.00           N
ATOM    733  H   LYS A  75      49.598  39.501  39.407  0.00  0.00           H
ATOM    734  CA  LYS A  75      49.677  38.814  41.448  0.00  0.00           C
ATOM    735  HA  LYS A  75      48.774  38.612  42.014  0.00  0.00           H
ATOM    736  CB  LYS A  75      50.337  37.437  41.071  0.00  0.00           C
ATOM    737 1HB  LYS A  75      49.582  36.708  40.705  0.00  0.00           H
ATOM    738 2HB  LYS A  75      51.060  37.571  40.236  0.00  0.00           H
ATOM    739  CG  LYS A  75      51.249  36.761  42.181  0.00  0.00           C
ATOM    740 1HG  LYS A  75      52.121  37.352  42.533  0.00  0.00           H
ATOM    741 2HG  LYS A  75      50.561  36.727  43.052  0.00  0.00           H
ATOM    742  CD  LYS A  75      51.775  35.345  41.803  0.00  0.00           C
ATOM    743 1HD  LYS A  75      52.243  35.404  40.794  0.00  0.00           H
ATOM    744 2HD  LYS A  75      52.565  35.045  42.526  0.00  0.00           H
ATOM    745  CE  LYS A  75      50.548  34.385  41.850  0.00  0.00           C
ATOM    746 1HE  LYS A  75      49.993  34.474  42.809  0.00  0.00           H
ATOM    747 2HE  LYS A  75      49.781  34.542  41.077  0.00  0.00           H
ATOM    748  NZ  LYS A  75      51.098  33.041  41.628  0.00  0.00           N
ATOM    749 1HZ  LYS A  75      51.639  32.604  42.397  0.00  0.00           H
ATOM    750 2HZ  LYS A  75      51.739  33.131  40.816  0.00  0.00           H
ATOM    751 3HZ  LYS A  75      50.379  32.360  41.311  0.00  0.00           H
ATOM    752  C   LYS A  75      50.548  39.779  42.273  0.00  0.00           C
ATOM    753  O   LYS A  75      51.384  40.512  41.728  0.00  0.00           O
ATOM    754  N   GLY A  76      50.403  39.746  43.602  0.00  0.00           N
ATOM    755  H   GLY A  76      49.803  39.156  44.150  0.00  0.00           H
ATOM    756  CA  GLY A  76      51.192  40.729  44.346  0.00  0.00           C
ATOM    757 1HA  GLY A  76      50.900  41.704  43.976  0.00  0.00           H
ATOM    758 2HA  GLY A  76      50.839  40.692  45.368  0.00  0.00           H
ATOM    759  C   GLY A  76      52.718  40.671  44.308  0.00  0.00           C
ATOM    760  O   GLY A  76      53.354  39.695  43.826  0.00  0.00           O
ATOM    761  N   ARG A  77      53.341  41.758  44.785  0.00  0.00           N
ATOM    762  H   ARG A  77      52.745  42.504  45.060  0.00  0.00           H
ATOM    763  CA  ARG A  77      54.737  41.846  44.843  0.00  0.00           C
ATOM    764  HA  ARG A  77      54.858  42.713  45.474  0.00  0.00           H
ATOM    765  CB  ARG A  77      55.539  40.719  45.405  0.00  0.00           C
ATOM    766 1HB  ARG A  77      55.597  39.922  44.634  0.00  0.00           H
ATOM    767 2HB  ARG A  77      56.577  41.073  45.603  0.00  0.00           H
ATOM    768  CG  ARG A  77      55.132  40.078  46.719  0.00  0.00           C
ATOM    769 1HG  ARG A  77      54.122  39.626  46.700  0.00  0.00           H
ATOM    770 2HG  ARG A  77      55.802  39.188  46.711  0.00  0.00           H
ATOM    771  CD  ARG A  77      55.194  40.893  48.007  0.00  0.00           C
ATOM    772 1HD  ARG A  77      56.181  41.363  48.212  0.00  0.00           H
ATOM    773 2HD  ARG A  77      54.451  41.715  47.932  0.00  0.00           H
ATOM    774  NE  ARG A  77      54.778  40.018  49.110  0.00  0.00           N
ATOM    775  HE  ARG A  77      54.952  39.033  49.039  0.00  0.00           H
ATOM    776  CZ  ARG A  77      54.301  40.508  50.264  0.00  0.00           C
ATOM    777  NH1 ARG A  77      53.775  39.615  51.125  0.00  0.00           N
ATOM    778 1HH1 ARG A  77      53.844  38.636  50.922  0.00  0.00           H
ATOM    779 2HH1 ARG A  77      53.292  39.907  51.949  0.00  0.00           H
ATOM    780  NH2 ARG A  77      54.170  41.785  50.543  0.00  0.00           N
ATOM    781 1HH2 ARG A  77      54.945  42.345  50.246  0.00  0.00           H
ATOM    782 2HH2 ARG A  77      53.985  41.962  51.510  0.00  0.00           H
ATOM    783  C   ARG A  77      55.336  42.186  43.487  0.00  0.00           C
ATOM    784  O   ARG A  77      56.574  42.104  43.275  0.00  0.00           O
ATOM    785  N   THR A  78      54.495  42.480  42.529  0.00  0.00           N
ATOM    786  H   THR A  78      53.564  42.666  42.861  0.00  0.00           H
ATOM    787  CA  THR A  78      54.777  42.626  41.067  0.00  0.00           C
ATOM    788  HA  THR A  78      55.837  42.776  40.879  0.00  0.00           H
ATOM    789  CB  THR A  78      54.288  41.410  40.247  0.00  0.00           C
ATOM    790  HB  THR A  78      53.182  41.419  40.198  0.00  0.00           H
ATOM    791  OG1 THR A  78      54.644  40.196  40.813  0.00  0.00           O
ATOM    792  HG1 THR A  78      54.272  40.108  41.686  0.00  0.00           H
ATOM    793  CG2 THR A  78      54.929  41.438  38.859  0.00  0.00           C
ATOM    794 1HG2 THR A  78      56.012  41.184  38.953  0.00  0.00           H
ATOM    795 2HG2 THR A  78      54.894  42.529  38.638  0.00  0.00           H
ATOM    796 3HG2 THR A  78      54.315  40.827  38.173  0.00  0.00           H
ATOM    797  C   THR A  78      53.913  43.895  40.648  0.00  0.00           C
ATOM    798  O   THR A  78      52.718  43.877  40.802  0.00  0.00           O
ATOM    799  N   SER A  79      54.485  44.849  39.915  0.00  0.00           N
ATOM    800  H   SER A  79      55.456  44.894  39.727  0.00  0.00           H
ATOM    801  CA  SER A  79      53.828  45.966  39.263  0.00  0.00           C
ATOM    802  HA  SER A  79      53.204  46.435  40.007  0.00  0.00           H
ATOM    803  CB  SER A  79      54.814  47.084  38.708  0.00  0.00           C
ATOM    804 1HB  SER A  79      55.402  47.533  39.537  0.00  0.00           H
ATOM    805 2HB  SER A  79      55.415  46.786  37.819  0.00  0.00           H
ATOM    806  OG  SER A  79      54.106  48.276  38.286  0.00  0.00           O
ATOM    807  HG1 SER A  79      54.539  49.053  38.638  0.00  0.00           H
ATOM    808  C   SER A  79      52.857  45.590  38.177  0.00  0.00           C
ATOM    809  O   SER A  79      53.137  44.819  37.259  0.00  0.00           O
ATOM    810  N   PRO A  80      51.749  46.297  38.006  0.00  0.00           N
ATOM    811  CD  PRO A  80      51.117  47.254  38.990  0.00  0.00           C
ATOM    812 1HD  PRO A  80      51.780  48.063  39.366  0.00  0.00           H
ATOM    813 2HD  PRO A  80      50.743  46.628  39.822  0.00  0.00           H
ATOM    814  CA  PRO A  80      51.028  46.209  36.711  0.00  0.00           C
ATOM    815  HA  PRO A  80      50.912  45.149  36.551  0.00  0.00           H
ATOM    816  CB  PRO A  80      49.649  46.923  37.068  0.00  0.00           C
ATOM    817 1HB  PRO A  80      49.223  47.330  36.124  0.00  0.00           H
ATOM    818 2HB  PRO A  80      48.900  46.177  37.435  0.00  0.00           H
ATOM    819  CG  PRO A  80      49.997  47.949  38.133  0.00  0.00           C
ATOM    820 1HG  PRO A  80      50.422  48.858  37.678  0.00  0.00           H
ATOM    821 2HG  PRO A  80      49.126  48.168  38.790  0.00  0.00           H
ATOM    822  C   PRO A  80      51.813  46.802  35.510  0.00  0.00           C
ATOM    823  O   PRO A  80      51.506  46.437  34.402  0.00  0.00           O
ATOM    824  N   LYS A  81      52.763  47.645  35.570  0.00  0.00           N
ATOM    825  H   LYS A  81      53.092  47.963  36.456  0.00  0.00           H
ATOM    826  CA  LYS A  81      53.565  47.893  34.367  0.00  0.00           C
ATOM    827  HA  LYS A  81      52.930  48.259  33.571  0.00  0.00           H
ATOM    828  CB  LYS A  81      54.576  48.989  34.643  0.00  0.00           C
ATOM    829 1HB  LYS A  81      55.269  48.565  35.392  0.00  0.00           H
ATOM    830 2HB  LYS A  81      55.222  49.186  33.757  0.00  0.00           H
ATOM    831  CG  LYS A  81      54.101  50.336  35.116  0.00  0.00           C
ATOM    832 1HG  LYS A  81      53.560  50.891  34.325  0.00  0.00           H
ATOM    833 2HG  LYS A  81      53.215  50.194  35.781  0.00  0.00           H
ATOM    834  CD  LYS A  81      55.226  51.127  35.747  0.00  0.00           C
ATOM    835 1HD  LYS A  81      55.770  50.518  36.510  0.00  0.00           H
ATOM    836 2HD  LYS A  81      55.968  51.414  34.975  0.00  0.00           H
ATOM    837  CE  LYS A  81      54.566  52.374  36.406  0.00  0.00           C
ATOM    838 1HE  LYS A  81      54.064  53.020  35.662  0.00  0.00           H
ATOM    839 2HE  LYS A  81      53.820  52.014  37.144  0.00  0.00           H
ATOM    840  NZ  LYS A  81      55.635  53.150  37.167  0.00  0.00           N
ATOM    841 1HZ  LYS A  81      56.398  53.520  36.572  0.00  0.00           H
ATOM    842 2HZ  LYS A  81      56.081  52.713  37.996  0.00  0.00           H
ATOM    843 3HZ  LYS A  81      55.166  54.000  37.525  0.00  0.00           H
ATOM    844  C   LYS A  81      54.441  46.624  33.950  0.00  0.00           C
ATOM    845  O   LYS A  81      54.509  46.317  32.730  0.00  0.00           O
ATOM    846  N   THR A  82      55.049  45.927  34.954  0.00  0.00           N
ATOM    847  H   THR A  82      54.754  46.084  35.889  0.00  0.00           H
ATOM    848  CA  THR A  82      56.107  44.962  34.690  0.00  0.00           C
ATOM    849  HA  THR A  82      56.682  45.230  33.818  0.00  0.00           H
ATOM    850  CB  THR A  82      57.263  44.981  35.773  0.00  0.00           C
ATOM    851  HB  THR A  82      57.989  44.179  35.544  0.00  0.00           H
ATOM    852  OG1 THR A  82      56.680  44.811  37.058  0.00  0.00           O
ATOM    853  HG1 THR A  82      57.264  44.813  37.820  0.00  0.00           H
ATOM    854  CG2 THR A  82      58.025  46.275  35.672  0.00  0.00           C
ATOM    855 1HG2 THR A  82      57.379  47.184  35.616  0.00  0.00           H
ATOM    856 2HG2 THR A  82      58.718  46.194  34.803  0.00  0.00           H
ATOM    857 3HG2 THR A  82      58.757  46.331  36.504  0.00  0.00           H
ATOM    858  C   THR A  82      55.677  43.569  34.484  0.00  0.00           C
ATOM    859  O   THR A  82      56.175  42.796  33.655  0.00  0.00           O
ATOM    860  N   GLY A  83      54.634  43.263  35.373  0.00  0.00           N
ATOM    861  H   GLY A  83      54.282  43.926  36.023  0.00  0.00           H
ATOM    862  CA  GLY A  83      54.079  41.880  35.409  0.00  0.00           C
ATOM    863 1HA  GLY A  83      54.825  41.123  35.202  0.00  0.00           H
ATOM    864 2HA  GLY A  83      53.535  41.669  36.319  0.00  0.00           H
ATOM    865  C   GLY A  83      53.132  41.813  34.236  0.00  0.00           C
ATOM    866  O   GLY A  83      53.012  42.685  33.410  0.00  0.00           O
ATOM    867  N   ALA A  84      52.420  40.686  34.159  0.00  0.00           N
ATOM    868  H   ALA A  84      52.682  39.954  34.783  0.00  0.00           H
ATOM    869  CA  ALA A  84      51.496  40.384  33.171  0.00  0.00           C
ATOM    870  HA  ALA A  84      51.257  41.288  32.624  0.00  0.00           H
ATOM    871  CB  ALA A  84      52.064  39.317  32.205  0.00  0.00           C
ATOM    872 1HB  ALA A  84      52.500  38.468  32.771  0.00  0.00           H
ATOM    873 2HB  ALA A  84      52.838  39.816  31.572  0.00  0.00           H
ATOM    874 3HB  ALA A  84      51.388  38.823  31.481  0.00  0.00           H
ATOM    875  C   ALA A  84      50.287  39.856  33.926  0.00  0.00           C
ATOM    876  O   ALA A  84      50.447  39.232  34.962  0.00  0.00           O
ATOM    877  N   PRO A  85      48.998  40.110  33.546  0.00  0.00           N
ATOM    878  CD  PRO A  85      48.621  40.712  32.230  0.00  0.00           C
ATOM    879 1HD  PRO A  85      49.248  40.179  31.485  0.00  0.00           H
ATOM    880 2HD  PRO A  85      48.938  41.778  32.202  0.00  0.00           H
ATOM    881  CA  PRO A  85      47.868  39.763  34.363  0.00  0.00           C
ATOM    882  HA  PRO A  85      47.979  39.965  35.412  0.00  0.00           H
ATOM    883  CB  PRO A  85      46.679  40.442  33.600  0.00  0.00           C
ATOM    884 1HB  PRO A  85      45.760  39.823  33.692  0.00  0.00           H
ATOM    885 2HB  PRO A  85      46.438  41.433  34.053  0.00  0.00           H
ATOM    886  CG  PRO A  85      47.120  40.610  32.152  0.00  0.00           C
ATOM    887 1HG  PRO A  85      46.722  39.707  31.651  0.00  0.00           H
ATOM    888 2HG  PRO A  85      46.650  41.502  31.678  0.00  0.00           H
ATOM    889  C   PRO A  85      47.619  38.224  34.410  0.00  0.00           C
ATOM    890  O   PRO A  85      47.780  37.557  33.416  0.00  0.00           O
ATOM    891  N   VAL A  86      47.177  37.570  35.565  0.00  0.00           N
ATOM    892  H   VAL A  86      47.134  38.039  36.442  0.00  0.00           H
ATOM    893  CA  VAL A  86      46.720  36.220  35.601  0.00  0.00           C
ATOM    894  HA  VAL A  86      47.467  35.547  35.210  0.00  0.00           H
ATOM    895  CB  VAL A  86      46.713  35.638  37.113  0.00  0.00           C
ATOM    896  HB  VAL A  86      46.487  34.554  37.067  0.00  0.00           H
ATOM    897  CG1 VAL A  86      48.157  35.692  37.671  0.00  0.00           C
ATOM    898 1HG1 VAL A  86      48.341  36.718  38.042  0.00  0.00           H
ATOM    899 2HG1 VAL A  86      48.952  35.323  36.978  0.00  0.00           H
ATOM    900 3HG1 VAL A  86      48.355  35.122  38.600  0.00  0.00           H
ATOM    901  CG2 VAL A  86      45.699  36.207  38.129  0.00  0.00           C
ATOM    902 1HG2 VAL A  86      46.077  37.177  38.500  0.00  0.00           H
ATOM    903 2HG2 VAL A  86      45.591  35.579  39.041  0.00  0.00           H
ATOM    904 3HG2 VAL A  86      44.717  36.378  37.637  0.00  0.00           H
ATOM    905  C   VAL A  86      45.457  35.994  34.852  0.00  0.00           C
ATOM    906  O   VAL A  86      45.201  34.946  34.290  0.00  0.00           O
ATOM    907  N   ALA A  87      44.625  37.030  34.759  0.00  0.00           N
ATOM    908  H   ALA A  87      44.797  37.855  35.292  0.00  0.00           H
ATOM    909  CA  ALA A  87      43.334  37.047  34.023  0.00  0.00           C
ATOM    910  HA  ALA A  87      43.231  36.321  33.242  0.00  0.00           H
ATOM    911  CB  ALA A  87      42.176  36.778  35.003  0.00  0.00           C
ATOM    912 1HB  ALA A  87      41.195  36.604  34.516  0.00  0.00           H
ATOM    913 2HB  ALA A  87      42.011  37.674  35.648  0.00  0.00           H
ATOM    914 3HB  ALA A  87      42.342  35.967  35.725  0.00  0.00           H
ATOM    915  C   ALA A  87      42.960  38.422  33.521  0.00  0.00           C
ATOM    916  O   ALA A  87      43.252  39.455  34.195  0.00  0.00           O
ATOM    917  N   THR A  88      42.264  38.472  32.372  0.00  0.00           N
ATOM    918  H   THR A  88      42.080  37.637  31.855  0.00  0.00           H
ATOM    919  CA  THR A  88      41.724  39.798  31.933  0.00  0.00           C
ATOM    920  HA  THR A  88      41.307  40.336  32.775  0.00  0.00           H
ATOM    921  CB  THR A  88      42.778  40.776  31.383  0.00  0.00           C
ATOM    922  HB  THR A  88      43.476  40.843  32.239  0.00  0.00           H
ATOM    923  OG1 THR A  88      42.282  42.057  31.105  0.00  0.00           O
ATOM    924  HG1 THR A  88      42.027  42.534  31.896  0.00  0.00           H
ATOM    925  CG2 THR A  88      43.615  40.323  30.236  0.00  0.00           C
ATOM    926 1HG2 THR A  88      44.280  41.208  30.071  0.00  0.00           H
ATOM    927 2HG2 THR A  88      42.963  40.174  29.347  0.00  0.00           H
ATOM    928 3HG2 THR A  88      44.146  39.409  30.544  0.00  0.00           H
ATOM    929  C   THR A  88      40.642  39.605  30.850  0.00  0.00           C
ATOM    930  O   THR A  88      40.339  38.497  30.433  0.00  0.00           O
ATOM    931  N   ASN A  89      39.943  40.643  30.404  0.00  0.00           N
ATOM    932  H   ASN A  89      40.022  41.456  30.983  0.00  0.00           H
ATOM    933  CA  ASN A  89      38.954  40.731  29.299  0.00  0.00           C
ATOM    934  HA  ASN A  89      38.687  39.751  28.924  0.00  0.00           H
ATOM    935  CB  ASN A  89      37.640  41.294  29.762  0.00  0.00           C
ATOM    936 1HB  ASN A  89      36.899  41.258  28.942  0.00  0.00           H
ATOM    937 2HB  ASN A  89      37.343  40.545  30.541  0.00  0.00           H
ATOM    938  CG  ASN A  89      37.689  42.645  30.395  0.00  0.00           C
ATOM    939  OD1 ASN A  89      38.553  42.990  31.196  0.00  0.00           O
ATOM    940  ND2 ASN A  89      36.629  43.443  30.148  0.00  0.00           N
ATOM    941 1HD2 ASN A  89      36.742  44.410  30.344  0.00  0.00           H
ATOM    942 2HD2 ASN A  89      36.043  43.161  29.390  0.00  0.00           H
ATOM    943  C   ASN A  89      39.525  41.525  28.139  0.00  0.00           C
ATOM    944  O   ASN A  89      38.894  41.759  27.080  0.00  0.00           O
ATOM    945  N   ASN A  90      40.771  42.103  28.336  0.00  0.00           N
ATOM    946  H   ASN A  90      41.169  42.282  29.226  0.00  0.00           H
ATOM    947  CA  ASN A  90      41.596  42.729  27.308  0.00  0.00           C
ATOM    948  HA  ASN A  90      40.972  43.370  26.698  0.00  0.00           H
ATOM    949  CB  ASN A  90      42.700  43.666  27.771  0.00  0.00           C
ATOM    950 1HB  ASN A  90      42.274  44.313  28.566  0.00  0.00           H
ATOM    951 2HB  ASN A  90      43.511  43.016  28.156  0.00  0.00           H
ATOM    952  CG  ASN A  90      43.286  44.631  26.780  0.00  0.00           C
ATOM    953  OD1 ASN A  90      43.645  44.236  25.633  0.00  0.00           O
ATOM    954  ND2 ASN A  90      43.349  45.910  27.132  0.00  0.00           N
ATOM    955 1HD2 ASN A  90      43.792  46.500  26.448  0.00  0.00           H
ATOM    956 2HD2 ASN A  90      42.944  46.153  28.010  0.00  0.00           H
ATOM    957  C   ASN A  90      42.068  41.795  26.182  0.00  0.00           C
ATOM    958  O   ASN A  90      42.891  40.922  26.448  0.00  0.00           O
ATOM    959  N   GLN A  91      41.712  42.058  24.907  0.00  0.00           N
ATOM    960  H   GLN A  91      41.248  42.917  24.691  0.00  0.00           H
ATOM    961  CA  GLN A  91      42.096  41.234  23.787  0.00  0.00           C
ATOM    962  HA  GLN A  91      42.036  40.213  24.120  0.00  0.00           H
ATOM    963  CB  GLN A  91      41.057  41.584  22.672  0.00  0.00           C
ATOM    964 1HB  GLN A  91      41.094  42.636  22.296  0.00  0.00           H
ATOM    965 2HB  GLN A  91      41.380  41.000  21.786  0.00  0.00           H
ATOM    966  CG  GLN A  91      39.610  41.224  23.057  0.00  0.00           C
ATOM    967 1HG  GLN A  91      39.201  41.937  23.805  0.00  0.00           H
ATOM    968 2HG  GLN A  91      38.824  41.284  22.273  0.00  0.00           H
ATOM    969  CD  GLN A  91      39.513  39.782  23.580  0.00  0.00           C
ATOM    970  OE1 GLN A  91      39.783  38.776  22.891  0.00  0.00           O
ATOM    971  NE2 GLN A  91      39.193  39.726  24.902  0.00  0.00           N
ATOM    972 1HE2 GLN A  91      39.200  38.868  25.395  0.00  0.00           H
ATOM    973 2HE2 GLN A  91      39.189  40.570  25.444  0.00  0.00           H
ATOM    974  C   GLN A  91      43.505  41.500  23.292  0.00  0.00           C
ATOM    975  O   GLN A  91      44.057  40.697  22.502  0.00  0.00           O
ATOM    976  N   SER A  92      44.198  42.579  23.722  0.00  0.00           N
ATOM    977  H   SER A  92      43.681  43.212  24.292  0.00  0.00           H
ATOM    978  CA  SER A  92      45.441  42.956  23.077  0.00  0.00           C
ATOM    979  HA  SER A  92      45.520  42.512  22.099  0.00  0.00           H
ATOM    980  CB  SER A  92      45.577  44.436  22.821  0.00  0.00           C
ATOM    981 1HB  SER A  92      46.535  44.513  22.259  0.00  0.00           H
ATOM    982 2HB  SER A  92      44.663  44.758  22.280  0.00  0.00           H
ATOM    983  OG  SER A  92      45.620  45.190  24.053  0.00  0.00           O
ATOM    984  HG1 SER A  92      44.960  44.858  24.660  0.00  0.00           H
ATOM    985  C   SER A  92      46.575  42.434  23.936  0.00  0.00           C
ATOM    986  O   SER A  92      47.750  42.545  23.625  0.00  0.00           O
ATOM    987  N   ARG A  93      46.191  41.873  25.122  0.00  0.00           N
ATOM    988  H   ARG A  93      45.196  41.842  25.232  0.00  0.00           H
ATOM    989  CA  ARG A  93      47.076  41.505  26.204  0.00  0.00           C
ATOM    990  HA  ARG A  93      48.104  41.771  25.975  0.00  0.00           H
ATOM    991  CB  ARG A  93      46.682  42.131  27.507  0.00  0.00           C
ATOM    992 1HB  ARG A  93      45.678  41.728  27.771  0.00  0.00           H
ATOM    993 2HB  ARG A  93      47.438  41.885  28.293  0.00  0.00           H
ATOM    994  CG  ARG A  93      46.649  43.658  27.614  0.00  0.00           C
ATOM    995 1HG  ARG A  93      46.696  44.105  26.603  0.00  0.00           H
ATOM    996 2HG  ARG A  93      45.670  44.007  28.014  0.00  0.00           H
ATOM    997  CD  ARG A  93      47.657  44.302  28.609  0.00  0.00           C
ATOM    998 1HD  ARG A  93      47.644  43.734  29.566  0.00  0.00           H
ATOM    999 2HD  ARG A  93      48.711  44.262  28.240  0.00  0.00           H
ATOM   1000  NE  ARG A  93      47.360  45.765  28.876  0.00  0.00           N
ATOM   1001  HE  ARG A  93      46.930  46.401  28.222  0.00  0.00           H
ATOM   1002  CZ  ARG A  93      47.529  46.385  30.033  0.00  0.00           C
ATOM   1003  NH1 ARG A  93      47.061  47.607  30.120  0.00  0.00           N
ATOM   1004 1HH1 ARG A  93      46.615  47.964  29.299  0.00  0.00           H
ATOM   1005 2HH1 ARG A  93      47.228  48.048  30.995  0.00  0.00           H
ATOM   1006  NH2 ARG A  93      48.309  45.864  30.988  0.00  0.00           N
ATOM   1007 1HH2 ARG A  93      48.841  45.019  30.910  0.00  0.00           H
ATOM   1008 2HH2 ARG A  93      48.649  46.587  31.579  0.00  0.00           H
ATOM   1009  C   ARG A  93      47.222  39.948  26.362  0.00  0.00           C
ATOM   1010  O   ARG A  93      46.312  39.208  26.761  0.00  0.00           O
ATOM   1011  N   GLU A  94      48.457  39.434  26.117  0.00  0.00           N
ATOM   1012  H   GLU A  94      49.250  39.954  25.797  0.00  0.00           H
ATOM   1013  CA  GLU A  94      49.018  38.161  26.455  0.00  0.00           C
ATOM   1014  HA  GLU A  94      48.201  37.493  26.241  0.00  0.00           H
ATOM   1015  CB  GLU A  94      50.259  37.685  25.642  0.00  0.00           C
ATOM   1016 1HB  GLU A  94      50.981  38.530  25.767  0.00  0.00           H
ATOM   1017 2HB  GLU A  94      50.802  36.814  26.065  0.00  0.00           H
ATOM   1018  CG  GLU A  94      49.787  37.436  24.238  0.00  0.00           C
ATOM   1019 1HG  GLU A  94      48.875  36.809  24.330  0.00  0.00           H
ATOM   1020 2HG  GLU A  94      49.470  38.308  23.643  0.00  0.00           H
ATOM   1021  CD  GLU A  94      50.778  36.624  23.499  0.00  0.00           C
ATOM   1022  OE1 GLU A  94      51.530  37.231  22.785  0.00  0.00           O
ATOM   1023  OE2 GLU A  94      50.832  35.386  23.657  0.00  0.00           O
ATOM   1024  C   GLU A  94      49.169  37.931  27.944  0.00  0.00           C
ATOM   1025  O   GLU A  94      49.925  38.692  28.609  0.00  0.00           O
ATOM   1026  N   VAL A  95      48.343  37.050  28.550  0.00  0.00           N
ATOM   1027  H   VAL A  95      47.622  36.460  28.207  0.00  0.00           H
ATOM   1028  CA  VAL A  95      48.290  36.944  29.985  0.00  0.00           C
ATOM   1029  HA  VAL A  95      48.249  37.864  30.552  0.00  0.00           H
ATOM   1030  CB  VAL A  95      46.975  36.345  30.438  0.00  0.00           C
ATOM   1031  HB  VAL A  95      46.968  36.339  31.546  0.00  0.00           H
ATOM   1032  CG1 VAL A  95      45.784  37.174  29.963  0.00  0.00           C
ATOM   1033 1HG1 VAL A  95      44.912  36.715  30.472  0.00  0.00           H
ATOM   1034 2HG1 VAL A  95      45.509  37.000  28.906  0.00  0.00           H
ATOM   1035 3HG1 VAL A  95      45.833  38.260  30.193  0.00  0.00           H
ATOM   1036  CG2 VAL A  95      46.815  34.845  30.054  0.00  0.00           C
ATOM   1037 1HG2 VAL A  95      45.746  34.562  29.944  0.00  0.00           H
ATOM   1038 2HG2 VAL A  95      47.277  34.163  30.803  0.00  0.00           H
ATOM   1039 3HG2 VAL A  95      47.258  34.575  29.076  0.00  0.00           H
ATOM   1040  C   VAL A  95      49.443  36.188  30.662  0.00  0.00           C
ATOM   1041  O   VAL A  95      50.382  35.696  30.029  0.00  0.00           O
ATOM   1042  N   GLU A  96      49.518  36.083  32.027  0.00  0.00           N
ATOM   1043  H   GLU A  96      48.843  36.395  32.689  0.00  0.00           H
ATOM   1044  CA  GLU A  96      50.550  35.407  32.717  0.00  0.00           C
ATOM   1045  HA  GLU A  96      51.463  35.773  32.276  0.00  0.00           H
ATOM   1046  CB  GLU A  96      50.591  35.925  34.264  0.00  0.00           C
ATOM   1047 1HB  GLU A  96      51.005  36.957  34.246  0.00  0.00           H
ATOM   1048 2HB  GLU A  96      49.574  35.949  34.713  0.00  0.00           H
ATOM   1049  CG  GLU A  96      51.574  35.117  35.254  0.00  0.00           C
ATOM   1050 1HG  GLU A  96      51.407  35.591  36.245  0.00  0.00           H
ATOM   1051 2HG  GLU A  96      51.160  34.087  35.303  0.00  0.00           H
ATOM   1052  CD  GLU A  96      53.019  35.125  34.829  0.00  0.00           C
ATOM   1053  OE1 GLU A  96      53.622  34.031  34.883  0.00  0.00           O
ATOM   1054  OE2 GLU A  96      53.614  36.199  34.625  0.00  0.00           O
ATOM   1055  C   GLU A  96      50.718  33.861  32.527  0.00  0.00           C
ATOM   1056  O   GLU A  96      49.900  32.995  32.813  0.00  0.00           O
ATOM   1057  N   MET A  97      51.850  33.381  31.915  0.00  0.00           N
ATOM   1058  H   MET A  97      52.558  34.081  31.813  0.00  0.00           H
ATOM   1059  CA  MET A  97      52.151  32.061  31.526  0.00  0.00           C
ATOM   1060  HA  MET A  97      51.418  31.718  30.813  0.00  0.00           H
ATOM   1061  CB  MET A  97      53.471  32.056  30.720  0.00  0.00           C
ATOM   1062 1HB  MET A  97      53.265  32.358  29.680  0.00  0.00           H
ATOM   1063 2HB  MET A  97      54.054  32.891  31.164  0.00  0.00           H
ATOM   1064  CG  MET A  97      54.212  30.714  30.611  0.00  0.00           C
ATOM   1065 1HG  MET A  97      55.045  31.049  29.956  0.00  0.00           H
ATOM   1066 2HG  MET A  97      54.682  30.493  31.588  0.00  0.00           H
ATOM   1067  SD  MET A  97      53.462  29.289  29.718  0.00  0.00           S
ATOM   1068  CE  MET A  97      53.099  29.802  28.055  0.00  0.00           C
ATOM   1069 1HE  MET A  97      53.991  29.962  27.405  0.00  0.00           H
ATOM   1070 2HE  MET A  97      52.740  30.860  28.037  0.00  0.00           H
ATOM   1071 3HE  MET A  97      52.345  29.123  27.614  0.00  0.00           H
ATOM   1072  C   MET A  97      52.171  30.997  32.638  0.00  0.00           C
ATOM   1073  O   MET A  97      51.713  29.845  32.414  0.00  0.00           O
ATOM   1074  N   SER A  98      52.819  31.277  33.758  0.00  0.00           N
ATOM   1075  H   SER A  98      53.049  32.227  33.951  0.00  0.00           H
ATOM   1076  CA  SER A  98      53.085  30.349  34.833  0.00  0.00           C
ATOM   1077  HA  SER A  98      53.621  29.466  34.487  0.00  0.00           H
ATOM   1078  CB  SER A  98      53.944  31.014  35.928  0.00  0.00           C
ATOM   1079 1HB  SER A  98      54.107  30.286  36.747  0.00  0.00           H
ATOM   1080 2HB  SER A  98      54.970  31.216  35.541  0.00  0.00           H
ATOM   1081  OG  SER A  98      53.375  32.206  36.559  0.00  0.00           O
ATOM   1082  HG1 SER A  98      53.468  32.903  35.907  0.00  0.00           H
ATOM   1083  C   SER A  98      51.858  29.762  35.520  0.00  0.00           C
ATOM   1084  O   SER A  98      51.769  28.583  35.891  0.00  0.00           O
ATOM   1085  N   THR A  99      50.837  30.618  35.660  0.00  0.00           N
ATOM   1086  H   THR A  99      50.974  31.597  35.508  0.00  0.00           H
ATOM   1087  CA  THR A  99      49.499  30.236  36.070  0.00  0.00           C
ATOM   1088  HA  THR A  99      49.646  29.783  37.037  0.00  0.00           H
ATOM   1089  CB  THR A  99      48.569  31.399  36.203  0.00  0.00           C
ATOM   1090  HB  THR A  99      47.636  31.073  36.709  0.00  0.00           H
ATOM   1091  OG1 THR A  99      48.269  31.993  34.958  0.00  0.00           O
ATOM   1092  HG1 THR A  99      49.028  32.397  34.535  0.00  0.00           H
ATOM   1093  CG2 THR A  99      49.337  32.375  37.150  0.00  0.00           C
ATOM   1094 1HG2 THR A  99      49.795  33.272  36.680  0.00  0.00           H
ATOM   1095 2HG2 THR A  99      50.170  31.902  37.707  0.00  0.00           H
ATOM   1096 3HG2 THR A  99      48.655  32.795  37.933  0.00  0.00           H
ATOM   1097  C   THR A  99      48.799  29.138  35.226  0.00  0.00           C
ATOM   1098  O   THR A  99      47.949  28.436  35.804  0.00  0.00           O
ATOM   1099  N   ARG A 100      49.141  29.093  33.903  0.00  0.00           N
ATOM   1100  H   ARG A 100      49.680  29.751  33.383  0.00  0.00           H
ATOM   1101  CA  ARG A 100      48.604  28.004  33.019  0.00  0.00           C
ATOM   1102  HA  ARG A 100      49.006  28.260  32.047  0.00  0.00           H
ATOM   1103  CB  ARG A 100      49.290  26.654  33.366  0.00  0.00           C
ATOM   1104 1HB  ARG A 100      48.979  26.281  34.374  0.00  0.00           H
ATOM   1105 2HB  ARG A 100      48.917  25.906  32.636  0.00  0.00           H
ATOM   1106  CG  ARG A 100      50.801  26.655  33.167  0.00  0.00           C
ATOM   1107 1HG  ARG A 100      51.040  27.085  32.172  0.00  0.00           H
ATOM   1108 2HG  ARG A 100      51.325  27.233  33.970  0.00  0.00           H
ATOM   1109  CD  ARG A 100      51.404  25.271  33.277  0.00  0.00           C
ATOM   1110 1HD  ARG A 100      50.923  24.626  32.515  0.00  0.00           H
ATOM   1111 2HD  ARG A 100      52.484  25.235  33.041  0.00  0.00           H
ATOM   1112  NE  ARG A 100      51.094  24.554  34.560  0.00  0.00           N
ATOM   1113  HE  ARG A 100      50.278  23.981  34.572  0.00  0.00           H
ATOM   1114  CZ  ARG A 100      52.035  24.415  35.518  0.00  0.00           C
ATOM   1115  NH1 ARG A 100      51.840  23.450  36.318  0.00  0.00           N
ATOM   1116 1HH1 ARG A 100      50.970  22.950  36.338  0.00  0.00           H
ATOM   1117 2HH1 ARG A 100      52.575  23.176  36.947  0.00  0.00           H
ATOM   1118  NH2 ARG A 100      53.139  25.139  35.566  0.00  0.00           N
ATOM   1119 1HH2 ARG A 100      53.478  25.741  34.837  0.00  0.00           H
ATOM   1120 2HH2 ARG A 100      53.770  24.954  36.319  0.00  0.00           H
ATOM   1121  C   ARG A 100      47.144  28.009  32.782  0.00  0.00           C
ATOM   1122  O   ARG A 100      46.481  26.926  32.726  0.00  0.00           O
ATOM   1123  N   ASP A 101      46.604  29.171  32.494  0.00  0.00           N
ATOM   1124  H   ASP A 101      47.139  29.994  32.336  0.00  0.00           H
ATOM   1125  CA  ASP A 101      45.251  29.459  32.061  0.00  0.00           C
ATOM   1126  HA  ASP A 101      45.135  30.523  31.920  0.00  0.00           H
ATOM   1127  CB  ASP A 101      45.057  28.773  30.634  0.00  0.00           C
ATOM   1128 1HB  ASP A 101      45.230  27.676  30.711  0.00  0.00           H
ATOM   1129 2HB  ASP A 101      44.034  28.996  30.267  0.00  0.00           H
ATOM   1130  CG  ASP A 101      45.956  29.440  29.644  0.00  0.00           C
ATOM   1131  OD1 ASP A 101      46.163  28.926  28.509  0.00  0.00           O
ATOM   1132  OD2 ASP A 101      46.192  30.676  29.845  0.00  0.00           O
ATOM   1133  C   ASP A 101      44.137  29.071  33.095  0.00  0.00           C
ATOM   1134  O   ASP A 101      43.011  28.711  32.747  0.00  0.00           O
ATOM   1135  N   ARG A 102      44.496  29.045  34.454  0.00  0.00           N
ATOM   1136  H   ARG A 102      45.388  29.419  34.690  0.00  0.00           H
ATOM   1137  CA  ARG A 102      43.551  28.634  35.507  0.00  0.00           C
ATOM   1138  HA  ARG A 102      42.825  28.016  35.000  0.00  0.00           H
ATOM   1139  CB  ARG A 102      44.312  27.769  36.576  0.00  0.00           C
ATOM   1140 1HB  ARG A 102      45.175  28.366  36.937  0.00  0.00           H
ATOM   1141 2HB  ARG A 102      43.613  27.617  37.425  0.00  0.00           H
ATOM   1142  CG  ARG A 102      44.882  26.408  36.010  0.00  0.00           C
ATOM   1143 1HG  ARG A 102      44.041  25.901  35.502  0.00  0.00           H
ATOM   1144 2HG  ARG A 102      45.665  26.721  35.285  0.00  0.00           H
ATOM   1145  CD  ARG A 102      45.365  25.488  37.153  0.00  0.00           C
ATOM   1146 1HD  ARG A 102      44.562  25.413  37.914  0.00  0.00           H
ATOM   1147 2HD  ARG A 102      45.733  24.532  36.730  0.00  0.00           H
ATOM   1148  NE  ARG A 102      46.537  26.165  37.851  0.00  0.00           N
ATOM   1149  HE  ARG A 102      47.337  26.316  37.270  0.00  0.00           H
ATOM   1150  CZ  ARG A 102      46.565  26.676  39.036  0.00  0.00           C
ATOM   1151  NH1 ARG A 102      47.615  27.425  39.399  0.00  0.00           N
ATOM   1152 1HH1 ARG A 102      48.398  27.278  38.794  0.00  0.00           H
ATOM   1153 2HH1 ARG A 102      47.725  27.688  40.354  0.00  0.00           H
ATOM   1154  NH2 ARG A 102      45.601  26.588  39.941  0.00  0.00           N
ATOM   1155 1HH2 ARG A 102      44.707  26.286  39.623  0.00  0.00           H
ATOM   1156 2HH2 ARG A 102      45.729  26.865  40.893  0.00  0.00           H
ATOM   1157  C   ARG A 102      42.755  29.696  36.183  0.00  0.00           C
ATOM   1158  O   ARG A 102      41.847  29.502  36.979  0.00  0.00           O
ATOM   1159  N   PHE A 103      42.994  30.984  35.890  0.00  0.00           N
ATOM   1160  H   PHE A 103      43.766  31.161  35.285  0.00  0.00           H
ATOM   1161  CA  PHE A 103      42.219  32.104  36.360  0.00  0.00           C
ATOM   1162  HA  PHE A 103      41.625  31.750  37.192  0.00  0.00           H
ATOM   1163  CB  PHE A 103      43.227  33.162  36.923  0.00  0.00           C
ATOM   1164 1HB  PHE A 103      43.993  33.584  36.243  0.00  0.00           H
ATOM   1165 2HB  PHE A 103      42.583  34.048  37.115  0.00  0.00           H
ATOM   1166  CG  PHE A 103      43.957  32.777  38.213  0.00  0.00           C
ATOM   1167  CD1 PHE A 103      45.005  31.847  38.235  0.00  0.00           C
ATOM   1168  HD1 PHE A 103      45.297  31.330  37.342  0.00  0.00           H
ATOM   1169  CE1 PHE A 103      45.719  31.613  39.399  0.00  0.00           C
ATOM   1170  HE1 PHE A 103      46.629  31.039  39.352  0.00  0.00           H
ATOM   1171  CZ  PHE A 103      45.395  32.259  40.662  0.00  0.00           C
ATOM   1172  HZ  PHE A 103      45.960  32.051  41.551  0.00  0.00           H
ATOM   1173  CD2 PHE A 103      43.592  33.408  39.399  0.00  0.00           C
ATOM   1174  HD2 PHE A 103      42.646  33.939  39.461  0.00  0.00           H
ATOM   1175  CE2 PHE A 103      44.241  33.069  40.644  0.00  0.00           C
ATOM   1176  HE2 PHE A 103      43.875  33.561  41.533  0.00  0.00           H
ATOM   1177  C   PHE A 103      41.511  32.734  35.265  0.00  0.00           C
ATOM   1178  O   PHE A 103      42.072  33.196  34.277  0.00  0.00           O
ATOM   1179  N   GLN A 104      40.120  32.778  35.316  0.00  0.00           N
ATOM   1180  H   GLN A 104      39.701  32.267  36.071  0.00  0.00           H
ATOM   1181  CA  GLN A 104      39.335  33.427  34.329  0.00  0.00           C
ATOM   1182  HA  GLN A 104      39.923  33.982  33.615  0.00  0.00           H
ATOM   1183  CB  GLN A 104      38.658  32.308  33.445  0.00  0.00           C
ATOM   1184 1HB  GLN A 104      38.411  32.792  32.478  0.00  0.00           H
ATOM   1185 2HB  GLN A 104      39.433  31.537  33.234  0.00  0.00           H
ATOM   1186  CG  GLN A 104      37.556  31.566  34.170  0.00  0.00           C
ATOM   1187 1HG  GLN A 104      37.953  30.881  34.943  0.00  0.00           H
ATOM   1188 2HG  GLN A 104      36.944  32.302  34.743  0.00  0.00           H
ATOM   1189  CD  GLN A 104      36.657  30.805  33.174  0.00  0.00           C
ATOM   1190  OE1 GLN A 104      36.605  29.561  33.261  0.00  0.00           O
ATOM   1191  NE2 GLN A 104      35.995  31.497  32.206  0.00  0.00           N
ATOM   1192 1HE2 GLN A 104      35.227  31.095  31.704  0.00  0.00           H
ATOM   1193 2HE2 GLN A 104      36.024  32.497  32.197  0.00  0.00           H
ATOM   1194  C   GLN A 104      38.358  34.393  34.972  0.00  0.00           C
ATOM   1195  O   GLN A 104      37.558  34.143  35.903  0.00  0.00           O
ATOM   1196  N   LEU A 105      38.421  35.592  34.450  0.00  0.00           N
ATOM   1197  H   LEU A 105      38.920  35.862  33.621  0.00  0.00           H
ATOM   1198  CA  LEU A 105      37.608  36.758  34.908  0.00  0.00           C
ATOM   1199  HA  LEU A 105      37.598  36.708  35.987  0.00  0.00           H
ATOM   1200  CB  LEU A 105      38.269  38.059  34.393  0.00  0.00           C
ATOM   1201 1HB  LEU A 105      39.273  38.263  34.829  0.00  0.00           H
ATOM   1202 2HB  LEU A 105      38.478  37.989  33.304  0.00  0.00           H
ATOM   1203  CG  LEU A 105      37.531  39.374  34.687  0.00  0.00           C
ATOM   1204  HG  LEU A 105      36.649  39.450  34.027  0.00  0.00           H
ATOM   1205  CD1 LEU A 105      36.966  39.389  36.103  0.00  0.00           C
ATOM   1206 1HD1 LEU A 105      36.559  40.393  36.346  0.00  0.00           H
ATOM   1207 2HD1 LEU A 105      37.685  39.071  36.898  0.00  0.00           H
ATOM   1208 3HD1 LEU A 105      36.032  38.795  36.174  0.00  0.00           H
ATOM   1209  CD2 LEU A 105      38.418  40.636  34.425  0.00  0.00           C
ATOM   1210 1HD2 LEU A 105      38.814  40.709  33.388  0.00  0.00           H
ATOM   1211 2HD2 LEU A 105      39.355  40.605  35.023  0.00  0.00           H
ATOM   1212 3HD2 LEU A 105      37.787  41.500  34.732  0.00  0.00           H
ATOM   1213  C   LEU A 105      36.223  36.565  34.279  0.00  0.00           C
ATOM   1214  O   LEU A 105      36.120  36.803  33.098  0.00  0.00           O
ATOM   1215  N   THR A 106      35.227  36.287  35.164  0.00  0.00           N
ATOM   1216  H   THR A 106      35.388  36.168  36.150  0.00  0.00           H
ATOM   1217  CA  THR A 106      33.861  36.029  34.729  0.00  0.00           C
ATOM   1218  HA  THR A 106      33.855  35.826  33.665  0.00  0.00           H
ATOM   1219  CB  THR A 106      33.235  34.708  35.270  0.00  0.00           C
ATOM   1220  HB  THR A 106      32.263  34.500  34.768  0.00  0.00           H
ATOM   1221  OG1 THR A 106      32.939  34.720  36.693  0.00  0.00           O
ATOM   1222  HG1 THR A 106      32.033  35.018  36.757  0.00  0.00           H
ATOM   1223  CG2 THR A 106      34.217  33.582  34.999  0.00  0.00           C
ATOM   1224 1HG2 THR A 106      35.102  33.669  35.667  0.00  0.00           H
ATOM   1225 2HG2 THR A 106      34.628  33.509  33.974  0.00  0.00           H
ATOM   1226 3HG2 THR A 106      33.740  32.597  35.166  0.00  0.00           H
ATOM   1227  C   THR A 106      32.887  37.162  35.002  0.00  0.00           C
ATOM   1228  O   THR A 106      31.808  37.244  34.460  0.00  0.00           O
ATOM   1229  N   GLY A 107      33.237  38.132  35.775  0.00  0.00           N
ATOM   1230  H   GLY A 107      34.132  38.068  36.209  0.00  0.00           H
ATOM   1231  CA  GLY A 107      32.522  39.356  35.975  0.00  0.00           C
ATOM   1232 1HA  GLY A 107      31.469  39.155  35.883  0.00  0.00           H
ATOM   1233 2HA  GLY A 107      32.794  39.709  36.956  0.00  0.00           H
ATOM   1234  C   GLY A 107      32.894  40.522  35.025  0.00  0.00           C
ATOM   1235  O   GLY A 107      34.075  40.687  34.652  0.00  0.00           O
ATOM   1236  N   ASP A 108      31.886  41.349  34.724  0.00  0.00           N
ATOM   1237  H   ASP A 108      30.936  41.152  34.954  0.00  0.00           H
ATOM   1238  CA  ASP A 108      32.052  42.384  33.740  0.00  0.00           C
ATOM   1239  HA  ASP A 108      32.899  42.146  33.115  0.00  0.00           H
ATOM   1240  CB  ASP A 108      30.915  42.382  32.643  0.00  0.00           C
ATOM   1241 1HB  ASP A 108      29.961  42.214  33.191  0.00  0.00           H
ATOM   1242 2HB  ASP A 108      30.997  43.313  32.049  0.00  0.00           H
ATOM   1243  CG  ASP A 108      31.063  41.287  31.593  0.00  0.00           C
ATOM   1244  OD1 ASP A 108      30.170  41.244  30.679  0.00  0.00           O
ATOM   1245  OD2 ASP A 108      32.022  40.522  31.672  0.00  0.00           O
ATOM   1246  C   ASP A 108      32.444  43.756  34.352  0.00  0.00           C
ATOM   1247  O   ASP A 108      31.662  44.187  35.215  0.00  0.00           O
ATOM   1248  N   PRO A 109      33.538  44.508  34.129  0.00  0.00           N
ATOM   1249  CD  PRO A 109      34.675  43.977  33.478  0.00  0.00           C
ATOM   1250 1HD  PRO A 109      34.508  44.191  32.402  0.00  0.00           H
ATOM   1251 2HD  PRO A 109      34.753  42.881  33.646  0.00  0.00           H
ATOM   1252  CA  PRO A 109      33.911  45.739  34.890  0.00  0.00           C
ATOM   1253  HA  PRO A 109      33.865  45.508  35.939  0.00  0.00           H
ATOM   1254  CB  PRO A 109      35.296  46.111  34.291  0.00  0.00           C
ATOM   1255 1HB  PRO A 109      35.211  46.549  33.275  0.00  0.00           H
ATOM   1256 2HB  PRO A 109      35.881  46.699  35.028  0.00  0.00           H
ATOM   1257  CG  PRO A 109      35.859  44.686  34.079  0.00  0.00           C
ATOM   1258 1HG  PRO A 109      36.666  44.551  33.325  0.00  0.00           H
ATOM   1259 2HG  PRO A 109      36.135  44.144  35.002  0.00  0.00           H
ATOM   1260  C   PRO A 109      32.934  46.863  34.616  0.00  0.00           C
ATOM   1261  O   PRO A 109      32.710  47.614  35.514  0.00  0.00           O
ATOM   1262  N   GLY A 110      32.379  46.991  33.370  0.00  0.00           N
ATOM   1263  H   GLY A 110      32.693  46.499  32.572  0.00  0.00           H
ATOM   1264  CA  GLY A 110      31.384  48.103  33.163  0.00  0.00           C
ATOM   1265 1HA  GLY A 110      31.816  48.944  33.683  0.00  0.00           H
ATOM   1266 2HA  GLY A 110      31.137  48.290  32.134  0.00  0.00           H
ATOM   1267  C   GLY A 110      30.018  47.769  33.668  0.00  0.00           C
ATOM   1268  O   GLY A 110      29.133  48.620  33.497  0.00  0.00           O
ATOM   1269  N   LYS A 111      29.808  46.593  34.291  0.00  0.00           N
ATOM   1270  H   LYS A 111      30.651  46.089  34.416  0.00  0.00           H
ATOM   1271  CA  LYS A 111      28.603  46.224  34.959  0.00  0.00           C
ATOM   1272  HA  LYS A 111      27.747  46.844  34.745  0.00  0.00           H
ATOM   1273  CB  LYS A 111      28.245  44.743  34.704  0.00  0.00           C
ATOM   1274 1HB  LYS A 111      29.072  44.124  35.120  0.00  0.00           H
ATOM   1275 2HB  LYS A 111      27.234  44.544  35.117  0.00  0.00           H
ATOM   1276  CG  LYS A 111      28.086  44.462  33.262  0.00  0.00           C
ATOM   1277 1HG  LYS A 111      29.087  44.474  32.773  0.00  0.00           H
ATOM   1278 2HG  LYS A 111      27.712  43.421  33.205  0.00  0.00           H
ATOM   1279  CD  LYS A 111      27.119  45.497  32.483  0.00  0.00           C
ATOM   1280 1HD  LYS A 111      26.272  45.567  33.205  0.00  0.00           H
ATOM   1281 2HD  LYS A 111      27.740  46.394  32.297  0.00  0.00           H
ATOM   1282  CE  LYS A 111      26.666  45.159  31.089  0.00  0.00           C
ATOM   1283 1HE  LYS A 111      26.158  45.928  30.469  0.00  0.00           H
ATOM   1284 2HE  LYS A 111      27.611  44.879  30.556  0.00  0.00           H
ATOM   1285  NZ  LYS A 111      25.788  43.986  31.139  0.00  0.00           N
ATOM   1286 1HZ  LYS A 111      25.341  43.875  32.071  0.00  0.00           H
ATOM   1287 2HZ  LYS A 111      26.325  43.148  30.864  0.00  0.00           H
ATOM   1288 3HZ  LYS A 111      24.964  44.021  30.498  0.00  0.00           H
ATOM   1289  C   LYS A 111      28.968  46.315  36.423  0.00  0.00           C
ATOM   1290  O   LYS A 111      28.257  45.915  37.330  0.00  0.00           O
ATOM   1291  N   GLY A 112      30.157  46.813  36.790  0.00  0.00           N
ATOM   1292  H   GLY A 112      30.640  47.164  35.992  0.00  0.00           H
ATOM   1293  CA  GLY A 112      30.640  46.882  38.156  0.00  0.00           C
ATOM   1294 1HA  GLY A 112      31.628  47.318  38.229  0.00  0.00           H
ATOM   1295 2HA  GLY A 112      29.942  47.462  38.732  0.00  0.00           H
ATOM   1296  C   GLY A 112      30.765  45.583  38.919  0.00  0.00           C
ATOM   1297  O   GLY A 112      30.344  45.454  40.065  0.00  0.00           O
ATOM   1298  N   SER A 113      31.479  44.689  38.241  0.00  0.00           N
ATOM   1299  H   SER A 113      31.689  44.856  37.277  0.00  0.00           H
ATOM   1300  CA  SER A 113      31.833  43.405  38.763  0.00  0.00           C
ATOM   1301  HA  SER A 113      31.706  43.452  39.839  0.00  0.00           H
ATOM   1302  CB  SER A 113      30.916  42.278  38.161  0.00  0.00           C
ATOM   1303 1HB  SER A 113      29.852  42.526  38.374  0.00  0.00           H
ATOM   1304 2HB  SER A 113      30.946  42.263  37.044  0.00  0.00           H
ATOM   1305  OG  SER A 113      31.149  40.941  38.716  0.00  0.00           O
ATOM   1306  HG1 SER A 113      30.571  40.945  39.476  0.00  0.00           H
ATOM   1307  C   SER A 113      33.265  42.981  38.460  0.00  0.00           C
ATOM   1308  O   SER A 113      33.920  43.409  37.521  0.00  0.00           O
ATOM   1309  N   CYS A 114      33.814  42.087  39.289  0.00  0.00           N
ATOM   1310  H   CYS A 114      33.332  41.682  40.068  0.00  0.00           H
ATOM   1311  CA  CYS A 114      35.155  41.744  39.196  0.00  0.00           C
ATOM   1312  HA  CYS A 114      35.635  41.802  38.232  0.00  0.00           H
ATOM   1313  CB  CYS A 114      36.045  42.460  40.245  0.00  0.00           C
ATOM   1314 1HB  CYS A 114      37.035  41.998  40.437  0.00  0.00           H
ATOM   1315 2HB  CYS A 114      36.235  43.440  39.761  0.00  0.00           H
ATOM   1316  SG  CYS A 114      35.198  42.811  41.843  0.00  0.00           S
ATOM   1317  C   CYS A 114      35.361  40.150  39.427  0.00  0.00           C
ATOM   1318  O   CYS A 114      36.464  39.627  39.617  0.00  0.00           O
ATOM   1319  N   SER A 115      34.217  39.412  39.502  0.00  0.00           N
ATOM   1320  H   SER A 115      33.354  39.900  39.422  0.00  0.00           H
ATOM   1321  CA  SER A 115      34.163  38.011  39.866  0.00  0.00           C
ATOM   1322  HA  SER A 115      34.524  37.896  40.874  0.00  0.00           H
ATOM   1323  CB  SER A 115      32.744  37.374  39.907  0.00  0.00           C
ATOM   1324 1HB  SER A 115      32.351  37.272  38.874  0.00  0.00           H
ATOM   1325 2HB  SER A 115      32.769  36.416  40.472  0.00  0.00           H
ATOM   1326  OG  SER A 115      31.928  38.186  40.733  0.00  0.00           O
ATOM   1327  HG1 SER A 115      31.041  38.063  40.384  0.00  0.00           H
ATOM   1328  C   SER A 115      35.077  37.062  39.105  0.00  0.00           C
ATOM   1329  O   SER A 115      35.256  37.175  37.924  0.00  0.00           O
ATOM   1330  N   LEU A 116      35.560  36.090  39.820  0.00  0.00           N
ATOM   1331  H   LEU A 116      35.205  36.020  40.752  0.00  0.00           H
ATOM   1332  CA  LEU A 116      36.655  35.280  39.372  0.00  0.00           C
ATOM   1333  HA  LEU A 116      36.856  35.406  38.314  0.00  0.00           H
ATOM   1334  CB  LEU A 116      37.929  35.735  40.205  0.00  0.00           C
ATOM   1335 1HB  LEU A 116      38.059  36.834  40.145  0.00  0.00           H
ATOM   1336 2HB  LEU A 116      37.661  35.670  41.287  0.00  0.00           H
ATOM   1337  CG  LEU A 116      39.272  34.999  40.013  0.00  0.00           C
ATOM   1338  HG  LEU A 116      39.256  33.999  40.497  0.00  0.00           H
ATOM   1339  CD1 LEU A 116      39.588  34.735  38.551  0.00  0.00           C
ATOM   1340 1HD1 LEU A 116      39.798  35.691  38.037  0.00  0.00           H
ATOM   1341 2HD1 LEU A 116      38.778  34.225  37.978  0.00  0.00           H
ATOM   1342 3HD1 LEU A 116      40.431  34.027  38.379  0.00  0.00           H
ATOM   1343  CD2 LEU A 116      40.348  35.943  40.563  0.00  0.00           C
ATOM   1344 1HD2 LEU A 116      40.299  36.166  41.647  0.00  0.00           H
ATOM   1345 2HD2 LEU A 116      40.438  36.925  40.043  0.00  0.00           H
ATOM   1346 3HD2 LEU A 116      41.339  35.461  40.427  0.00  0.00           H
ATOM   1347  C   LEU A 116      36.434  33.762  39.577  0.00  0.00           C
ATOM   1348  O   LEU A 116      35.840  33.419  40.588  0.00  0.00           O
ATOM   1349  N   VAL A 117      36.785  32.919  38.644  0.00  0.00           N
ATOM   1350  H   VAL A 117      37.349  33.211  37.878  0.00  0.00           H
ATOM   1351  CA  VAL A 117      36.723  31.436  38.866  0.00  0.00           C
ATOM   1352  HA  VAL A 117      36.450  31.204  39.886  0.00  0.00           H
ATOM   1353  CB  VAL A 117      35.827  30.743  37.850  0.00  0.00           C
ATOM   1354  HB  VAL A 117      36.107  30.967  36.799  0.00  0.00           H
ATOM   1355  CG1 VAL A 117      35.695  29.220  38.225  0.00  0.00           C
ATOM   1356 1HG1 VAL A 117      36.507  28.602  37.798  0.00  0.00           H
ATOM   1357 2HG1 VAL A 117      34.686  28.822  37.985  0.00  0.00           H
ATOM   1358 3HG1 VAL A 117      35.768  29.071  39.319  0.00  0.00           H
ATOM   1359  CG2 VAL A 117      34.362  31.276  38.028  0.00  0.00           C
ATOM   1360 1HG2 VAL A 117      34.110  31.065  39.088  0.00  0.00           H
ATOM   1361 2HG2 VAL A 117      33.582  30.765  37.420  0.00  0.00           H
ATOM   1362 3HG2 VAL A 117      34.307  32.383  37.920  0.00  0.00           H
ATOM   1363  C   VAL A 117      38.161  30.965  38.786  0.00  0.00           C
ATOM   1364  O   VAL A 117      38.884  31.510  37.906  0.00  0.00           O
ATOM   1365  N   ILE A 118      38.587  30.076  39.731  0.00  0.00           N
ATOM   1366  H   ILE A 118      38.046  29.698  40.488  0.00  0.00           H
ATOM   1367  CA  ILE A 118      40.011  29.763  39.811  0.00  0.00           C
ATOM   1368  HA  ILE A 118      40.504  30.076  38.904  0.00  0.00           H
ATOM   1369  CB  ILE A 118      40.836  30.361  40.970  0.00  0.00           C
ATOM   1370  HB  ILE A 118      40.304  29.973  41.864  0.00  0.00           H
ATOM   1371  CG2 ILE A 118      42.336  29.949  40.948  0.00  0.00           C
ATOM   1372 1HG2 ILE A 118      42.594  28.879  41.136  0.00  0.00           H
ATOM   1373 2HG2 ILE A 118      42.821  30.622  41.674  0.00  0.00           H
ATOM   1374 3HG2 ILE A 118      42.870  30.190  39.998  0.00  0.00           H
ATOM   1375  CG1 ILE A 118      40.565  31.900  41.215  0.00  0.00           C
ATOM   1376 1HG1 ILE A 118      41.149  32.380  40.403  0.00  0.00           H
ATOM   1377 2HG1 ILE A 118      39.495  32.118  41.002  0.00  0.00           H
ATOM   1378  CD1 ILE A 118      40.950  32.510  42.585  0.00  0.00           C
ATOM   1379 1HD1 ILE A 118      40.964  33.618  42.580  0.00  0.00           H
ATOM   1380 2HD1 ILE A 118      42.014  32.231  42.744  0.00  0.00           H
ATOM   1381 3HD1 ILE A 118      40.322  32.003  43.360  0.00  0.00           H
ATOM   1382  C   ILE A 118      40.157  28.183  39.819  0.00  0.00           C
ATOM   1383  O   ILE A 118      39.841  27.493  40.750  0.00  0.00           O
ATOM   1384  N   ARG A 119      40.631  27.654  38.721  0.00  0.00           N
ATOM   1385  H   ARG A 119      41.080  28.179  37.997  0.00  0.00           H
ATOM   1386  CA  ARG A 119      40.715  26.181  38.543  0.00  0.00           C
ATOM   1387  HA  ARG A 119      39.724  25.815  38.795  0.00  0.00           H
ATOM   1388  CB  ARG A 119      41.051  25.945  37.039  0.00  0.00           C
ATOM   1389 1HB  ARG A 119      41.964  26.508  36.779  0.00  0.00           H
ATOM   1390 2HB  ARG A 119      41.198  24.905  36.679  0.00  0.00           H
ATOM   1391  CG  ARG A 119      39.897  26.475  36.145  0.00  0.00           C
ATOM   1392 1HG  ARG A 119      39.875  27.592  36.174  0.00  0.00           H
ATOM   1393 2HG  ARG A 119      40.164  26.193  35.108  0.00  0.00           H
ATOM   1394  CD  ARG A 119      38.525  25.839  36.408  0.00  0.00           C
ATOM   1395 1HD  ARG A 119      38.470  24.760  36.145  0.00  0.00           H
ATOM   1396 2HD  ARG A 119      38.222  26.010  37.469  0.00  0.00           H
ATOM   1397  NE  ARG A 119      37.483  26.566  35.598  0.00  0.00           N
ATOM   1398  HE  ARG A 119      37.921  27.138  34.900  0.00  0.00           H
ATOM   1399  CZ  ARG A 119      36.201  26.387  35.670  0.00  0.00           C
ATOM   1400  NH1 ARG A 119      35.445  27.115  34.915  0.00  0.00           N
ATOM   1401 1HH1 ARG A 119      35.770  27.524  34.064  0.00  0.00           H
ATOM   1402 2HH1 ARG A 119      34.483  27.043  35.173  0.00  0.00           H
ATOM   1403  NH2 ARG A 119      35.606  25.544  36.385  0.00  0.00           N
ATOM   1404 1HH2 ARG A 119      36.151  24.777  36.712  0.00  0.00           H
ATOM   1405 2HH2 ARG A 119      34.605  25.587  36.485  0.00  0.00           H
ATOM   1406  C   ARG A 119      41.753  25.562  39.433  0.00  0.00           C
ATOM   1407  O   ARG A 119      42.825  26.157  39.566  0.00  0.00           O
ATOM   1408  N   ASP A 120      41.386  24.334  39.932  0.00  0.00           N
ATOM   1409  H   ASP A 120      40.577  23.927  39.503  0.00  0.00           H
ATOM   1410  CA  ASP A 120      42.187  23.412  40.593  0.00  0.00           C
ATOM   1411  HA  ASP A 120      41.507  23.113  41.379  0.00  0.00           H
ATOM   1412  CB  ASP A 120      42.551  22.051  39.942  0.00  0.00           C
ATOM   1413 1HB  ASP A 120      43.068  22.209  38.973  0.00  0.00           H
ATOM   1414 2HB  ASP A 120      43.197  21.434  40.614  0.00  0.00           H
ATOM   1415  CG  ASP A 120      41.281  21.160  39.569  0.00  0.00           C
ATOM   1416  OD1 ASP A 120      41.515  19.986  39.262  0.00  0.00           O
ATOM   1417  OD2 ASP A 120      40.113  21.638  39.564  0.00  0.00           O
ATOM   1418  C   ASP A 120      43.330  23.939  41.446  0.00  0.00           C
ATOM   1419  O   ASP A 120      44.533  23.722  41.275  0.00  0.00           O
ATOM   1420  N   ALA A 121      42.896  24.623  42.518  0.00  0.00           N
ATOM   1421  H   ALA A 121      41.925  24.778  42.709  0.00  0.00           H
ATOM   1422  CA  ALA A 121      43.815  25.249  43.424  0.00  0.00           C
ATOM   1423  HA  ALA A 121      44.260  26.093  42.931  0.00  0.00           H
ATOM   1424  CB  ALA A 121      42.942  25.727  44.638  0.00  0.00           C
ATOM   1425 1HB  ALA A 121      42.165  26.435  44.283  0.00  0.00           H
ATOM   1426 2HB  ALA A 121      43.588  26.288  45.356  0.00  0.00           H
ATOM   1427 3HB  ALA A 121      42.654  24.782  45.145  0.00  0.00           H
ATOM   1428  C   ALA A 121      44.982  24.445  44.002  0.00  0.00           C
ATOM   1429  O   ALA A 121      44.776  23.314  44.414  0.00  0.00           O
ATOM   1430  N   GLN A 122      46.229  25.026  44.021  0.00  0.00           N
ATOM   1431  H   GLN A 122      46.238  25.946  43.626  0.00  0.00           H
ATOM   1432  CA  GLN A 122      47.389  24.304  44.507  0.00  0.00           C
ATOM   1433  HA  GLN A 122      47.026  23.471  45.085  0.00  0.00           H
ATOM   1434  CB  GLN A 122      48.487  23.900  43.437  0.00  0.00           C
ATOM   1435 1HB  GLN A 122      48.904  24.829  42.994  0.00  0.00           H
ATOM   1436 2HB  GLN A 122      49.336  23.314  43.864  0.00  0.00           H
ATOM   1437  CG  GLN A 122      47.976  23.077  42.155  0.00  0.00           C
ATOM   1438 1HG  GLN A 122      47.097  23.567  41.672  0.00  0.00           H
ATOM   1439 2HG  GLN A 122      48.852  23.235  41.480  0.00  0.00           H
ATOM   1440  CD  GLN A 122      47.677  21.595  42.335  0.00  0.00           C
ATOM   1441  OE1 GLN A 122      48.451  20.814  41.744  0.00  0.00           O
ATOM   1442  NE2 GLN A 122      46.772  21.225  43.238  0.00  0.00           N
ATOM   1443 1HE2 GLN A 122      46.682  20.229  43.316  0.00  0.00           H
ATOM   1444 2HE2 GLN A 122      46.145  21.922  43.592  0.00  0.00           H
ATOM   1445  C   GLN A 122      48.208  25.194  45.483  0.00  0.00           C
ATOM   1446  O   GLN A 122      48.059  26.439  45.501  0.00  0.00           O
ATOM   1447  N   ARG A 123      49.061  24.649  46.316  0.00  0.00           N
ATOM   1448  H   ARG A 123      49.162  23.660  46.362  0.00  0.00           H
ATOM   1449  CA  ARG A 123      50.023  25.328  47.242  0.00  0.00           C
ATOM   1450  HA  ARG A 123      49.436  25.570  48.115  0.00  0.00           H
ATOM   1451  CB  ARG A 123      51.089  24.355  47.817  0.00  0.00           C
ATOM   1452 1HB  ARG A 123      51.890  24.806  48.441  0.00  0.00           H
ATOM   1453 2HB  ARG A 123      50.550  23.638  48.464  0.00  0.00           H
ATOM   1454  CG  ARG A 123      51.878  23.364  46.869  0.00  0.00           C
ATOM   1455 1HG  ARG A 123      51.201  22.998  46.072  0.00  0.00           H
ATOM   1456 2HG  ARG A 123      52.685  23.940  46.363  0.00  0.00           H
ATOM   1457  CD  ARG A 123      52.445  22.094  47.629  0.00  0.00           C
ATOM   1458 1HD  ARG A 123      53.007  21.440  46.930  0.00  0.00           H
ATOM   1459 2HD  ARG A 123      53.045  22.359  48.524  0.00  0.00           H
ATOM   1460  NE  ARG A 123      51.288  21.251  48.133  0.00  0.00           N
ATOM   1461  HE  ARG A 123      50.363  21.346  47.769  0.00  0.00           H
ATOM   1462  CZ  ARG A 123      51.205  20.634  49.295  0.00  0.00           C
ATOM   1463  NH1 ARG A 123      50.137  20.102  49.687  0.00  0.00           N
ATOM   1464 1HH1 ARG A 123      49.353  20.146  49.069  0.00  0.00           H
ATOM   1465 2HH1 ARG A 123      50.223  19.320  50.299  0.00  0.00           H
ATOM   1466  NH2 ARG A 123      52.236  20.416  50.074  0.00  0.00           N
ATOM   1467 1HH2 ARG A 123      53.098  20.333  49.584  0.00  0.00           H
ATOM   1468 2HH2 ARG A 123      52.136  19.843  50.882  0.00  0.00           H
ATOM   1469  C   ARG A 123      50.698  26.633  46.816  0.00  0.00           C
ATOM   1470  O   ARG A 123      50.809  27.578  47.574  0.00  0.00           O
ATOM   1471  N   GLU A 124      51.111  26.735  45.579  0.00  0.00           N
ATOM   1472  H   GLU A 124      50.724  25.999  45.026  0.00  0.00           H
ATOM   1473  CA  GLU A 124      51.771  27.873  45.047  0.00  0.00           C
ATOM   1474  HA  GLU A 124      52.417  28.315  45.786  0.00  0.00           H
ATOM   1475  CB  GLU A 124      52.663  27.405  43.934  0.00  0.00           C
ATOM   1476 1HB  GLU A 124      52.066  26.897  43.154  0.00  0.00           H
ATOM   1477 2HB  GLU A 124      53.125  28.322  43.510  0.00  0.00           H
ATOM   1478  CG  GLU A 124      53.852  26.469  44.442  0.00  0.00           C
ATOM   1479 1HG  GLU A 124      54.650  27.095  44.896  0.00  0.00           H
ATOM   1480 2HG  GLU A 124      53.451  25.732  45.174  0.00  0.00           H
ATOM   1481  CD  GLU A 124      54.434  25.660  43.324  0.00  0.00           C
ATOM   1482  OE1 GLU A 124      53.980  24.557  42.984  0.00  0.00           O
ATOM   1483  OE2 GLU A 124      55.571  26.013  42.951  0.00  0.00           O
ATOM   1484  C   GLU A 124      50.785  28.946  44.500  0.00  0.00           C
ATOM   1485  O   GLU A 124      51.254  30.073  44.146  0.00  0.00           O
ATOM   1486  N   ASP A 125      49.500  28.654  44.520  0.00  0.00           N
ATOM   1487  H   ASP A 125      49.160  27.818  44.948  0.00  0.00           H
ATOM   1488  CA  ASP A 125      48.504  29.679  44.235  0.00  0.00           C
ATOM   1489  HA  ASP A 125      48.827  30.331  43.436  0.00  0.00           H
ATOM   1490  CB  ASP A 125      47.125  28.958  43.821  0.00  0.00           C
ATOM   1491 1HB  ASP A 125      46.887  28.376  44.739  0.00  0.00           H
ATOM   1492 2HB  ASP A 125      46.433  29.805  43.638  0.00  0.00           H
ATOM   1493  CG  ASP A 125      47.353  28.150  42.600  0.00  0.00           C
ATOM   1494  OD1 ASP A 125      48.171  28.541  41.761  0.00  0.00           O
ATOM   1495  OD2 ASP A 125      46.544  27.183  42.409  0.00  0.00           O
ATOM   1496  C   ASP A 125      48.134  30.614  45.420  0.00  0.00           C
ATOM   1497  O   ASP A 125      47.593  31.683  45.167  0.00  0.00           O
ATOM   1498  N   GLU A 126      48.546  30.251  46.640  0.00  0.00           N
ATOM   1499  H   GLU A 126      49.008  29.405  46.899  0.00  0.00           H
ATOM   1500  CA  GLU A 126      48.449  31.208  47.764  0.00  0.00           C
ATOM   1501  HA  GLU A 126      47.416  31.489  47.834  0.00  0.00           H
ATOM   1502  CB  GLU A 126      48.847  30.522  49.145  0.00  0.00           C
ATOM   1503 1HB  GLU A 126      49.764  29.965  48.841  0.00  0.00           H
ATOM   1504 2HB  GLU A 126      49.186  31.205  49.960  0.00  0.00           H
ATOM   1505  CG  GLU A 126      47.857  29.557  49.851  0.00  0.00           C
ATOM   1506 1HG  GLU A 126      47.015  30.221  50.152  0.00  0.00           H
ATOM   1507 2HG  GLU A 126      47.351  28.867  49.148  0.00  0.00           H
ATOM   1508  CD  GLU A 126      48.434  28.897  51.053  0.00  0.00           C
ATOM   1509  OE1 GLU A 126      47.777  28.675  52.090  0.00  0.00           O
ATOM   1510  OE2 GLU A 126      49.671  28.575  51.062  0.00  0.00           O
ATOM   1511  C   GLU A 126      49.224  32.511  47.616  0.00  0.00           C
ATOM   1512  O   GLU A 126      50.421  32.627  47.951  0.00  0.00           O
ATOM   1513  N   ALA A 127      48.719  33.571  47.130  0.00  0.00           N
ATOM   1514  H   ALA A 127      47.739  33.457  46.947  0.00  0.00           H
ATOM   1515  CA  ALA A 127      49.341  34.926  46.961  0.00  0.00           C
ATOM   1516  HA  ALA A 127      50.167  34.962  47.646  0.00  0.00           H
ATOM   1517  CB  ALA A 127      49.848  35.206  45.517  0.00  0.00           C
ATOM   1518 1HB  ALA A 127      50.688  34.519  45.306  0.00  0.00           H
ATOM   1519 2HB  ALA A 127      50.125  36.270  45.385  0.00  0.00           H
ATOM   1520 3HB  ALA A 127      49.039  34.968  44.792  0.00  0.00           H
ATOM   1521  C   ALA A 127      48.277  35.923  47.407  0.00  0.00           C
ATOM   1522  O   ALA A 127      47.116  35.553  47.635  0.00  0.00           O
ATOM   1523  N   TRP A 128      48.754  37.173  47.643  0.00  0.00           N
ATOM   1524  H   TRP A 128      49.696  37.478  47.534  0.00  0.00           H
ATOM   1525  CA  TRP A 128      47.763  38.315  47.431  0.00  0.00           C
ATOM   1526  HA  TRP A 128      46.873  37.818  47.793  0.00  0.00           H
ATOM   1527  CB  TRP A 128      47.822  39.550  48.424  0.00  0.00           C
ATOM   1528 1HB  TRP A 128      47.026  40.272  48.150  0.00  0.00           H
ATOM   1529 2HB  TRP A 128      47.662  39.122  49.430  0.00  0.00           H
ATOM   1530  CG  TRP A 128      49.107  40.318  48.318  0.00  0.00           C
ATOM   1531  CD1 TRP A 128      50.199  40.008  49.118  0.00  0.00           C
ATOM   1532  HD1 TRP A 128      50.302  39.060  49.611  0.00  0.00           H
ATOM   1533  NE1 TRP A 128      51.182  40.926  48.833  0.00  0.00           N
ATOM   1534  HE1 TRP A 128      51.887  41.080  49.485  0.00  0.00           H
ATOM   1535  CE2 TRP A 128      50.747  41.935  48.021  0.00  0.00           C
ATOM   1536  CD2 TRP A 128      49.426  41.547  47.659  0.00  0.00           C
ATOM   1537  CE3 TRP A 128      48.864  42.313  46.668  0.00  0.00           C
ATOM   1538  HE3 TRP A 128      47.942  41.953  46.237  0.00  0.00           H
ATOM   1539  CZ3 TRP A 128      49.459  43.532  46.216  0.00  0.00           C
ATOM   1540  HZ3 TRP A 128      48.930  44.115  45.474  0.00  0.00           H
ATOM   1541  CZ2 TRP A 128      51.394  43.023  47.529  0.00  0.00           C
ATOM   1542  HZ2 TRP A 128      52.387  43.280  47.877  0.00  0.00           H
ATOM   1543  CH2 TRP A 128      50.698  43.906  46.670  0.00  0.00           C
ATOM   1544  HH2 TRP A 128      51.163  44.864  46.453  0.00  0.00           H
ATOM   1545  C   TRP A 128      47.648  38.591  45.960  0.00  0.00           C
ATOM   1546  O   TRP A 128      48.670  38.597  45.265  0.00  0.00           O
ATOM   1547  N   TYR A 129      46.395  38.791  45.475  0.00  0.00           N
ATOM   1548  H   TYR A 129      45.595  38.641  46.057  0.00  0.00           H
ATOM   1549  CA  TYR A 129      46.021  39.097  44.087  0.00  0.00           C
ATOM   1550  HA  TYR A 129      46.862  39.280  43.439  0.00  0.00           H
ATOM   1551  CB  TYR A 129      45.074  38.098  43.383  0.00  0.00           C
ATOM   1552 1HB  TYR A 129      44.178  38.015  44.045  0.00  0.00           H
ATOM   1553 2HB  TYR A 129      44.743  38.562  42.422  0.00  0.00           H
ATOM   1554  CG  TYR A 129      45.801  36.757  43.271  0.00  0.00           C
ATOM   1555  CD1 TYR A 129      45.656  35.863  44.306  0.00  0.00           C
ATOM   1556  HD1 TYR A 129      45.128  36.198  45.178  0.00  0.00           H
ATOM   1557  CE1 TYR A 129      46.262  34.605  44.239  0.00  0.00           C
ATOM   1558  HE1 TYR A 129      46.236  33.967  45.108  0.00  0.00           H
ATOM   1559  CZ  TYR A 129      47.045  34.293  43.113  0.00  0.00           C
ATOM   1560  OH  TYR A 129      47.904  33.226  43.177  0.00  0.00           O
ATOM   1561  HH  TYR A 129      47.808  32.723  43.988  0.00  0.00           H
ATOM   1562  CD2 TYR A 129      46.449  36.416  42.094  0.00  0.00           C
ATOM   1563  HD2 TYR A 129      46.421  37.004  41.192  0.00  0.00           H
ATOM   1564  CE2 TYR A 129      47.025  35.144  42.027  0.00  0.00           C
ATOM   1565  HE2 TYR A 129      47.517  34.869  41.114  0.00  0.00           H
ATOM   1566  C   TYR A 129      45.245  40.433  44.155  0.00  0.00           C
ATOM   1567  O   TYR A 129      44.394  40.707  44.984  0.00  0.00           O
ATOM   1568  N   PHE A 130      45.524  41.370  43.215  0.00  0.00           N
ATOM   1569  H   PHE A 130      46.304  41.313  42.593  0.00  0.00           H
ATOM   1570  CA  PHE A 130      44.848  42.748  43.190  0.00  0.00           C
ATOM   1571  HA  PHE A 130      44.114  42.816  43.983  0.00  0.00           H
ATOM   1572  CB  PHE A 130      45.885  43.786  43.662  0.00  0.00           C
ATOM   1573 1HB  PHE A 130      45.394  44.766  43.858  0.00  0.00           H
ATOM   1574 2HB  PHE A 130      46.268  43.353  44.601  0.00  0.00           H
ATOM   1575  CG  PHE A 130      47.121  44.006  42.736  0.00  0.00           C
ATOM   1576  CD1 PHE A 130      48.336  43.245  42.873  0.00  0.00           C
ATOM   1577  HD1 PHE A 130      48.471  42.630  43.746  0.00  0.00           H
ATOM   1578  CE1 PHE A 130      49.451  43.402  41.999  0.00  0.00           C
ATOM   1579  HE1 PHE A 130      50.312  42.753  42.093  0.00  0.00           H
ATOM   1580  CZ  PHE A 130      49.248  44.143  40.877  0.00  0.00           C
ATOM   1581  HZ  PHE A 130      49.969  44.304  40.089  0.00  0.00           H
ATOM   1582  CD2 PHE A 130      47.049  44.889  41.601  0.00  0.00           C
ATOM   1583  HD2 PHE A 130      46.148  45.440  41.342  0.00  0.00           H
ATOM   1584  CE2 PHE A 130      48.059  44.979  40.718  0.00  0.00           C
ATOM   1585  HE2 PHE A 130      48.006  45.600  39.836  0.00  0.00           H
ATOM   1586  C   PHE A 130      44.181  42.971  41.836  0.00  0.00           C
ATOM   1587  O   PHE A 130      44.714  42.734  40.741  0.00  0.00           O
ATOM   1588  N   PHE A 131      43.039  43.554  41.877  0.00  0.00           N
ATOM   1589  H   PHE A 131      42.536  43.735  42.719  0.00  0.00           H
ATOM   1590  CA  PHE A 131      42.322  44.026  40.710  0.00  0.00           C
ATOM   1591  HA  PHE A 131      42.653  43.349  39.937  0.00  0.00           H
ATOM   1592  CB  PHE A 131      40.774  43.966  40.921  0.00  0.00           C
ATOM   1593 1HB  PHE A 131      40.339  43.032  41.317  0.00  0.00           H
ATOM   1594 2HB  PHE A 131      40.560  44.758  41.672  0.00  0.00           H
ATOM   1595  CG  PHE A 131      40.021  44.240  39.659  0.00  0.00           C
ATOM   1596  CD1 PHE A 131      39.881  43.100  38.755  0.00  0.00           C
ATOM   1597  HD1 PHE A 131      40.406  42.191  39.031  0.00  0.00           H
ATOM   1598  CE1 PHE A 131      39.100  43.223  37.617  0.00  0.00           C
ATOM   1599  HE1 PHE A 131      39.072  42.419  36.895  0.00  0.00           H
ATOM   1600  CZ  PHE A 131      38.287  44.366  37.484  0.00  0.00           C
ATOM   1601  HZ  PHE A 131      37.687  44.517  36.597  0.00  0.00           H
ATOM   1602  CD2 PHE A 131      39.244  45.383  39.441  0.00  0.00           C
ATOM   1603  HD2 PHE A 131      39.334  46.187  40.148  0.00  0.00           H
ATOM   1604  CE2 PHE A 131      38.442  45.436  38.337  0.00  0.00           C
ATOM   1605  HE2 PHE A 131      37.893  46.362  38.247  0.00  0.00           H
ATOM   1606  C   PHE A 131      42.779  45.461  40.323  0.00  0.00           C
ATOM   1607  O   PHE A 131      42.851  46.338  41.184  0.00  0.00           O
ATOM   1608  N   ARG A 132      43.037  45.650  39.029  0.00  0.00           N
ATOM   1609  H   ARG A 132      42.723  44.921  38.422  0.00  0.00           H
ATOM   1610  CA  ARG A 132      43.166  46.990  38.549  0.00  0.00           C
ATOM   1611  HA  ARG A 132      43.249  47.738  39.328  0.00  0.00           H
ATOM   1612  CB  ARG A 132      44.526  47.124  37.682  0.00  0.00           C
ATOM   1613 1HB  ARG A 132      45.211  46.749  38.480  0.00  0.00           H
ATOM   1614 2HB  ARG A 132      44.468  46.432  36.825  0.00  0.00           H
ATOM   1615  CG  ARG A 132      44.836  48.586  37.250  0.00  0.00           C
ATOM   1616 1HG  ARG A 132      44.096  48.832  36.458  0.00  0.00           H
ATOM   1617 2HG  ARG A 132      44.568  49.256  38.091  0.00  0.00           H
ATOM   1618  CD  ARG A 132      46.216  48.686  36.645  0.00  0.00           C
ATOM   1619 1HD  ARG A 132      47.137  48.534  37.239  0.00  0.00           H
ATOM   1620 2HD  ARG A 132      46.248  47.968  35.796  0.00  0.00           H
ATOM   1621  NE  ARG A 132      46.184  50.053  36.085  0.00  0.00           N
ATOM   1622  HE  ARG A 132      45.904  50.189  35.144  0.00  0.00           H
ATOM   1623  CZ  ARG A 132      46.742  51.090  36.693  0.00  0.00           C
ATOM   1624  NH1 ARG A 132      47.123  51.103  37.949  0.00  0.00           N
ATOM   1625 1HH1 ARG A 132      47.029  50.250  38.470  0.00  0.00           H
ATOM   1626 2HH1 ARG A 132      47.362  51.969  38.402  0.00  0.00           H
ATOM   1627  NH2 ARG A 132      46.975  52.275  36.099  0.00  0.00           N
ATOM   1628 1HH2 ARG A 132      47.099  52.405  35.116  0.00  0.00           H
ATOM   1629 2HH2 ARG A 132      47.546  52.929  36.592  0.00  0.00           H
ATOM   1630  C   ARG A 132      41.963  47.432  37.595  0.00  0.00           C
ATOM   1631  O   ARG A 132      41.543  46.639  36.803  0.00  0.00           O
ATOM   1632  N   VAL A 133      41.436  48.618  37.733  0.00  0.00           N
ATOM   1633  H   VAL A 133      41.768  49.285  38.396  0.00  0.00           H
ATOM   1634  CA  VAL A 133      40.230  49.028  36.951  0.00  0.00           C
ATOM   1635  HA  VAL A 133      39.914  48.228  36.301  0.00  0.00           H
ATOM   1636  CB  VAL A 133      38.943  49.371  37.793  0.00  0.00           C
ATOM   1637  HB  VAL A 133      38.883  48.578  38.574  0.00  0.00           H
ATOM   1638  CG1 VAL A 133      39.060  50.661  38.632  0.00  0.00           C
ATOM   1639 1HG1 VAL A 133      39.962  50.695  39.274  0.00  0.00           H
ATOM   1640 2HG1 VAL A 133      38.179  50.739  39.315  0.00  0.00           H
ATOM   1641 3HG1 VAL A 133      39.007  51.592  38.024  0.00  0.00           H
ATOM   1642  CG2 VAL A 133      37.631  49.366  36.985  0.00  0.00           C
ATOM   1643 1HG2 VAL A 133      37.657  50.344  36.458  0.00  0.00           H
ATOM   1644 2HG2 VAL A 133      36.775  49.360  37.692  0.00  0.00           H
ATOM   1645 3HG2 VAL A 133      37.626  48.393  36.440  0.00  0.00           H
ATOM   1646  C   VAL A 133      40.582  50.219  36.064  0.00  0.00           C
ATOM   1647  O   VAL A 133      41.007  51.260  36.470  0.00  0.00           O
ATOM   1648  N   GLU A 134      40.443  50.028  34.716  0.00  0.00           N
ATOM   1649  H   GLU A 134      40.200  49.114  34.411  0.00  0.00           H
ATOM   1650  CA  GLU A 134      40.736  51.067  33.724  0.00  0.00           C
ATOM   1651  HA  GLU A 134      40.884  52.005  34.239  0.00  0.00           H
ATOM   1652  CB  GLU A 134      42.031  50.728  32.822  0.00  0.00           C
ATOM   1653 1HB  GLU A 134      42.051  49.637  32.608  0.00  0.00           H
ATOM   1654 2HB  GLU A 134      42.021  51.205  31.811  0.00  0.00           H
ATOM   1655  CG  GLU A 134      43.324  51.101  33.583  0.00  0.00           C
ATOM   1656 1HG  GLU A 134      43.468  52.189  33.787  0.00  0.00           H
ATOM   1657 2HG  GLU A 134      43.340  50.490  34.499  0.00  0.00           H
ATOM   1658  CD  GLU A 134      44.515  50.767  32.750  0.00  0.00           C
ATOM   1659  OE1 GLU A 134      45.550  50.271  33.283  0.00  0.00           O
ATOM   1660  OE2 GLU A 134      44.536  51.263  31.593  0.00  0.00           O
ATOM   1661  C   GLU A 134      39.508  51.378  32.940  0.00  0.00           C
ATOM   1662  O   GLU A 134      38.868  50.419  32.397  0.00  0.00           O
ATOM   1663  N   ARG A 135      39.260  52.660  32.812  0.00  0.00           N
ATOM   1664  H   ARG A 135      39.776  53.297  33.372  0.00  0.00           H
ATOM   1665  CA  ARG A 135      38.158  53.172  31.970  0.00  0.00           C
ATOM   1666  HA  ARG A 135      38.134  52.588  31.067  0.00  0.00           H
ATOM   1667  CB  ARG A 135      36.803  52.980  32.681  0.00  0.00           C
ATOM   1668 1HB  ARG A 135      36.885  52.120  33.373  0.00  0.00           H
ATOM   1669 2HB  ARG A 135      36.494  53.852  33.284  0.00  0.00           H
ATOM   1670  CG  ARG A 135      35.602  52.633  31.676  0.00  0.00           C
ATOM   1671 1HG  ARG A 135      35.560  53.402  30.885  0.00  0.00           H
ATOM   1672 2HG  ARG A 135      36.006  51.670  31.282  0.00  0.00           H
ATOM   1673  CD  ARG A 135      34.200  52.435  32.311  0.00  0.00           C
ATOM   1674 1HD  ARG A 135      34.356  51.615  33.039  0.00  0.00           H
ATOM   1675 2HD  ARG A 135      33.830  53.390  32.744  0.00  0.00           H
ATOM   1676  NE  ARG A 135      33.377  52.036  31.124  0.00  0.00           N
ATOM   1677  HE  ARG A 135      33.609  52.264  30.176  0.00  0.00           H
ATOM   1678  CZ  ARG A 135      32.161  51.544  31.243  0.00  0.00           C
ATOM   1679  NH1 ARG A 135      31.377  51.468  30.175  0.00  0.00           N
ATOM   1680 1HH1 ARG A 135      31.782  51.396  29.263  0.00  0.00           H
ATOM   1681 2HH1 ARG A 135      30.595  50.858  30.189  0.00  0.00           H
ATOM   1682  NH2 ARG A 135      31.527  51.376  32.410  0.00  0.00           N
ATOM   1683 1HH2 ARG A 135      31.909  51.790  33.232  0.00  0.00           H
ATOM   1684 2HH2 ARG A 135      30.524  51.407  32.340  0.00  0.00           H
ATOM   1685  C   ARG A 135      38.211  54.633  31.512  0.00  0.00           C
ATOM   1686  O   ARG A 135      38.388  55.497  32.388  0.00  0.00           O
ATOM   1687  N   GLY A 136      38.013  54.831  30.173  0.00  0.00           N
ATOM   1688  H   GLY A 136      37.823  54.090  29.534  0.00  0.00           H
ATOM   1689  CA  GLY A 136      38.135  56.105  29.585  0.00  0.00           C
ATOM   1690 1HA  GLY A 136      38.449  55.880  28.581  0.00  0.00           H
ATOM   1691 2HA  GLY A 136      37.177  56.608  29.598  0.00  0.00           H
ATOM   1692  C   GLY A 136      39.278  57.052  30.102  0.00  0.00           C
ATOM   1693  O   GLY A 136      40.362  56.643  30.463  0.00  0.00           O
ATOM   1694  N   SER A 137      38.987  58.338  30.204  0.00  0.00           N
ATOM   1695  H   SER A 137      38.063  58.643  29.992  0.00  0.00           H
ATOM   1696  CA  SER A 137      39.966  59.400  30.392  0.00  0.00           C
ATOM   1697  HA  SER A 137      40.774  59.322  29.680  0.00  0.00           H
ATOM   1698  CB  SER A 137      39.259  60.841  30.307  0.00  0.00           C
ATOM   1699 1HB  SER A 137      38.263  60.966  30.789  0.00  0.00           H
ATOM   1700 2HB  SER A 137      39.953  61.646  30.618  0.00  0.00           H
ATOM   1701  OG  SER A 137      39.038  61.110  28.932  0.00  0.00           O
ATOM   1702  HG1 SER A 137      38.225  60.635  28.762  0.00  0.00           H
ATOM   1703  C   SER A 137      40.643  59.357  31.706  0.00  0.00           C
ATOM   1704  O   SER A 137      41.830  59.611  31.832  0.00  0.00           O
ATOM   1705  N   ARG A 138      39.847  59.104  32.732  0.00  0.00           N
ATOM   1706  H   ARG A 138      38.874  58.968  32.547  0.00  0.00           H
ATOM   1707  CA  ARG A 138      40.242  59.364  34.128  0.00  0.00           C
ATOM   1708  HA  ARG A 138      41.309  59.287  34.281  0.00  0.00           H
ATOM   1709  CB  ARG A 138      39.771  60.765  34.580  0.00  0.00           C
ATOM   1710 1HB  ARG A 138      38.678  60.847  34.443  0.00  0.00           H
ATOM   1711 2HB  ARG A 138      39.955  60.967  35.659  0.00  0.00           H
ATOM   1712  CG  ARG A 138      40.324  61.953  33.787  0.00  0.00           C
ATOM   1713 1HG  ARG A 138      41.423  61.839  33.743  0.00  0.00           H
ATOM   1714 2HG  ARG A 138      40.089  61.934  32.705  0.00  0.00           H
ATOM   1715  CD  ARG A 138      40.004  63.392  34.201  0.00  0.00           C
ATOM   1716 1HD  ARG A 138      40.122  63.550  35.298  0.00  0.00           H
ATOM   1717 2HD  ARG A 138      40.696  64.093  33.697  0.00  0.00           H
ATOM   1718  NE  ARG A 138      38.644  63.823  33.812  0.00  0.00           N
ATOM   1719  HE  ARG A 138      37.888  63.580  34.421  0.00  0.00           H
ATOM   1720  CZ  ARG A 138      38.274  64.059  32.529  0.00  0.00           C
ATOM   1721  NH1 ARG A 138      37.000  64.103  32.201  0.00  0.00           N
ATOM   1722 1HH1 ARG A 138      36.247  63.986  32.863  0.00  0.00           H
ATOM   1723 2HH1 ARG A 138      36.707  64.147  31.251  0.00  0.00           H
ATOM   1724  NH2 ARG A 138      39.099  64.422  31.562  0.00  0.00           N
ATOM   1725 1HH2 ARG A 138      39.982  64.830  31.812  0.00  0.00           H
ATOM   1726 2HH2 ARG A 138      38.737  64.648  30.656  0.00  0.00           H
ATOM   1727  C   ARG A 138      39.697  58.382  35.126  0.00  0.00           C
ATOM   1728  O   ARG A 138      39.404  58.740  36.264  0.00  0.00           O
ATOM   1729  N   VAL A 139      39.647  57.106  34.841  0.00  0.00           N
ATOM   1730  H   VAL A 139      39.560  56.759  33.910  0.00  0.00           H
ATOM   1731  CA  VAL A 139      39.597  56.124  35.907  0.00  0.00           C
ATOM   1732  HA  VAL A 139      39.840  56.571  36.855  0.00  0.00           H
ATOM   1733  CB  VAL A 139      38.259  55.430  36.012  0.00  0.00           C
ATOM   1734  HB  VAL A 139      37.827  55.215  35.012  0.00  0.00           H
ATOM   1735  CG1 VAL A 139      38.419  54.095  36.768  0.00  0.00           C
ATOM   1736 1HG1 VAL A 139      37.418  53.694  37.023  0.00  0.00           H
ATOM   1737 2HG1 VAL A 139      39.048  54.185  37.672  0.00  0.00           H
ATOM   1738 3HG1 VAL A 139      38.805  53.325  36.067  0.00  0.00           H
ATOM   1739  CG2 VAL A 139      37.363  56.425  36.838  0.00  0.00           C
ATOM   1740 1HG2 VAL A 139      37.879  56.790  37.749  0.00  0.00           H
ATOM   1741 2HG2 VAL A 139      36.361  56.008  37.058  0.00  0.00           H
ATOM   1742 3HG2 VAL A 139      37.048  57.313  36.236  0.00  0.00           H
ATOM   1743  C   VAL A 139      40.665  55.180  35.607  0.00  0.00           C
ATOM   1744  O   VAL A 139      40.783  54.666  34.449  0.00  0.00           O
ATOM   1745  N   ARG A 140      41.464  54.947  36.637  0.00  0.00           N
ATOM   1746  H   ARG A 140      41.388  55.400  37.523  0.00  0.00           H
ATOM   1747  CA  ARG A 140      42.692  54.233  36.502  0.00  0.00           C
ATOM   1748  HA  ARG A 140      42.446  53.257  36.102  0.00  0.00           H
ATOM   1749  CB  ARG A 140      43.781  54.979  35.596  0.00  0.00           C
ATOM   1750 1HB  ARG A 140      44.782  54.505  35.653  0.00  0.00           H
ATOM   1751 2HB  ARG A 140      43.531  54.695  34.549  0.00  0.00           H
ATOM   1752  CG  ARG A 140      43.965  56.510  35.687  0.00  0.00           C
ATOM   1753 1HG  ARG A 140      43.139  56.876  35.040  0.00  0.00           H
ATOM   1754 2HG  ARG A 140      43.769  56.907  36.710  0.00  0.00           H
ATOM   1755  CD  ARG A 140      45.262  56.877  34.970  0.00  0.00           C
ATOM   1756 1HD  ARG A 140      46.166  56.464  35.463  0.00  0.00           H
ATOM   1757 2HD  ARG A 140      45.153  56.438  33.954  0.00  0.00           H
ATOM   1758  NE  ARG A 140      45.390  58.404  34.931  0.00  0.00           N
ATOM   1759  HE  ARG A 140      44.903  58.860  35.678  0.00  0.00           H
ATOM   1760  CZ  ARG A 140      45.975  59.104  34.010  0.00  0.00           C
ATOM   1761  NH1 ARG A 140      45.857  60.437  34.135  0.00  0.00           N
ATOM   1762 1HH1 ARG A 140      45.204  60.783  34.809  0.00  0.00           H
ATOM   1763 2HH1 ARG A 140      46.382  61.038  33.538  0.00  0.00           H
ATOM   1764  NH2 ARG A 140      46.666  58.689  32.958  0.00  0.00           N
ATOM   1765 1HH2 ARG A 140      46.724  57.714  32.774  0.00  0.00           H
ATOM   1766 2HH2 ARG A 140      47.142  59.441  32.489  0.00  0.00           H
ATOM   1767  C   ARG A 140      43.386  53.897  37.801  0.00  0.00           C
ATOM   1768  O   ARG A 140      44.272  54.598  38.218  0.00  0.00           O
HETATM 1769  N   HSD A 141      42.842  52.874  38.551  0.00  0.00           N
HETATM 1770  HN  HSD A 141      42.036  52.409  38.207  0.00  0.00           H
HETATM 1771  CA  HSD A 141      43.112  52.648  39.915  0.00  0.00           C
HETATM 1772  HA  HSD A 141      43.851  53.314  40.350  0.00  0.00           H
HETATM 1773  CB  HSD A 141      41.760  53.015  40.555  0.00  0.00           C
HETATM 1774 1HB  HSD A 141      41.473  54.038  40.236  0.00  0.00           H
HETATM 1775 2HB  HSD A 141      40.999  52.329  40.111  0.00  0.00           H
HETATM 1776  ND1 HSD A 141      43.007  53.950  42.637  0.00  0.00           N
HETATM 1777  HD1 HSD A 141      43.336  54.743  42.126  0.00  0.00           H
HETATM 1778  CG  HSD A 141      42.085  53.032  42.038  0.00  0.00           C
HETATM 1779  CE1 HSD A 141      42.980  53.726  43.965  0.00  0.00           C
HETATM 1780  HE1 HSD A 141      43.536  54.276  44.719  0.00  0.00           H
HETATM 1781  NE2 HSD A 141      42.235  52.685  44.250  0.00  0.00           N
HETATM 1782  CD2 HSD A 141      41.641  52.274  43.049  0.00  0.00           C
HETATM 1783  HD2 HSD A 141      40.865  51.524  43.082  0.00  0.00           H
HETATM 1784  C   HSD A 141      43.400  51.188  40.264  0.00  0.00           C
HETATM 1785  O   HSD A 141      42.755  50.292  39.731  0.00  0.00           O
ATOM   1786  N   SER A 142      44.408  50.993  41.083  0.00  0.00           N
ATOM   1787  H   SER A 142      44.946  51.720  41.497  0.00  0.00           H
ATOM   1788  CA  SER A 142      44.860  49.674  41.615  0.00  0.00           C
ATOM   1789  HA  SER A 142      44.340  48.889  41.081  0.00  0.00           H
ATOM   1790  CB  SER A 142      46.319  49.418  41.693  0.00  0.00           C
ATOM   1791 1HB  SER A 142      46.879  50.261  42.143  0.00  0.00           H
ATOM   1792 2HB  SER A 142      46.530  48.593  42.404  0.00  0.00           H
ATOM   1793  OG  SER A 142      46.903  49.071  40.446  0.00  0.00           O
ATOM   1794  HG1 SER A 142      47.823  49.097  40.693  0.00  0.00           H
ATOM   1795  C   SER A 142      44.303  49.560  42.990  0.00  0.00           C
ATOM   1796  O   SER A 142      44.732  50.212  43.959  0.00  0.00           O
ATOM   1797  N   PHE A 143      43.401  48.560  43.157  0.00  0.00           N
ATOM   1798  H   PHE A 143      43.150  47.997  42.376  0.00  0.00           H
ATOM   1799  CA  PHE A 143      42.785  48.293  44.427  0.00  0.00           C
ATOM   1800  HA  PHE A 143      42.638  49.294  44.801  0.00  0.00           H
ATOM   1801  CB  PHE A 143      41.450  47.464  44.247  0.00  0.00           C
ATOM   1802 1HB  PHE A 143      41.641  46.530  43.687  0.00  0.00           H
ATOM   1803 2HB  PHE A 143      41.086  47.123  45.246  0.00  0.00           H
ATOM   1804  CG  PHE A 143      40.322  48.192  43.604  0.00  0.00           C
ATOM   1805  CD1 PHE A 143      39.703  49.235  44.270  0.00  0.00           C
ATOM   1806  HD1 PHE A 143      39.831  49.490  45.301  0.00  0.00           H
ATOM   1807  CE1 PHE A 143      38.579  49.926  43.631  0.00  0.00           C
ATOM   1808  HE1 PHE A 143      37.979  50.619  44.200  0.00  0.00           H
ATOM   1809  CZ  PHE A 143      38.245  49.657  42.312  0.00  0.00           C
ATOM   1810  HZ  PHE A 143      37.419  50.183  41.860  0.00  0.00           H
ATOM   1811  CD2 PHE A 143      39.878  47.882  42.333  0.00  0.00           C
ATOM   1812  HD2 PHE A 143      40.371  47.035  41.877  0.00  0.00           H
ATOM   1813  CE2 PHE A 143      38.920  48.636  41.633  0.00  0.00           C
ATOM   1814  HE2 PHE A 143      38.611  48.329  40.640  0.00  0.00           H
ATOM   1815  C   PHE A 143      43.656  47.494  45.431  0.00  0.00           C
ATOM   1816  O   PHE A 143      43.611  46.249  45.604  0.00  0.00           O
ATOM   1817  N   LEU A 144      44.593  48.223  46.002  0.00  0.00           N
ATOM   1818  H   LEU A 144      44.602  49.192  45.773  0.00  0.00           H
ATOM   1819  CA  LEU A 144      45.609  47.637  46.872  0.00  0.00           C
ATOM   1820  HA  LEU A 144      45.718  46.576  46.718  0.00  0.00           H
ATOM   1821  CB  LEU A 144      46.979  48.328  46.900  0.00  0.00           C
ATOM   1822 1HB  LEU A 144      47.019  49.396  47.189  0.00  0.00           H
ATOM   1823 2HB  LEU A 144      47.792  47.825  47.468  0.00  0.00           H
ATOM   1824  CG  LEU A 144      47.638  48.398  45.514  0.00  0.00           C
ATOM   1825  HG  LEU A 144      46.898  48.921  44.864  0.00  0.00           H
ATOM   1826  CD1 LEU A 144      48.875  49.323  45.621  0.00  0.00           C
ATOM   1827 1HD1 LEU A 144      48.672  50.409  45.775  0.00  0.00           H
ATOM   1828 2HD1 LEU A 144      49.423  49.241  44.661  0.00  0.00           H
ATOM   1829 3HD1 LEU A 144      49.536  48.928  46.419  0.00  0.00           H
ATOM   1830  CD2 LEU A 144      48.015  47.002  44.975  0.00  0.00           C
ATOM   1831 1HD2 LEU A 144      47.052  46.468  45.122  0.00  0.00           H
ATOM   1832 2HD2 LEU A 144      48.736  46.492  45.643  0.00  0.00           H
ATOM   1833 3HD2 LEU A 144      48.372  46.986  43.923  0.00  0.00           H
ATOM   1834  C   LEU A 144      45.059  47.693  48.298  0.00  0.00           C
ATOM   1835  O   LEU A 144      45.411  46.950  49.207  0.00  0.00           O
ATOM   1836  N   SER A 145      43.986  48.537  48.559  0.00  0.00           N
ATOM   1837  H   SER A 145      43.765  49.165  47.823  0.00  0.00           H
ATOM   1838  CA  SER A 145      43.263  48.614  49.776  0.00  0.00           C
ATOM   1839  HA  SER A 145      43.946  48.640  50.621  0.00  0.00           H
ATOM   1840  CB  SER A 145      42.258  49.894  49.637  0.00  0.00           C
ATOM   1841 1HB  SER A 145      41.639  49.978  50.558  0.00  0.00           H
ATOM   1842 2HB  SER A 145      42.888  50.802  49.707  0.00  0.00           H
ATOM   1843  OG  SER A 145      41.549  49.913  48.384  0.00  0.00           O
ATOM   1844  HG1 SER A 145      41.204  50.801  48.226  0.00  0.00           H
ATOM   1845  C   SER A 145      42.411  47.370  50.051  0.00  0.00           C
ATOM   1846  O   SER A 145      42.390  46.776  51.117  0.00  0.00           O
ATOM   1847  N   ASN A 146      41.789  46.801  49.055  0.00  0.00           N
ATOM   1848  H   ASN A 146      41.786  47.348  48.216  0.00  0.00           H
ATOM   1849  CA  ASN A 146      41.096  45.558  49.016  0.00  0.00           C
ATOM   1850  HA  ASN A 146      41.091  45.188  50.031  0.00  0.00           H
ATOM   1851  CB  ASN A 146      39.641  45.686  48.529  0.00  0.00           C
ATOM   1852 1HB  ASN A 146      39.582  46.202  47.554  0.00  0.00           H
ATOM   1853 2HB  ASN A 146      39.099  44.719  48.409  0.00  0.00           H
ATOM   1854  CG  ASN A 146      38.812  46.598  49.442  0.00  0.00           C
ATOM   1855  OD1 ASN A 146      38.608  47.763  49.159  0.00  0.00           O
ATOM   1856  ND2 ASN A 146      38.357  46.024  50.555  0.00  0.00           N
ATOM   1857 1HD2 ASN A 146      37.971  46.646  51.241  0.00  0.00           H
ATOM   1858 2HD2 ASN A 146      38.321  45.042  50.744  0.00  0.00           H
ATOM   1859  C   ASN A 146      41.771  44.511  48.123  0.00  0.00           C
ATOM   1860  O   ASN A 146      41.207  43.954  47.166  0.00  0.00           O
ATOM   1861  N   ALA A 147      43.114  44.235  48.251  0.00  0.00           N
ATOM   1862  H   ALA A 147      43.712  44.696  48.896  0.00  0.00           H
ATOM   1863  CA  ALA A 147      43.774  43.101  47.685  0.00  0.00           C
ATOM   1864  HA  ALA A 147      43.649  43.099  46.603  0.00  0.00           H
ATOM   1865  CB  ALA A 147      45.330  43.112  47.897  0.00  0.00           C
ATOM   1866 1HB  ALA A 147      45.796  42.179  47.524  0.00  0.00           H
ATOM   1867 2HB  ALA A 147      45.560  43.182  48.987  0.00  0.00           H
ATOM   1868 3HB  ALA A 147      45.683  43.990  47.313  0.00  0.00           H
ATOM   1869  C   ALA A 147      43.173  41.762  48.240  0.00  0.00           C
ATOM   1870  O   ALA A 147      42.807  41.659  49.436  0.00  0.00           O
ATOM   1871  N   PHE A 148      42.863  40.745  47.438  0.00  0.00           N
ATOM   1872  H   PHE A 148      43.176  40.805  46.494  0.00  0.00           H
ATOM   1873  CA  PHE A 148      42.317  39.472  47.820  0.00  0.00           C
ATOM   1874  HA  PHE A 148      41.823  39.575  48.777  0.00  0.00           H
ATOM   1875  CB  PHE A 148      41.184  39.084  46.910  0.00  0.00           C
ATOM   1876 1HB  PHE A 148      40.275  39.537  47.356  0.00  0.00           H
ATOM   1877 2HB  PHE A 148      41.380  39.558  45.922  0.00  0.00           H
ATOM   1878  CG  PHE A 148      40.806  37.641  46.688  0.00  0.00           C
ATOM   1879  CD1 PHE A 148      41.023  37.035  45.426  0.00  0.00           C
ATOM   1880  HD1 PHE A 148      41.351  37.662  44.603  0.00  0.00           H
ATOM   1881  CE1 PHE A 148      40.769  35.654  45.279  0.00  0.00           C
ATOM   1882  HE1 PHE A 148      40.777  35.109  44.349  0.00  0.00           H
ATOM   1883  CZ  PHE A 148      40.488  34.928  46.443  0.00  0.00           C
ATOM   1884  HZ  PHE A 148      40.420  33.851  46.408  0.00  0.00           H
ATOM   1885  CD2 PHE A 148      40.372  36.937  47.764  0.00  0.00           C
ATOM   1886  HD2 PHE A 148      40.244  37.337  48.753  0.00  0.00           H
ATOM   1887  CE2 PHE A 148      40.276  35.550  47.657  0.00  0.00           C
ATOM   1888  HE2 PHE A 148      39.952  34.968  48.510  0.00  0.00           H
ATOM   1889  C   PHE A 148      43.453  38.427  47.950  0.00  0.00           C
ATOM   1890  O   PHE A 148      44.290  38.282  47.045  0.00  0.00           O
ATOM   1891  N   PHE A 149      43.552  37.772  49.133  0.00  0.00           N
ATOM   1892  H   PHE A 149      42.872  37.882  49.842  0.00  0.00           H
ATOM   1893  CA  PHE A 149      44.443  36.694  49.444  0.00  0.00           C
ATOM   1894  HA  PHE A 149      45.231  36.744  48.706  0.00  0.00           H
ATOM   1895  CB  PHE A 149      45.043  36.805  50.911  0.00  0.00           C
ATOM   1896 1HB  PHE A 149      45.675  37.723  50.889  0.00  0.00           H
ATOM   1897 2HB  PHE A 149      44.205  36.936  51.614  0.00  0.00           H
ATOM   1898  CG  PHE A 149      45.679  35.552  51.366  0.00  0.00           C
ATOM   1899  CD1 PHE A 149      45.214  34.695  52.375  0.00  0.00           C
ATOM   1900  HD1 PHE A 149      44.255  34.851  52.841  0.00  0.00           H
ATOM   1901  CE1 PHE A 149      45.825  33.489  52.654  0.00  0.00           C
ATOM   1902  HE1 PHE A 149      45.399  32.810  53.389  0.00  0.00           H
ATOM   1903  CZ  PHE A 149      46.973  33.084  51.943  0.00  0.00           C
ATOM   1904  HZ  PHE A 149      47.414  32.157  52.257  0.00  0.00           H
ATOM   1905  CD2 PHE A 149      46.848  35.151  50.630  0.00  0.00           C
ATOM   1906  HD2 PHE A 149      47.370  35.840  49.984  0.00  0.00           H
ATOM   1907  CE2 PHE A 149      47.553  33.951  50.976  0.00  0.00           C
ATOM   1908  HE2 PHE A 149      48.502  33.656  50.568  0.00  0.00           H
ATOM   1909  C   PHE A 149      43.625  35.381  49.181  0.00  0.00           C
ATOM   1910  O   PHE A 149      42.579  35.160  49.759  0.00  0.00           O
ATOM   1911  N   LEU A 150      44.191  34.450  48.499  0.00  0.00           N
ATOM   1912  H   LEU A 150      45.151  34.617  48.278  0.00  0.00           H
ATOM   1913  CA  LEU A 150      43.513  33.131  48.283  0.00  0.00           C
ATOM   1914  HA  LEU A 150      42.475  33.074  48.587  0.00  0.00           H
ATOM   1915  CB  LEU A 150      43.626  32.713  46.794  0.00  0.00           C
ATOM   1916 1HB  LEU A 150      43.004  33.380  46.158  0.00  0.00           H
ATOM   1917 2HB  LEU A 150      44.708  32.815  46.594  0.00  0.00           H
ATOM   1918  CG  LEU A 150      43.270  31.240  46.416  0.00  0.00           C
ATOM   1919  HG  LEU A 150      43.847  30.618  47.132  0.00  0.00           H
ATOM   1920  CD1 LEU A 150      41.768  30.875  46.639  0.00  0.00           C
ATOM   1921 1HD1 LEU A 150      41.487  30.906  47.713  0.00  0.00           H
ATOM   1922 2HD1 LEU A 150      41.558  29.875  46.203  0.00  0.00           H
ATOM   1923 3HD1 LEU A 150      41.025  31.495  46.089  0.00  0.00           H
ATOM   1924  CD2 LEU A 150      43.806  30.866  45.005  0.00  0.00           C
ATOM   1925 1HD2 LEU A 150      44.910  30.979  45.095  0.00  0.00           H
ATOM   1926 2HD2 LEU A 150      43.497  31.545  44.170  0.00  0.00           H
ATOM   1927 3HD2 LEU A 150      43.575  29.841  44.673  0.00  0.00           H
ATOM   1928  C   LEU A 150      44.260  32.118  49.102  0.00  0.00           C
ATOM   1929  O   LEU A 150      45.521  32.136  49.092  0.00  0.00           O
ATOM   1930  N   LYS A 151      43.539  31.292  49.945  0.00  0.00           N
ATOM   1931  H   LYS A 151      42.554  31.412  49.978  0.00  0.00           H
ATOM   1932  CA  LYS A 151      44.101  30.417  50.907  0.00  0.00           C
ATOM   1933  HA  LYS A 151      45.175  30.472  50.927  0.00  0.00           H
ATOM   1934  CB  LYS A 151      43.602  30.782  52.285  0.00  0.00           C
ATOM   1935 1HB  LYS A 151      43.813  31.850  52.503  0.00  0.00           H
ATOM   1936 2HB  LYS A 151      42.494  30.699  52.304  0.00  0.00           H
ATOM   1937  CG  LYS A 151      44.183  29.826  53.374  0.00  0.00           C
ATOM   1938 1HG  LYS A 151      43.956  28.779  53.082  0.00  0.00           H
ATOM   1939 2HG  LYS A 151      45.279  29.985  53.250  0.00  0.00           H
ATOM   1940  CD  LYS A 151      43.663  30.240  54.797  0.00  0.00           C
ATOM   1941 1HD  LYS A 151      44.310  31.098  55.104  0.00  0.00           H
ATOM   1942 2HD  LYS A 151      42.595  30.530  54.859  0.00  0.00           H
ATOM   1943  CE  LYS A 151      43.824  29.100  55.870  0.00  0.00           C
ATOM   1944 1HE  LYS A 151      43.452  29.537  56.822  0.00  0.00           H
ATOM   1945 2HE  LYS A 151      43.167  28.249  55.603  0.00  0.00           H
ATOM   1946  NZ  LYS A 151      45.186  28.721  56.007  0.00  0.00           N
ATOM   1947 1HZ  LYS A 151      45.471  28.148  55.186  0.00  0.00           H
ATOM   1948 2HZ  LYS A 151      45.284  28.139  56.865  0.00  0.00           H
ATOM   1949 3HZ  LYS A 151      45.775  29.548  56.220  0.00  0.00           H
ATOM   1950  C   LYS A 151      43.813  29.019  50.539  0.00  0.00           C
ATOM   1951  O   LYS A 151      42.646  28.665  50.244  0.00  0.00           O
ATOM   1952  N   VAL A 152      44.848  28.148  50.399  0.00  0.00           N
ATOM   1953  H   VAL A 152      45.691  28.565  50.724  0.00  0.00           H
ATOM   1954  CA  VAL A 152      44.712  26.859  49.838  0.00  0.00           C
ATOM   1955  HA  VAL A 152      43.686  26.723  49.544  0.00  0.00           H
ATOM   1956  CB  VAL A 152      45.672  26.596  48.694  0.00  0.00           C
ATOM   1957  HB  VAL A 152      46.704  26.662  49.092  0.00  0.00           H
ATOM   1958  CG1 VAL A 152      45.419  25.214  48.107  0.00  0.00           C
ATOM   1959 1HG1 VAL A 152      45.879  24.460  48.780  0.00  0.00           H
ATOM   1960 2HG1 VAL A 152      45.918  25.087  47.126  0.00  0.00           H
ATOM   1961 3HG1 VAL A 152      44.358  24.921  47.934  0.00  0.00           H
ATOM   1962  CG2 VAL A 152      45.376  27.630  47.598  0.00  0.00           C
ATOM   1963 1HG2 VAL A 152      46.162  27.423  46.847  0.00  0.00           H
ATOM   1964 2HG2 VAL A 152      45.608  28.646  47.981  0.00  0.00           H
ATOM   1965 3HG2 VAL A 152      44.395  27.612  47.075  0.00  0.00           H
ATOM   1966  C   VAL A 152      45.027  25.827  50.918  0.00  0.00           C
ATOM   1967  O   VAL A 152      46.198  25.758  51.445  0.00  0.00           O
ATOM   1968  N   THR A 153      44.036  25.032  51.359  0.00  0.00           N
ATOM   1969  H   THR A 153      43.087  25.110  51.059  0.00  0.00           H
ATOM   1970  CA  THR A 153      44.149  24.146  52.505  0.00  0.00           C
ATOM   1971  HA  THR A 153      45.015  24.374  53.118  0.00  0.00           H
ATOM   1972  CB  THR A 153      43.078  24.346  53.546  0.00  0.00           C
ATOM   1973  HB  THR A 153      43.214  23.550  54.305  0.00  0.00           H
ATOM   1974  OG1 THR A 153      41.711  24.128  53.128  0.00  0.00           O
ATOM   1975  HG1 THR A 153      41.298  24.030  53.988  0.00  0.00           H
ATOM   1976  CG2 THR A 153      43.223  25.814  54.068  0.00  0.00           C
ATOM   1977 1HG2 THR A 153      44.307  25.892  54.314  0.00  0.00           H
ATOM   1978 2HG2 THR A 153      42.683  25.930  55.035  0.00  0.00           H
ATOM   1979 3HG2 THR A 153      42.863  26.588  53.351  0.00  0.00           H
ATOM   1980  C   THR A 153      44.362  22.704  52.051  0.00  0.00           C
ATOM   1981  O   THR A 153      43.521  22.070  51.417  0.00  0.00           O
ATOM   1982  N   ALA A 154      45.571  22.121  52.354  0.00  0.00           N
ATOM   1983  H   ALA A 154      46.263  22.591  52.889  0.00  0.00           H
ATOM   1984  CA  ALA A 154      46.044  20.809  52.012  0.00  0.00           C
ATOM   1985  HA  ALA A 154      46.080  20.735  50.939  0.00  0.00           H
ATOM   1986  CB  ALA A 154      47.477  20.738  52.660  0.00  0.00           C
ATOM   1987 1HB  ALA A 154      47.908  21.729  52.388  0.00  0.00           H
ATOM   1988 2HB  ALA A 154      48.102  19.880  52.321  0.00  0.00           H
ATOM   1989 3HB  ALA A 154      47.465  20.634  53.760  0.00  0.00           H
ATOM   1990  C   ALA A 154      45.134  19.609  52.530  0.00  0.00           C
ATOM   1991  O   ALA A 154      44.454  19.736  53.505  0.00  0.00           O
ATOM   1992  N   LEU A 155      45.131  18.444  51.858  0.00  0.00           N
ATOM   1993  H   LEU A 155      45.717  18.391  51.049  0.00  0.00           H
ATOM   1994  CA  LEU A 155      44.338  17.359  52.353  0.00  0.00           C
ATOM   1995  HA  LEU A 155      43.345  17.758  52.475  0.00  0.00           H
ATOM   1996  CB  LEU A 155      44.064  16.390  51.161  0.00  0.00           C
ATOM   1997 1HB  LEU A 155      44.991  15.819  50.929  0.00  0.00           H
ATOM   1998 2HB  LEU A 155      43.240  15.691  51.400  0.00  0.00           H
ATOM   1999  CG  LEU A 155      43.526  17.028  49.913  0.00  0.00           C
ATOM   2000  HG  LEU A 155      44.213  17.781  49.479  0.00  0.00           H
ATOM   2001  CD1 LEU A 155      43.285  16.023  48.754  0.00  0.00           C
ATOM   2002 1HD1 LEU A 155      42.505  15.316  49.109  0.00  0.00           H
ATOM   2003 2HD1 LEU A 155      44.149  15.393  48.464  0.00  0.00           H
ATOM   2004 3HD1 LEU A 155      42.924  16.641  47.905  0.00  0.00           H
ATOM   2005  CD2 LEU A 155      42.225  17.768  50.232  0.00  0.00           C
ATOM   2006 1HD2 LEU A 155      42.442  18.737  50.718  0.00  0.00           H
ATOM   2007 2HD2 LEU A 155      41.585  17.092  50.828  0.00  0.00           H
ATOM   2008 3HD2 LEU A 155      41.854  18.048  49.228  0.00  0.00           H
ATOM   2009  C   LEU A 155      44.904  16.724  53.662  0.00  0.00           C
ATOM   2010  O   LEU A 155      46.136  16.634  53.855  0.00  0.00           O
ATOM   2011  N   THR A 156      44.043  16.352  54.566  0.00  0.00           N
ATOM   2012  H   THR A 156      43.043  16.374  54.506  0.00  0.00           H
ATOM   2013  CA  THR A 156      44.445  16.058  55.963  0.00  0.00           C
ATOM   2014  HA  THR A 156      44.929  16.900  56.424  0.00  0.00           H
ATOM   2015  CB  THR A 156      43.167  15.994  56.790  0.00  0.00           C
ATOM   2016  HB  THR A 156      43.461  15.850  57.849  0.00  0.00           H
ATOM   2017  OG1 THR A 156      42.268  14.898  56.448  0.00  0.00           O
ATOM   2018  HG1 THR A 156      41.783  14.597  57.212  0.00  0.00           H
ATOM   2019  CG2 THR A 156      42.287  17.274  56.788  0.00  0.00           C
ATOM   2020 1HG2 THR A 156      41.633  17.364  57.680  0.00  0.00           H
ATOM   2021 2HG2 THR A 156      41.508  17.271  55.985  0.00  0.00           H
ATOM   2022 3HG2 THR A 156      42.847  18.235  56.776  0.00  0.00           H
ATOM   2023  C   THR A 156      45.166  14.791  56.281  0.00  0.00           C
ATOM   2024  O   THR A 156      46.261  14.538  55.772  0.00  0.00           O
TER    2025      THR A 156 
HETATM 2026  C1  ANE B   1      49.411  60.269  31.153  0.00  0.00           C
HETATM 2027  O11 ANE B   1      48.208  60.608  31.366  0.00  0.00           O
HETATM 2028  O12 ANE B   1      49.778  59.435  30.331  0.00  0.00           O
HETATM 2029  C2  ANE B   1      50.528  61.049  31.927  0.00  0.00           C
HETATM 2030  O2  ANE B   1      51.858  60.619  31.679  0.00  0.00           O
HETATM 2031  HO  ANE B   1      51.714  60.187  30.833  0.00  0.00           H
HETATM 2032  C6  ANE B   1      49.471  61.451  34.118  0.00  0.00           C
HETATM 2033  H6  ANE B   1      48.555  61.078  33.603  0.00  0.00           H
HETATM 2034  O6  ANE B   1      50.451  60.745  33.312  0.00  0.00           O
HETATM 2035  C3  ANE B   1      50.464  62.585  31.755  0.00  0.00           C
HETATM 2036 1H3  ANE B   1      51.405  63.013  32.160  0.00  0.00           H
HETATM 2037 2H3  ANE B   1      50.343  62.785  30.667  0.00  0.00           H
HETATM 2038  C4  ANE B   1      49.400  63.273  32.599  0.00  0.00           C
HETATM 2039  H4  ANE B   1      48.440  62.867  32.193  0.00  0.00           H
HETATM 2040  O4  ANE B   1      49.452  64.681  32.393  0.00  0.00           O
HETATM 2041  HO  ANE B   1      50.114  65.138  32.929  0.00  0.00           H
HETATM 2042  C5  ANE B   1      49.535  62.958  34.038  0.00  0.00           C
HETATM 2043  H5  ANE B   1      50.567  63.195  34.371  0.00  0.00           H
HETATM 2044  N   ANE B   1      48.708  63.634  34.984  0.00  0.00           N
HETATM 2045  HN  ANE B   1      49.079  64.000  35.837  0.00  0.00           H
HETATM 2046  C   ANE B   1      47.361  63.718  34.843  0.00  0.00           C
HETATM 2047  O   ANE B   1      46.758  63.353  33.867  0.00  0.00           O
HETATM 2048  CT  ANE B   1      46.571  64.387  36.018  0.00  0.00           C
HETATM 2049 1HT  ANE B   1      47.163  64.553  36.947  0.00  0.00           H
HETATM 2050 2HT  ANE B   1      45.686  63.754  36.263  0.00  0.00           H
HETATM 2051 3HT  ANE B   1      46.122  65.300  35.585  0.00  0.00           H
HETATM 2052  C7  ANE B   1      49.500  60.950  35.570  0.00  0.00           C
HETATM 2053  H7  ANE B   1      48.658  61.467  36.087  0.00  0.00           H
HETATM 2054  O7  ANE B   1      50.771  61.424  36.102  0.00  0.00           O
HETATM 2055  HO  ANE B   1      51.411  60.806  35.745  0.00  0.00           H
HETATM 2056  C8  ANE B   1      49.470  59.455  35.578  0.00  0.00           C
HETATM 2057  H8  ANE B   1      48.809  59.259  34.710  0.00  0.00           H
HETATM 2058  O8  ANE B   1      50.734  58.815  35.466  0.00  0.00           O
HETATM 2059  C9  ANE B   1      48.786  59.035  36.835  0.00  0.00           C
HETATM 2060 1H9  ANE B   1      49.582  58.997  37.615  0.00  0.00           H
HETATM 2061 2H9  ANE B   1      47.980  59.707  37.200  0.00  0.00           H
HETATM 2062  O9  ANE B   1      48.189  57.723  36.683  0.00  0.00           O
HETATM 2063  HO  ANE B   1      48.823  57.185  36.202  0.00  0.00           H
HETATM 2064  C1  ANE B   2      52.440  57.375  34.892  0.00  0.00           C
HETATM 2065  O11 ANE B   2      53.047  56.919  35.917  0.00  0.00           O
HETATM 2066  O12 ANE B   2      53.052  57.675  33.794  0.00  0.00           O
HETATM 2067  C2  ANE B   2      50.920  57.480  34.981  0.00  0.00           C
HETATM 2068  C6  ANE B   2      50.601  55.139  35.585  0.00  0.00           C
HETATM 2069  H6  ANE B   2      51.647  54.836  35.400  0.00  0.00           H
HETATM 2070  O6  ANE B   2      50.517  56.519  36.000  0.00  0.00           O
HETATM 2071  C3  ANE B   2      50.301  57.228  33.664  0.00  0.00           C
HETATM 2072 1H3  ANE B   2      49.230  57.525  33.684  0.00  0.00           H
HETATM 2073 2H3  ANE B   2      50.643  57.994  32.942  0.00  0.00           H
HETATM 2074  C4  ANE B   2      50.450  55.796  33.206  0.00  0.00           C
HETATM 2075  H4  ANE B   2      51.513  55.508  33.017  0.00  0.00           H
HETATM 2076  O4  ANE B   2      49.789  55.724  31.971  0.00  0.00           O
HETATM 2077  HO  ANE B   2      50.357  55.229  31.385  0.00  0.00           H
HETATM 2078  C5  ANE B   2      49.854  54.879  34.254  0.00  0.00           C
HETATM 2079  H5  ANE B   2      48.792  55.201  34.333  0.00  0.00           H
HETATM 2080  N   ANE B   2      49.710  53.498  33.843  0.00  0.00           N
HETATM 2081  HN  ANE B   2      48.809  53.294  33.465  0.00  0.00           H
HETATM 2082  C   ANE B   2      50.780  52.673  33.721  0.00  0.00           C
HETATM 2083  O   ANE B   2      51.941  53.057  33.935  0.00  0.00           O
HETATM 2084  CT  ANE B   2      50.490  51.376  33.075  0.00  0.00           C
HETATM 2085 1HT  ANE B   2      49.713  50.746  33.559  0.00  0.00           H
HETATM 2086 2HT  ANE B   2      51.411  50.769  33.004  0.00  0.00           H
HETATM 2087 3HT  ANE B   2      50.210  51.478  32.002  0.00  0.00           H
HETATM 2088  C7  ANE B   2      50.012  54.258  36.673  0.00  0.00           C
HETATM 2089  H7  ANE B   2      50.167  53.189  36.394  0.00  0.00           H
HETATM 2090  O7  ANE B   2      48.639  54.487  36.886  0.00  0.00           O
HETATM 2091  HO  ANE B   2      48.621  55.280  37.436  0.00  0.00           H
HETATM 2092  C8  ANE B   2      50.635  54.397  38.056  0.00  0.00           C
HETATM 2093  H8  ANE B   2      51.604  54.878  37.807  0.00  0.00           H
HETATM 2094  O8  ANE B   2      49.925  55.130  39.106  0.00  0.00           O
HETATM 2095  C9  ANE B   2      51.054  53.055  38.649  0.00  0.00           C
HETATM 2096 1H9  ANE B   2      51.567  52.510  37.831  0.00  0.00           H
HETATM 2097 2H9  ANE B   2      51.787  53.072  39.495  0.00  0.00           H
HETATM 2098  O9  ANE B   2      49.885  52.326  39.034  0.00  0.00           O
HETATM 2099  HO  ANE B   2      49.672  52.775  39.851  0.00  0.00           H
HETATM 2100  C1  ANE B   3      49.634  55.580  41.287  0.00  0.00           C
HETATM 2101  O11 ANE B   3      49.868  54.689  42.118  0.00  0.00           O
HETATM 2102  O12 ANE B   3      48.700  56.447  41.431  0.00  0.00           O
HETATM 2103  C2  ANE B   3      50.572  55.790  40.113  0.00  0.00           C
HETATM 2104  C6  ANE B   3      52.649  56.157  41.248  0.00  0.00           C
HETATM 2105  H6  ANE B   3      52.168  56.221  42.254  0.00  0.00           H
HETATM 2106  O6  ANE B   3      51.924  55.338  40.297  0.00  0.00           O
HETATM 2107  C3  ANE B   3      50.581  57.194  39.581  0.00  0.00           C
HETATM 2108 1H3  ANE B   3      51.035  57.160  38.573  0.00  0.00           H
HETATM 2109 2H3  ANE B   3      49.534  57.532  39.489  0.00  0.00           H
HETATM 2110  C4  ANE B   3      51.354  58.118  40.457  0.00  0.00           C
HETATM 2111  H4  ANE B   3      50.840  58.244  41.444  0.00  0.00           H
HETATM 2112  O4  ANE B   3      51.371  59.389  39.821  0.00  0.00           O
HETATM 2113  HO  ANE B   3      50.722  59.962  40.230  0.00  0.00           H
HETATM 2114  C5  ANE B   3      52.805  57.606  40.636  0.00  0.00           C
HETATM 2115  H5  ANE B   3      53.275  57.506  39.632  0.00  0.00           H
HETATM 2116  N   ANE B   3      53.746  58.470  41.378  0.00  0.00           N
HETATM 2117  HN  ANE B   3      54.463  58.840  40.792  0.00  0.00           H
HETATM 2118  C   ANE B   3      53.661  58.793  42.669  0.00  0.00           C
HETATM 2119  O   ANE B   3      52.952  58.247  43.552  0.00  0.00           O
HETATM 2120  CT  ANE B   3      54.549  59.973  43.022  0.00  0.00           C
HETATM 2121 1HT  ANE B   3      54.315  60.427  44.013  0.00  0.00           H
HETATM 2122 2HT  ANE B   3      54.548  60.724  42.207  0.00  0.00           H
HETATM 2123 3HT  ANE B   3      55.587  59.573  43.101  0.00  0.00           H
HETATM 2124  C7  ANE B   3      53.971  55.430  41.492  0.00  0.00           C
HETATM 2125  H7  ANE B   3      54.575  55.969  42.257  0.00  0.00           H
HETATM 2126  O7  ANE B   3      54.819  55.480  40.340  0.00  0.00           O
HETATM 2127  HO  ANE B   3      55.170  54.588  40.321  0.00  0.00           H
HETATM 2128  C8  ANE B   3      53.795  53.912  41.929  0.00  0.00           C
HETATM 2129  H8  ANE B   3      52.728  53.612  41.953  0.00  0.00           H
HETATM 2130  O8  ANE B   3      54.472  53.045  40.910  0.00  0.00           O
HETATM 2131  C9  ANE B   3      54.224  53.700  43.421  0.00  0.00           C
HETATM 2132 1H9  ANE B   3      53.729  54.464  44.061  0.00  0.00           H
HETATM 2133 2H9  ANE B   3      53.834  52.723  43.769  0.00  0.00           H
HETATM 2134  O9  ANE B   3      55.629  53.827  43.540  0.00  0.00           O
HETATM 2135  HO  ANE B   3      55.936  52.959  43.273  0.00  0.00           H
HETATM 2136  C1  ANE B   4      55.752  51.331  40.020  0.00  0.00           C
HETATM 2137  O11 ANE B   4      56.739  52.025  39.739  0.00  0.00           O
HETATM 2138  O12 ANE B   4      55.423  50.344  39.334  0.00  0.00           O
HETATM 2139  C2  ANE B   4      54.821  51.731  41.238  0.00  0.00           C
HETATM 2140  C6  ANE B   4      55.812  50.300  43.056  0.00  0.00           C
HETATM 2141  H6  ANE B   4      56.341  49.653  42.319  0.00  0.00           H
HETATM 2142  O6  ANE B   4      55.660  51.633  42.385  0.00  0.00           O
HETATM 2143  C3  ANE B   4      53.530  50.901  41.290  0.00  0.00           C
HETATM 2144 1H3  ANE B   4      52.765  51.425  41.912  0.00  0.00           H
HETATM 2145 2H3  ANE B   4      53.102  50.848  40.266  0.00  0.00           H
HETATM 2146  C4  ANE B   4      53.767  49.489  41.864  0.00  0.00           C
HETATM 2147  H4  ANE B   4      54.423  48.956  41.149  0.00  0.00           H
HETATM 2148  O4  ANE B   4      52.474  48.923  41.888  0.00  0.00           O
HETATM 2149  HO  ANE B   4      52.568  48.007  42.164  0.00  0.00           H
HETATM 2150  C5  ANE B   4      54.460  49.542  43.199  0.00  0.00           C
HETATM 2151  H5  ANE B   4      53.908  50.204  43.890  0.00  0.00           H
HETATM 2152  N   ANE B   4      54.498  48.347  43.874  0.00  0.00           N
HETATM 2153  HN  ANE B   4      53.924  48.277  44.685  0.00  0.00           H
HETATM 2154  C   ANE B   4      55.192  47.265  43.451  0.00  0.00           C
HETATM 2155  O   ANE B   4      55.918  47.220  42.492  0.00  0.00           O
HETATM 2156  CT  ANE B   4      54.953  45.953  44.232  0.00  0.00           C
HETATM 2157 1HT  ANE B   4      55.890  45.495  44.610  0.00  0.00           H
HETATM 2158 2HT  ANE B   4      54.448  45.238  43.546  0.00  0.00           H
HETATM 2159 3HT  ANE B   4      54.328  46.269  45.107  0.00  0.00           H
HETATM 2160  C7  ANE B   4      56.537  50.380  44.393  0.00  0.00           C
HETATM 2161  H7  ANE B   4      56.600  49.318  44.688  0.00  0.00           H
HETATM 2162  O7  ANE B   4      55.752  51.028  45.366  0.00  0.00           O
HETATM 2163  HO  ANE B   4      55.773  50.619  46.235  0.00  0.00           H
HETATM 2164  C8  ANE B   4      57.922  50.997  44.308  0.00  0.00           C
HETATM 2165  H8  ANE B   4      57.760  51.927  43.723  0.00  0.00           H
HETATM 2166  O8  ANE B   4      58.738  50.220  43.404  0.00  0.00           O
HETATM 2167  C9  ANE B   4      58.571  51.380  45.572  0.00  0.00           C
HETATM 2168 1H9  ANE B   4      57.842  51.897  46.223  0.00  0.00           H
HETATM 2169 2H9  ANE B   4      59.037  50.528  46.104  0.00  0.00           H
HETATM 2170  O9  ANE B   4      59.612  52.346  45.247  0.00  0.00           O
HETATM 2171  HO  ANE B   4      60.367  51.932  44.819  0.00  0.00           H
HETATM 2172  C1  ANE B   5      60.979  49.806  44.458  0.00  0.00           C
HETATM 2173  O11 ANE B   5      61.355  49.582  45.629  0.00  0.00           O
HETATM 2174  O12 ANE B   5      61.586  50.299  43.528  0.00  0.00           O
HETATM 2175  C2  ANE B   5      59.571  49.233  44.062  0.00  0.00           C
HETATM 2176  C6  ANE B   5      59.547  47.273  45.564  0.00  0.00           C
HETATM 2177  H6  ANE B   5      60.628  47.308  45.813  0.00  0.00           H
HETATM 2178  O6  ANE B   5      58.878  48.467  45.047  0.00  0.00           O
HETATM 2179  C3  ANE B   5      59.602  48.128  43.010  0.00  0.00           C
HETATM 2180 1H3  ANE B   5      58.553  47.893  42.746  0.00  0.00           H
HETATM 2181 2H3  ANE B   5      60.067  48.523  42.089  0.00  0.00           H
HETATM 2182  C4  ANE B   5      60.179  46.879  43.293  0.00  0.00           C
HETATM 2183  H4  ANE B   5      61.273  46.987  43.453  0.00  0.00           H
HETATM 2184  O4  ANE B   5      60.171  46.069  42.167  0.00  0.00           O
HETATM 2185  HO  ANE B   5      59.844  45.209  42.447  0.00  0.00           H
HETATM 2186  C5  ANE B   5      59.511  46.118  44.444  0.00  0.00           C
HETATM 2187  H5  ANE B   5      58.427  45.912  44.270  0.00  0.00           H
HETATM 2188  N   ANE B   5      60.240  44.870  44.736  0.00  0.00           N
HETATM 2189  HN  ANE B   5      59.672  44.065  44.595  0.00  0.00           H
HETATM 2190  C   ANE B   5      61.508  44.706  45.136  0.00  0.00           C
HETATM 2191  O   ANE B   5      62.332  45.618  45.311  0.00  0.00           O
HETATM 2192  CT  ANE B   5      61.938  43.283  45.372  0.00  0.00           C
HETATM 2193 1HT  ANE B   5      61.589  42.901  46.357  0.00  0.00           H
HETATM 2194 2HT  ANE B   5      63.050  43.290  45.372  0.00  0.00           H
HETATM 2195 3HT  ANE B   5      61.522  42.678  44.540  0.00  0.00           H
HETATM 2196  C7  ANE B   5      58.850  46.836  46.961  0.00  0.00           C
HETATM 2197  H7  ANE B   5      59.325  45.869  47.214  0.00  0.00           H
HETATM 2198  O7  ANE B   5      57.520  46.448  46.722  0.00  0.00           O
HETATM 2199  HO  ANE B   5      57.206  47.285  46.364  0.00  0.00           H
HETATM 2200  C8  ANE B   5      58.990  47.921  48.055  0.00  0.00           C
HETATM 2201  H8  ANE B   5      59.901  48.466  47.738  0.00  0.00           H
HETATM 2202  O8  ANE B   5      57.946  48.912  47.887  0.00  0.00           O
HETATM 2203  C9  ANE B   5      59.280  47.268  49.350  0.00  0.00           C
HETATM 2204 1H9  ANE B   5      60.048  46.512  49.056  0.00  0.00           H
HETATM 2205 2H9  ANE B   5      59.781  47.890  50.113  0.00  0.00           H
HETATM 2206  O9  ANE B   5      58.064  46.609  49.797  0.00  0.00           O
HETATM 2207  HO  ANE B   5      57.331  47.114  49.439  0.00  0.00           H
HETATM 2208  C1  ANE B   6      56.475  50.585  48.447  0.00  0.00           C
HETATM 2209  O11 ANE B   6      55.472  49.880  48.115  0.00  0.00           O
HETATM 2210  O12 ANE B   6      56.528  51.871  48.399  0.00  0.00           O
HETATM 2211  C2  ANE B   6      57.638  49.804  49.018  0.00  0.00           C
HETATM 2212  C6  ANE B   6      56.912  49.876  51.302  0.00  0.00           C
HETATM 2213  H6  ANE B   6      56.156  50.603  50.956  0.00  0.00           H
HETATM 2214  O6  ANE B   6      57.168  49.021  50.217  0.00  0.00           O
HETATM 2215  C3  ANE B   6      58.913  50.564  49.358  0.00  0.00           C
HETATM 2216 1H3  ANE B   6      59.689  49.774  49.490  0.00  0.00           H
HETATM 2217 2H3  ANE B   6      59.293  51.153  48.491  0.00  0.00           H
HETATM 2218  C4  ANE B   6      58.740  51.418  50.550  0.00  0.00           C
HETATM 2219  H4  ANE B   6      58.096  52.291  50.331  0.00  0.00           H
HETATM 2220  O4  ANE B   6      60.023  51.811  50.892  0.00  0.00           O
HETATM 2221  HO  ANE B   6      60.282  52.612  50.427  0.00  0.00           H
HETATM 2222  C5  ANE B   6      58.193  50.592  51.721  0.00  0.00           C
HETATM 2223  H5  ANE B   6      58.942  49.813  51.963  0.00  0.00           H
HETATM 2224  N   ANE B   6      58.204  51.347  52.996  0.00  0.00           N
HETATM 2225  HN  ANE B   6      59.008  51.304  53.567  0.00  0.00           H
HETATM 2226  C   ANE B   6      57.262  52.265  53.220  0.00  0.00           C
HETATM 2227  O   ANE B   6      56.294  52.557  52.533  0.00  0.00           O
HETATM 2228  CT  ANE B   6      57.516  53.034  54.488  0.00  0.00           C
HETATM 2229 1HT  ANE B   6      58.474  52.678  54.931  0.00  0.00           H
HETATM 2230 2HT  ANE B   6      56.642  52.850  55.149  0.00  0.00           H
HETATM 2231 3HT  ANE B   6      57.711  54.120  54.370  0.00  0.00           H
HETATM 2232  C7  ANE B   6      56.298  49.058  52.478  0.00  0.00           C
HETATM 2233  H7  ANE B   6      56.046  49.677  53.357  0.00  0.00           H
HETATM 2234  O7  ANE B   6      57.296  48.069  52.917  0.00  0.00           O
HETATM 2235  HO  ANE B   6      56.880  47.303  52.498  0.00  0.00           H
HETATM 2236  C8  ANE B   6      55.060  48.312  52.056  0.00  0.00           C
HETATM 2237  H8  ANE B   6      54.918  48.603  50.988  0.00  0.00           H
HETATM 2238  O8  ANE B   6      55.132  46.870  52.309  0.00  0.00           O
HETATM 2239  C9  ANE B   6      53.802  48.862  52.783  0.00  0.00           C
HETATM 2240 1H9  ANE B   6      53.953  49.965  52.698  0.00  0.00           H
HETATM 2241 2H9  ANE B   6      52.833  48.631  52.289  0.00  0.00           H
HETATM 2242  O9  ANE B   6      53.785  48.504  54.174  0.00  0.00           O
HETATM 2243  HO  ANE B   6      53.127  47.809  54.280  0.00  0.00           H
HETATM 2244  C1  ANE B   7      54.652  44.617  51.890  0.00  0.00           C
HETATM 2245  O11 ANE B   7      55.516  44.323  50.977  0.00  0.00           O
HETATM 2246  O12 ANE B   7      54.327  43.869  52.871  0.00  0.00           O
HETATM 2247  C2  ANE B   7      54.013  46.085  51.921  0.00  0.00           C
HETATM 2248  C6  ANE B   7      51.743  45.489  52.249  0.00  0.00           C
HETATM 2249  H6  ANE B   7      51.866  44.385  52.290  0.00  0.00           H
HETATM 2250  O6  ANE B   7      52.965  46.083  52.840  0.00  0.00           O
HETATM 2251  C3  ANE B   7      53.675  46.486  50.476  0.00  0.00           C
HETATM 2252 1H3  ANE B   7      53.171  47.483  50.462  0.00  0.00           H
HETATM 2253 2H3  ANE B   7      54.531  46.293  49.798  0.00  0.00           H
HETATM 2254  C4  ANE B   7      52.624  45.576  49.896  0.00  0.00           C
HETATM 2255  H4  ANE B   7      52.831  44.480  49.951  0.00  0.00           H
HETATM 2256  O4  ANE B   7      52.331  45.943  48.550  0.00  0.00           O
HETATM 2257  HO  ANE B   7      52.027  46.860  48.502  0.00  0.00           H
HETATM 2258  C5  ANE B   7      51.402  45.764  50.749  0.00  0.00           C
HETATM 2259  H5  ANE B   7      51.033  46.804  50.589  0.00  0.00           H
HETATM 2260  N   ANE B   7      50.293  44.982  50.260  0.00  0.00           N
HETATM 2261  HN  ANE B   7      50.329  44.011  50.459  0.00  0.00           H
HETATM 2262  C   ANE B   7      49.263  45.596  49.632  0.00  0.00           C
HETATM 2263  O   ANE B   7      49.254  46.798  49.312  0.00  0.00           O
HETATM 2264  CT  ANE B   7      48.027  44.726  49.304  0.00  0.00           C
HETATM 2265 1HT  ANE B   7      47.429  45.134  48.462  0.00  0.00           H
HETATM 2266 2HT  ANE B   7      47.322  44.730  50.167  0.00  0.00           H
HETATM 2267 3HT  ANE B   7      48.349  43.676  49.125  0.00  0.00           H
HETATM 2268  C7  ANE B   7      50.594  45.879  53.166  0.00  0.00           C
HETATM 2269  H7  ANE B   7      49.653  45.526  52.700  0.00  0.00           H
HETATM 2270  O7  ANE B   7      50.413  47.288  53.276  0.00  0.00           O
HETATM 2271  HO  ANE B   7      51.129  47.555  53.857  0.00  0.00           H
HETATM 2272  C8  ANE B   7      50.713  45.214  54.561  0.00  0.00           C
HETATM 2273  H8  ANE B   7      51.617  44.575  54.428  0.00  0.00           H
HETATM 2274  O8  ANE B   7      51.232  45.994  55.681  0.00  0.00           O
HETATM 2275  C9  ANE B   7      49.532  44.225  54.793  0.00  0.00           C
HETATM 2276 1H9  ANE B   7      49.329  43.746  53.819  0.00  0.00           H
HETATM 2277 2H9  ANE B   7      49.833  43.497  55.586  0.00  0.00           H
HETATM 2278  O9  ANE B   7      48.421  44.935  55.367  0.00  0.00           O
HETATM 2279  HO  ANE B   7      48.832  45.305  56.147  0.00  0.00           H
HETATM 2280  C1  ANE B   8      50.551  45.627  57.996  0.00  0.00           C
HETATM 2281  O11 ANE B   8      49.425  46.216  57.686  0.00  0.00           O
HETATM 2282  O12 ANE B   8      50.836  45.133  59.129  0.00  0.00           O
HETATM 2283  C2  ANE B   8      51.597  45.416  56.904  0.00  0.00           C
HETATM 2284  C6  ANE B   8      52.863  43.437  57.600  0.00  0.00           C
HETATM 2285  H6  ANE B   8      52.486  43.542  58.641  0.00  0.00           H
HETATM 2286  O6  ANE B   8      51.944  44.039  56.665  0.00  0.00           O
HETATM 2287  C3  ANE B   8      52.838  46.327  57.167  0.00  0.00           C
HETATM 2288 1H3  ANE B   8      53.383  46.647  56.255  0.00  0.00           H
HETATM 2289 2H3  ANE B   8      52.464  47.268  57.639  0.00  0.00           H
HETATM 2290  C4  ANE B   8      53.835  45.635  58.076  0.00  0.00           C
HETATM 2291  H4  ANE B   8      53.443  45.456  59.095  0.00  0.00           H
HETATM 2292  O4  ANE B   8      54.978  46.393  58.130  0.00  0.00           O
HETATM 2293  HO  ANE B   8      55.135  46.569  57.206  0.00  0.00           H
HETATM 2294  C5  ANE B   8      54.194  44.235  57.522  0.00  0.00           C
HETATM 2295  H5  ANE B   8      54.497  44.251  56.462  0.00  0.00           H
HETATM 2296  N   ANE B   8      55.279  43.551  58.204  0.00  0.00           N
HETATM 2297  HN  ANE B   8      56.005  43.287  57.584  0.00  0.00           H
HETATM 2298  C   ANE B   8      55.336  43.120  59.507  0.00  0.00           C
HETATM 2299  O   ANE B   8      54.437  43.286  60.347  0.00  0.00           O
HETATM 2300  CT  ANE B   8      56.577  42.407  59.848  0.00  0.00           C
HETATM 2301 1HT  ANE B   8      57.021  42.868  60.757  0.00  0.00           H
HETATM 2302 2HT  ANE B   8      57.372  42.448  59.079  0.00  0.00           H
HETATM 2303 3HT  ANE B   8      56.397  41.342  60.089  0.00  0.00           H
HETATM 2304  C7  ANE B   8      52.853  41.998  57.130  0.00  0.00           C
HETATM 2305  H7  ANE B   8      53.582  41.577  57.858  0.00  0.00           H
HETATM 2306  O7  ANE B   8      53.416  41.840  55.794  0.00  0.00           O
HETATM 2307  HO  ANE B   8      52.651  42.192  55.339  0.00  0.00           H
HETATM 2308  C8  ANE B   8      51.563  41.167  57.151  0.00  0.00           C
HETATM 2309  H8  ANE B   8      50.952  41.965  57.620  0.00  0.00           H
HETATM 2310  O8  ANE B   8      50.983  40.961  55.810  0.00  0.00           O
HETATM 2311  C9  ANE B   8      51.665  39.853  58.000  0.00  0.00           C
HETATM 2312 1H9  ANE B   8      52.376  40.038  58.838  0.00  0.00           H
HETATM 2313 2H9  ANE B   8      50.713  39.521  58.458  0.00  0.00           H
HETATM 2314  O9  ANE B   8      52.256  38.893  57.121  0.00  0.00           O
HETATM 2315  HO  ANE B   8      51.574  38.497  56.569  0.00  0.00           H
HETATM 2316  C1  ANE B   9      49.449  40.625  54.121  0.00  0.00           C
HETATM 2317  O11 ANE B   9      50.030  39.771  53.373  0.00  0.00           O
HETATM 2318  O12 ANE B   9      48.694  41.553  53.778  0.00  0.00           O
HETATM 2319  C2  ANE B   9      49.723  40.321  55.682  0.00  0.00           C
HETATM 2320  C6  ANE B   9      48.585  38.255  55.583  0.00  0.00           C
HETATM 2321  H6  ANE B   9      48.394  38.462  54.510  0.00  0.00           H
HETATM 2322  O6  ANE B   9      49.795  38.932  55.955  0.00  0.00           O
HETATM 2323  C3  ANE B   9      48.708  40.899  56.646  0.00  0.00           C
HETATM 2324 1H3  ANE B   9      48.998  40.698  57.705  0.00  0.00           H
HETATM 2325 2H3  ANE B   9      48.733  42.010  56.540  0.00  0.00           H
HETATM 2326  C4  ANE B   9      47.281  40.387  56.434  0.00  0.00           C
HETATM 2327  H4  ANE B   9      47.067  40.819  55.435  0.00  0.00           H
HETATM 2328  O4  ANE B   9      46.414  40.767  57.476  0.00  0.00           O
HETATM 2329  HO  ANE B   9      46.206  41.697  57.340  0.00  0.00           H
HETATM 2330  C5  ANE B   9      47.329  38.876  56.355  0.00  0.00           C
HETATM 2331  H5  ANE B   9      47.412  38.464  57.386  0.00  0.00           H
HETATM 2332  N   ANE B   9      45.990  38.336  55.962  0.00  0.00           N
HETATM 2333  HN  ANE B   9      45.509  37.891  56.723  0.00  0.00           H
HETATM 2334  C   ANE B   9      45.460  38.183  54.758  0.00  0.00           C
HETATM 2335  O   ANE B   9      46.029  38.580  53.687  0.00  0.00           O
HETATM 2336  CT  ANE B   9      44.196  37.328  54.666  0.00  0.00           C
HETATM 2337 1HT  ANE B   9      43.701  37.485  53.682  0.00  0.00           H
HETATM 2338 2HT  ANE B   9      43.556  37.497  55.554  0.00  0.00           H
HETATM 2339 3HT  ANE B   9      44.543  36.274  54.703  0.00  0.00           H
HETATM 2340  C7  ANE B   9      48.776  36.770  55.850  0.00  0.00           C
HETATM 2341  H7  ANE B   9      47.746  36.434  55.626  0.00  0.00           H
HETATM 2342  O7  ANE B   9      49.237  36.552  57.213  0.00  0.00           O
HETATM 2343  HO  ANE B   9      50.192  36.538  57.158  0.00  0.00           H
HETATM 2344  C8  ANE B   9      49.829  36.017  54.971  0.00  0.00           C
HETATM 2345  H8  ANE B   9      49.979  36.656  54.072  0.00  0.00           H
HETATM 2346  O8  ANE B   9      51.155  36.142  55.551  0.00  0.00           O
HETATM 2347  C9  ANE B   9      49.440  34.724  54.279  0.00  0.00           C
HETATM 2348 1H9  ANE B   9      48.511  34.855  53.680  0.00  0.00           H
HETATM 2349 2H9  ANE B   9      50.109  34.527  53.415  0.00  0.00           H
HETATM 2350  O9  ANE B   9      49.379  33.599  55.108  0.00  0.00           O
HETATM 2351  HO  ANE B   9      50.271  33.445  55.442  0.00  0.00           H
HETATM 2352  C1  ANE B  10      52.199  33.810  55.415  0.00  0.00           C
HETATM 2353  O11 ANE B  10      52.510  32.939  54.572  0.00  0.00           O
HETATM 2354  O12 ANE B  10      51.821  33.616  56.603  0.00  0.00           O
HETATM 2355  C2  ANE B  10      52.184  35.357  54.933  0.00  0.00           C
HETATM 2356  C6  ANE B  10      53.562  35.196  52.909  0.00  0.00           C
HETATM 2357  H6  ANE B  10      53.678  34.090  52.802  0.00  0.00           H
HETATM 2358  O6  ANE B  10      52.324  35.542  53.523  0.00  0.00           O
HETATM 2359  C3  ANE B  10      53.345  36.162  55.482  0.00  0.00           C
HETATM 2360 1H3  ANE B  10      53.359  37.222  55.143  0.00  0.00           H
HETATM 2361 2H3  ANE B  10      53.390  36.083  56.591  0.00  0.00           H
HETATM 2362  C4  ANE B  10      54.677  35.656  55.054  0.00  0.00           C
HETATM 2363  H4  ANE B  10      54.797  34.607  55.387  0.00  0.00           H
HETATM 2364  O4  ANE B  10      55.616  36.487  55.737  0.00  0.00           O
HETATM 2365  HO  ANE B  10      56.499  36.117  55.717  0.00  0.00           H
HETATM 2366  C5  ANE B  10      54.784  35.848  53.574  0.00  0.00           C
HETATM 2367  H5  ANE B  10      54.781  36.924  53.307  0.00  0.00           H
HETATM 2368  N   ANE B  10      56.018  35.629  52.928  0.00  0.00           N
HETATM 2369  HN  ANE B  10      56.504  36.456  52.643  0.00  0.00           H
HETATM 2370  C   ANE B  10      56.649  34.418  52.834  0.00  0.00           C
HETATM 2371  O   ANE B  10      56.181  33.334  53.227  0.00  0.00           O
HETATM 2372  CT  ANE B  10      57.974  34.402  52.205  0.00  0.00           C
HETATM 2373 1HT  ANE B  10      58.766  34.494  52.985  0.00  0.00           H
HETATM 2374 2HT  ANE B  10      58.090  35.149  51.389  0.00  0.00           H
HETATM 2375 3HT  ANE B  10      58.259  33.438  51.758  0.00  0.00           H
HETATM 2376  C7  ANE B  10      53.523  35.606  51.439  0.00  0.00           C
HETATM 2377  H7  ANE B  10      54.561  35.630  51.035  0.00  0.00           H
HETATM 2378  O7  ANE B  10      53.130  36.941  51.439  0.00  0.00           O
HETATM 2379  HO  ANE B  10      52.368  36.891  52.016  0.00  0.00           H
HETATM 2380  C8  ANE B  10      52.640  34.720  50.572  0.00  0.00           C
HETATM 2381  H8  ANE B  10      52.497  35.298  49.627  0.00  0.00           H
HETATM 2382  O8  ANE B  10      51.284  34.579  51.040  0.00  0.00           O
HETATM 2383  HO  ANE B  10      50.996  35.492  51.131  0.00  0.00           H
HETATM 2384  C9  ANE B  10      53.293  33.423  50.071  0.00  0.00           C
HETATM 2385 1H9  ANE B  10      54.386  33.556  50.213  0.00  0.00           H
HETATM 2386 2H9  ANE B  10      52.913  32.502  50.546  0.00  0.00           H
HETATM 2387  O9  ANE B  10      53.062  33.225  48.623  0.00  0.00           O
HETATM 2388  HO  ANE B  10      52.146  32.933  48.573  0.00  0.00           H
CONECT  418  415 1316                                        
CONECT 1316  418 1313                                        
CONECT 1767 1747 1768 1769                                   
CONECT 1769 1767 1770 1771                                   
CONECT 1770 1769                                             
CONECT 1771 1769 1772 1773 1784                              
CONECT 1772 1771                                             
CONECT 1773 1771 1774 1775 1778                              
CONECT 1774 1773                                             
CONECT 1775 1773                                             
CONECT 1776 1777 1778 1779                                   
CONECT 1777 1776                                             
CONECT 1778 1773 1776 1782                                   
CONECT 1779 1776 1780 1781                                   
CONECT 1780 1779                                             
CONECT 1781 1779 1782                                        
CONECT 1782 1778 1781 1783                                   
CONECT 1783 1782                                             
CONECT 1784 1771 1785 1786                                   
CONECT 1785 1784                                             
CONECT 1786 1784 1787 1788                                   
CONECT 2026 2027 2028 2029                                   
CONECT 2027 2026                                             
CONECT 2028 2026                                             
CONECT 2029 2026 2030 2034 2035                              
CONECT 2030 2029 2031                                        
CONECT 2031 2030                                             
CONECT 2032 2033 2034 2042 2052                              
CONECT 2033 2032                                             
CONECT 2034 2029 2032                                        
CONECT 2035 2029 2036 2037 2038                              
CONECT 2036 2035                                             
CONECT 2037 2035                                             
CONECT 2038 2035 2039 2040 2042                              
CONECT 2039 2038                                             
CONECT 2040 2038 2041                                        
CONECT 2041 2040                                             
CONECT 2042 2032 2038 2043 2044                              
CONECT 2043 2042                                             
CONECT 2044 2042 2045 2046                                   
CONECT 2045 2044                                             
CONECT 2046 2044 2047 2048                                   
CONECT 2047 2046                                             
CONECT 2048 2046 2049 2050 2051                              
CONECT 2049 2048                                             
CONECT 2050 2048                                             
CONECT 2051 2048                                             
CONECT 2052 2032 2053 2054 2056                              
CONECT 2053 2052                                             
CONECT 2054 2052 2055                                        
CONECT 2055 2054                                             
CONECT 2056 2052 2057 2058 2059                              
CONECT 2057 2056                                             
CONECT 2058 2056 2067                                        
CONECT 2059 2056 2060 2061 2062                              
CONECT 2060 2059                                             
CONECT 2061 2059                                             
CONECT 2062 2059 2063                                        
CONECT 2063 2062                                             
CONECT 2064 2065 2066 2067                                   
CONECT 2065 2064                                             
CONECT 2066 2064                                             
CONECT 2067 2058 2064 2070 2071                              
CONECT 2068 2069 2070 2078 2088                              
CONECT 2069 2068                                             
CONECT 2070 2067 2068                                        
CONECT 2071 2067 2072 2073 2074                              
CONECT 2072 2071                                             
CONECT 2073 2071                                             
CONECT 2074 2071 2075 2076 2078                              
CONECT 2075 2074                                             
CONECT 2076 2074 2077                                        
CONECT 2077 2076                                             
CONECT 2078 2068 2074 2079 2080                              
CONECT 2079 2078                                             
CONECT 2080 2078 2081 2082                                   
CONECT 2081 2080                                             
CONECT 2082 2080 2083 2084                                   
CONECT 2083 2082                                             
CONECT 2084 2082 2085 2086 2087                              
CONECT 2085 2084                                             
CONECT 2086 2084                                             
CONECT 2087 2084                                             
CONECT 2088 2068 2089 2090 2092                              
CONECT 2089 2088                                             
CONECT 2090 2088 2091                                        
CONECT 2091 2090                                             
CONECT 2092 2088 2093 2094 2095                              
CONECT 2093 2092                                             
CONECT 2094 2092 2103                                        
CONECT 2095 2092 2096 2097 2098                              
CONECT 2096 2095                                             
CONECT 2097 2095                                             
CONECT 2098 2095 2099                                        
CONECT 2099 2098                                             
CONECT 2100 2101 2102 2103                                   
CONECT 2101 2100                                             
CONECT 2102 2100                                             
CONECT 2103 2094 2100 2106 2107                              
CONECT 2104 2105 2106 2114 2124                              
CONECT 2105 2104                                             
CONECT 2106 2103 2104                                        
CONECT 2107 2103 2108 2109 2110                              
CONECT 2108 2107                                             
CONECT 2109 2107                                             
CONECT 2110 2107 2111 2112 2114                              
CONECT 2111 2110                                             
CONECT 2112 2110 2113                                        
CONECT 2113 2112                                             
CONECT 2114 2104 2110 2115 2116                              
CONECT 2115 2114                                             
CONECT 2116 2114 2117 2118                                   
CONECT 2117 2116                                             
CONECT 2118 2116 2119 2120                                   
CONECT 2119 2118                                             
CONECT 2120 2118 2121 2122 2123                              
CONECT 2121 2120                                             
CONECT 2122 2120                                             
CONECT 2123 2120                                             
CONECT 2124 2104 2125 2126 2128                              
CONECT 2125 2124                                             
CONECT 2126 2124 2127                                        
CONECT 2127 2126                                             
CONECT 2128 2124 2129 2130 2131                              
CONECT 2129 2128                                             
CONECT 2130 2128 2139                                        
CONECT 2131 2128 2132 2133 2134                              
CONECT 2132 2131                                             
CONECT 2133 2131                                             
CONECT 2134 2131 2135                                        
CONECT 2135 2134                                             
CONECT 2136 2137 2138 2139                                   
CONECT 2137 2136                                             
CONECT 2138 2136                                             
CONECT 2139 2130 2136 2142 2143                              
CONECT 2140 2141 2142 2150 2160                              
CONECT 2141 2140                                             
CONECT 2142 2139 2140                                        
CONECT 2143 2139 2144 2145 2146                              
CONECT 2144 2143                                             
CONECT 2145 2143                                             
CONECT 2146 2143 2147 2148 2150                              
CONECT 2147 2146                                             
CONECT 2148 2146 2149                                        
CONECT 2149 2148                                             
CONECT 2150 2140 2146 2151 2152                              
CONECT 2151 2150                                             
CONECT 2152 2150 2153 2154                                   
CONECT 2153 2152                                             
CONECT 2154 2152 2155 2156                                   
CONECT 2155 2154                                             
CONECT 2156 2154 2157 2158 2159                              
CONECT 2157 2156                                             
CONECT 2158 2156                                             
CONECT 2159 2156                                             
CONECT 2160 2140 2161 2162 2164                              
CONECT 2161 2160                                             
CONECT 2162 2160 2163                                        
CONECT 2163 2162                                             
CONECT 2164 2160 2165 2166 2167                              
CONECT 2165 2164                                             
CONECT 2166 2164 2175                                        
CONECT 2167 2164 2168 2169 2170                              
CONECT 2168 2167                                             
CONECT 2169 2167                                             
CONECT 2170 2167 2171                                        
CONECT 2171 2170                                             
CONECT 2172 2173 2174 2175                                   
CONECT 2173 2172                                             
CONECT 2174 2172                                             
CONECT 2175 2166 2172 2178 2179                              
CONECT 2176 2177 2178 2186 2196                              
CONECT 2177 2176                                             
CONECT 2178 2175 2176                                        
CONECT 2179 2175 2180 2181 2182                              
CONECT 2180 2179                                             
CONECT 2181 2179                                             
CONECT 2182 2179 2183 2184 2186                              
CONECT 2183 2182                                             
CONECT 2184 2182 2185                                        
CONECT 2185 2184                                             
CONECT 2186 2176 2182 2187 2188                              
CONECT 2187 2186                                             
CONECT 2188 2186 2189 2190                                   
CONECT 2189 2188                                             
CONECT 2190 2188 2191 2192                                   
CONECT 2191 2190                                             
CONECT 2192 2190 2193 2194 2195                              
CONECT 2193 2192                                             
CONECT 2194 2192                                             
CONECT 2195 2192                                             
CONECT 2196 2176 2197 2198 2200                              
CONECT 2197 2196                                             
CONECT 2198 2196 2199                                        
CONECT 2199 2198                                             
CONECT 2200 2196 2201 2202 2203                              
CONECT 2201 2200                                             
CONECT 2202 2200 2211                                        
CONECT 2203 2200 2204 2205 2206                              
CONECT 2204 2203                                             
CONECT 2205 2203                                             
CONECT 2206 2203 2207                                        
CONECT 2207 2206                                             
CONECT 2208 2209 2210 2211                                   
CONECT 2209 2208                                             
CONECT 2210 2208                                             
CONECT 2211 2202 2208 2214 2215                              
CONECT 2212 2213 2214 2222 2232                              
CONECT 2213 2212                                             
CONECT 2214 2211 2212                                        
CONECT 2215 2211 2216 2217 2218                              
CONECT 2216 2215                                             
CONECT 2217 2215                                             
CONECT 2218 2215 2219 2220 2222                              
CONECT 2219 2218                                             
CONECT 2220 2218 2221                                        
CONECT 2221 2220                                             
CONECT 2222 2212 2218 2223 2224                              
CONECT 2223 2222                                             
CONECT 2224 2222 2225 2226                                   
CONECT 2225 2224                                             
CONECT 2226 2224 2227 2228                                   
CONECT 2227 2226                                             
CONECT 2228 2226 2229 2230 2231                              
CONECT 2229 2228                                             
CONECT 2230 2228                                             
CONECT 2231 2228                                             
CONECT 2232 2212 2233 2234 2236                              
CONECT 2233 2232                                             
CONECT 2234 2232 2235                                        
CONECT 2235 2234                                             
CONECT 2236 2232 2237 2238 2239                              
CONECT 2237 2236                                             
CONECT 2238 2236 2247                                        
CONECT 2239 2236 2240 2241 2242                              
CONECT 2240 2239                                             
CONECT 2241 2239                                             
CONECT 2242 2239 2243                                        
CONECT 2243 2242                                             
CONECT 2244 2245 2246 2247                                   
CONECT 2245 2244                                             
CONECT 2246 2244                                             
CONECT 2247 2238 2244 2250 2251                              
CONECT 2248 2249 2250 2258 2268                              
CONECT 2249 2248                                             
CONECT 2250 2247 2248                                        
CONECT 2251 2247 2252 2253 2254                              
CONECT 2252 2251                                             
CONECT 2253 2251                                             
CONECT 2254 2251 2255 2256 2258                              
CONECT 2255 2254                                             
CONECT 2256 2254 2257                                        
CONECT 2257 2256                                             
CONECT 2258 2248 2254 2259 2260                              
CONECT 2259 2258                                             
CONECT 2260 2258 2261 2262                                   
CONECT 2261 2260                                             
CONECT 2262 2260 2263 2264                                   
CONECT 2263 2262                                             
CONECT 2264 2262 2265 2266 2267                              
CONECT 2265 2264                                             
CONECT 2266 2264                                             
CONECT 2267 2264                                             
CONECT 2268 2248 2269 2270 2272                              
CONECT 2269 2268                                             
CONECT 2270 2268 2271                                        
CONECT 2271 2270                                             
CONECT 2272 2268 2273 2274 2275                              
CONECT 2273 2272                                             
CONECT 2274 2272 2283                                        
CONECT 2275 2272 2276 2277 2278                              
CONECT 2276 2275                                             
CONECT 2277 2275                                             
CONECT 2278 2275 2279                                        
CONECT 2279 2278                                             
CONECT 2280 2281 2282 2283                                   
CONECT 2281 2280                                             
CONECT 2282 2280                                             
CONECT 2283 2274 2280 2286 2287                              
CONECT 2284 2285 2286 2294 2304                              
CONECT 2285 2284                                             
CONECT 2286 2283 2284                                        
CONECT 2287 2283 2288 2289 2290                              
CONECT 2288 2287                                             
CONECT 2289 2287                                             
CONECT 2290 2287 2291 2292 2294                              
CONECT 2291 2290                                             
CONECT 2292 2290 2293                                        
CONECT 2293 2292                                             
CONECT 2294 2284 2290 2295 2296                              
CONECT 2295 2294                                             
CONECT 2296 2294 2297 2298                                   
CONECT 2297 2296                                             
CONECT 2298 2296 2299 2300                                   
CONECT 2299 2298                                             
CONECT 2300 2298 2301 2302 2303                              
CONECT 2301 2300                                             
CONECT 2302 2300                                             
CONECT 2303 2300                                             
CONECT 2304 2284 2305 2306 2308                              
CONECT 2305 2304                                             
CONECT 2306 2304 2307                                        
CONECT 2307 2306                                             
CONECT 2308 2304 2309 2310 2311                              
CONECT 2309 2308                                             
CONECT 2310 2308 2319                                        
CONECT 2311 2308 2312 2313 2314                              
CONECT 2312 2311                                             
CONECT 2313 2311                                             
CONECT 2314 2311 2315                                        
CONECT 2315 2314                                             
CONECT 2316 2317 2318 2319                                   
CONECT 2317 2316                                             
CONECT 2318 2316                                             
CONECT 2319 2310 2316 2322 2323                              
CONECT 2320 2321 2322 2330 2340                              
CONECT 2321 2320                                             
CONECT 2322 2319 2320                                        
CONECT 2323 2319 2324 2325 2326                              
CONECT 2324 2323                                             
CONECT 2325 2323                                             
CONECT 2326 2323 2327 2328 2330                              
CONECT 2327 2326                                             
CONECT 2328 2326 2329                                        
CONECT 2329 2328                                             
CONECT 2330 2320 2326 2331 2332                              
CONECT 2331 2330                                             
CONECT 2332 2330 2333 2334                                   
CONECT 2333 2332                                             
CONECT 2334 2332 2335 2336                                   
CONECT 2335 2334                                             
CONECT 2336 2334 2337 2338 2339                              
CONECT 2337 2336                                             
CONECT 2338 2336                                             
CONECT 2339 2336                                             
CONECT 2340 2320 2341 2342 2344                              
CONECT 2341 2340                                             
CONECT 2342 2340 2343                                        
CONECT 2343 2342                                             
CONECT 2344 2340 2345 2346 2347                              
CONECT 2345 2344                                             
CONECT 2346 2344 2355                                        
CONECT 2347 2344 2348 2349 2350                              
CONECT 2348 2347                                             
CONECT 2349 2347                                             
CONECT 2350 2347 2351                                        
CONECT 2351 2350                                             
CONECT 2352 2353 2354 2355                                   
CONECT 2353 2352                                             
CONECT 2354 2352                                             
CONECT 2355 2346 2352 2358 2359                              
CONECT 2356 2357 2358 2366 2376                              
CONECT 2357 2356                                             
CONECT 2358 2355 2356                                        
CONECT 2359 2355 2360 2361 2362                              
CONECT 2360 2359                                             
CONECT 2361 2359                                             
CONECT 2362 2359 2363 2364 2366                              
CONECT 2363 2362                                             
CONECT 2364 2362 2365                                        
CONECT 2365 2364                                             
CONECT 2366 2356 2362 2367 2368                              
CONECT 2367 2366                                             
CONECT 2368 2366 2369 2370                                   
CONECT 2369 2368                                             
CONECT 2370 2368 2371 2372                                   
CONECT 2371 2370                                             
CONECT 2372 2370 2373 2374 2375                              
CONECT 2373 2372                                             
CONECT 2374 2372                                             
CONECT 2375 2372                                             
CONECT 2376 2356 2377 2378 2380                              
CONECT 2377 2376                                             
CONECT 2378 2376 2379                                        
CONECT 2379 2378                                             
CONECT 2380 2376 2381 2382 2384                              
CONECT 2381 2380                                             
CONECT 2382 2380 2383                                        
CONECT 2383 2382                                             
CONECT 2384 2380 2385 2386 2387                              
CONECT 2385 2384                                             
CONECT 2386 2384                                             
CONECT 2387 2384 2388                                        
CONECT 2388 2387                                             
END
